# Supplementary material for: Kicking against the PRCs – A Domesticated Transposase Antagonises Silencing Mediated by Polycomb Group Proteins and Is an Accessory Component of Polycomb Repressive Complex 2
Source: PLoS Genet. 2015 Dec 7;11(12):e1005660. doi: 10.1371/journal.pgen.1005660 (PMC4671723; doi:10.1371/journal.pgen.1005660)
Supplement: S1 Table — Excel file with multiple sheets. Sheet one is the Raw read data for RNA seq comparisons of Ws, clf-50, alp1-4 and clf-50 alp1-4 10 day old seedlings grown in long days in tissue culture plates. Sheets two to six show genes significantly mis-regulated in the various pairwise comparisons. (XLSX) [file pgen.1005660.s008.xlsx]

## Sheet: Raw read data
coverage	Gene_variant	raw_reads_Ws_R1	raw_reads_Ws_R2	raw_reads_Ws_R3	raw_reads_clf-50_R1	raw_reads_clf-50_R 2	raw_reads_clf-50_R 3	raw_reads_alp1-4_R1	raw_reads_alp1-4_R2	raw_reads_alp1-4_R3	raw_reads_clf-50-alp1-4_R1	raw_reads_clf-50-alp1-4_R2	raw_reads_clf-50-alp1-4_R3	Ws vs alp1-4_logConc	Ws vs alp1-4_logFC	Ws vs alp1-4_pValue	Ws vs alp1-4_FDR	Ws vs clf-50_logConc	Ws vs clf-50_logFC	Ws vs clf-50_pValue	Ws vs clf-50_FDR	Ws vs clf-50 alp1-4_logConc	Ws vs clf-50 alp1-4_logFC	Ws vs clf-50 alp1-4_pValue	Ws vs clf-50 alp1-4_FDR	alp1-4 vs clf -50_logConc	alp1-4 vs clf -50_logFC	alp1-4 vs clf -50_pValue	alp1-4 vs clf -50_FDR	alp1-4 vs alp1-4 clf-50_logConc	alp1-4 vs alp1-4 clf-50_logFC	alp1-4 vs alp1-4 clf-50_pValue	alp1-4 vs alp1-4 clf-50_FDR	clf-50 vs clf-50 alp1-4_logConc	clf-50 vs clf-50 alp1-4_logFC	clf-50 vs clf-50 alp1-4_pValue	clf-50 vs clf-50 alp1-4_FDR	Locus Identifier	Gene Model Description	Gene Model Type	Primary Gene Symbol	All Gene Symbols
ok	AT1G01080.1	803	949	751	760	783	505	1217	767	1074	806	685	999	-14,092342412	-0,039012492086	0,83563002975	1	-14,272015126	-0,3983579193	0,030669354568	0,16334241327	-14,144323858	-0,14297538316	0,43366949906	0,75022983806	-14,291521372	-0,35934542721	0,0508076461	0,18592122882	-14,163830104	-0,10396289107	0,5717905624	0,9240474055	-14,343502817	0,25538253614	0,16674820915	0,47605085903	AT1G01080	RNA-binding (RRM/RBD/RNP motifs) family protein; FUNCTIONS IN: RNA binding, nucleotide binding, nucleic acid binding; INVOLVED IN: biological_process unknown; LOCATED IN: chloroplast stroma, nucleus, chloroplast, chloroplast envelope; EXPRESSED IN: 23 plant structures; EXPRESSED DURING: 13 growth stages; CONTAINS InterPro DOMAIN/s: RNA recognition motif, RNP-1 (InterPro:IPR000504), Nucleotide-bin…	protein_coding
ok	AT1G01080.2	804	949	752	761	783	505	1217	768	1075	806	685	999	-14,091176691	-0,039160931214	0,83125016952	1	-14,2710917	-0,39899095051	0,030506729765	0,16291274935	-14,143703887	-0,14421532418	0,42837097443	0,74517594732	-14,290672166	-0,35983001929	0,050564942194	0,1852415161	-14,163284353	-0,10505439297	0,56798995355	0,92128405793	-14,343199362	0,25477562633	0,16792671327	0,47768291193	AT1G01080	RNA-binding (RRM/RBD/RNP motifs) family protein; FUNCTIONS IN: RNA binding, nucleotide binding, nucleic acid binding; INVOLVED IN: biological_process unknown; LOCATED IN: chloroplast; EXPRESSED IN: 23 plant structures; EXPRESSED DURING: 13 growth stages; CONTAINS InterPro DOMAIN/s: RNA recognition motif, RNP-1 (InterPro:IPR000504), Nucleotide-binding, alpha-beta plait (InterPro:IPR012677); BEST A…	protein_coding
ok	AT1G01110.1	21	28	31	19	22	10	41	29	31	27	14	30	-19,039397733	0,019967695228	1	1	-19,437760041	-0,7767569202	0,013585955881	0,090839684193	-19,198892128	-0,29902109448	0,32873971404	0,65370476426	-19,427776193	-0,79672461543	0,0077671368565	0,047042524976	-19,18890828	-0,31898878971	0,28021938543	0,69237365557	-19,587270588	0,47773582572	0,17065607174	0,48193085075	AT1G01110	IQ-domain 18 (IQD18); FUNCTIONS IN: molecular_function unknown; LOCATED IN: mitochondrion; EXPRESSED IN: 10 plant structures; EXPRESSED DURING: 6 growth stages; BEST Arabidopsis thaliana protein match is: IQ-domain 17 (TAIR:AT4G00820.1); Has 1112 Blast hits to 678 proteins in 50 species: Archae - 0; Bacteria - 10; Metazoa - 109; Fungi - 16; Plants - 528; Viruses - 4; Other Eukaryotes - 445 (sourc…	protein_coding	IQ-DOMAIN 18 (IQD18)	IQ-DOMAIN 18 (IQD18)
ok	AT1G01110.2	24	39	42	24	24	10	60	32	40	40	23	41	-18,660849013	0,0031886019632	1	1	-19,154513143	-0,9841396583	0,00082216679855	0,009717927969	-18,729619668	-0,13435270866	0,60370857778	0,86482480208	-19,152918842	-0,98732826026	0,0006006546857	0,0060332591099	-18,728025367	-0,13754131062	0,63175872983	0,95569410708	-19,221689497	0,84978694964	0,0043188937624	0,046302525614	AT1G01110	IQ-domain 18 (IQD18); FUNCTIONS IN: molecular_function unknown; EXPRESSED IN: 10 plant structures; EXPRESSED DURING: 6 growth stages; CONTAINS InterPro DOMAIN/s: IQ calmodulin-binding region (InterPro:IPR000048); BEST Arabidopsis thaliana protein match is: IQ-domain 17 (TAIR:AT4G00820.1); Has 30201 Blast hits to 17322 proteins in 780 species: Archae - 12; Bacteria - 1396; Metazoa - 17338; Fungi -…	protein_coding	IQ-DOMAIN 18 (IQD18)	IQ-DOMAIN 18 (IQD18)
ok	AT1G01120.1	564	925	597	603	778	423	603	776	1074	1016	868	1139	-14,360613007	-0,0029228013544	1	1	-14,512344902	-0,30638659199	0,098703275439	0,35187701479	-14,145403603	0,42749600573	0,019831870515	0,13008734204	-14,513806303	-0,30346379064	0,098775275983	0,28926409833	-14,146865004	0,43041880709	0,019440138611	0,17108264537	-14,298596899	0,73388259773	7,07E-05	0,0017680640549	AT1G01120	Encodes a condensing enzyme KCS1 (3-ketoacyl-CoA synthase 1) which is involved in the critical fatty acid elongation process in wax biosynthesis.	protein_coding	3-KETOACYL-COA SYNTHASE 1 (KCS1)	3-KETOACYL-COA SYNTHASE 1 (KCS1)
ok	AT1G01225.1	25	30	16	22	36	15	37	20	38	28	16	30	-19,17590802	0,0869903973	0,85318011133	1	-19,263891355	-0,088976273064	0,78617097785	0,96081988628	-19,25326285	-0,067719263683	0,8410253658	0,9903683044	-19,220396156	-0,17596667036	0,57863394006	0,81955712523	-19,209767652	-0,15470966098	0,62597377536	0,95394765058	-19,297750987	0,021257009381	0,94669513548	1	AT1G01225	NC domain-containing protein-related; CONTAINS InterPro DOMAIN/s: NC (InterPro:IPR007053); BEST Arabidopsis thaliana protein match is: NC domain-containing protein-related (TAIR:AT4G00905.1); Has 173 Blast hits to 172 proteins in 34 species: Archae - 0; Bacteria - 24; Metazoa - 5; Fungi - 0; Plants - 139; Viruses - 0; Other Eukaryotes - 5 (source: NCBI BLink).	protein_coding
ok	AT1G01240.1	219	256	235	271	235	162	354	257	285	198	179	258	-15,878399303	0,02616759668	0,91752546293	1	-15,992159292	-0,20135238076	0,30783830724	0,65158291731	-16,038520971	-0,2940757395	0,13067876603	0,4046754154	-15,979075494	-0,22751997745	0,24564503426	0,51082858659	-16,025437173	-0,32024333618	0,097824965953	0,43430233829	-16,139197162	-0,092723358734	0,62989705919	0,89352125347	AT1G01240	unknown protein; INVOLVED IN: N-terminal protein myristoylation; EXPRESSED IN: 17 plant structures; EXPRESSED DURING: 11 growth stages; BEST Arabidopsis thaliana protein match is: unknown protein (TAIR:AT2G46550.1); Has 95 Blast hits to 78 proteins in 16 species: Archae - 0; Bacteria - 2; Metazoa - 11; Fungi - 0; Plants - 80; Viruses - 0; Other Eukaryotes - 2 (source: NCBI BLink).	protein_coding
ok	AT1G01240.2	221	264	241	275	238	165	367	262	290	203	181	262	-15,845512113	0,030262081568	0,87544800056	1	-15,965677922	-0,21006953786	0,29081896239	0,63420237581	-16,010815068	-0,30034382816	0,12639277009	0,40088099281	-15,950546882	-0,24033161943	0,22019199349	0,47851960419	-15,995684027	-0,33060590972	0,085211085172	0,40271381624	-16,115849836	-0,090274290296	0,64303558853	0,9010030135	AT1G01240	unknown protein; BEST Arabidopsis thaliana protein match is: unknown protein (TAIR:AT2G46550.1); Has 35333 Blast hits to 34131 proteins in 2444 species: Archae - 798; Bacteria - 22429; Metazoa - 974; Fungi - 991; Plants - 531; Viruses - 0; Other Eukaryotes - 9610 (source: NCBI BLink).	protein_coding
ok	AT1G01240.3	218	262	239	270	241	166	373	253	290	205	178	258	-15,858053751	0,033907957177	0,87445137458	1	-15,973296062	-0,19657666602	0,31853655045	0,66287485593	-16,023650505	-0,29728555097	0,12876312876	0,40279074053	-15,956342084	-0,2304846232	0,23331928513	0,49497595914	-16,006696526	-0,33119350815	0,086510127608	0,40504413395	-16,121938838	-0,10070888495	0,60178320133	0,88130442906	AT1G01240	unknown protein; BEST Arabidopsis thaliana protein match is: unknown protein (TAIR:AT2G46550.1); Has 35333 Blast hits to 34131 proteins in 2444 species: Archae - 798; Bacteria - 22429; Metazoa - 974; Fungi - 991; Plants - 531; Viruses - 0; Other Eukaryotes - 9610 (source: NCBI BLink).	protein_coding
ok	AT1G01250.1	5	3	3	2	1	3	9	3	0	2	6	2	-22,014423484	-0,21327290994	1	1	-22,403313079	-0,99105210039	0,25367406703	0,58781308585	-22,03550962	-0,25544518144	0,83846773131	0,98954615844	-22,509949534	-0,77777919045	0,49535574707	0,75602803636	-22,142146075	-0,042172271494	1	1	-22,53103567	0,73560691895	0,34766138705	0,6887877911	AT1G01250	encodes a member of the DREB subfamily A-4 of ERF/AP2 transcription factor family. The protein contains one AP2 domain. There are 17 members in this subfamily including TINY.	protein_coding
ok	AT1G01355.1	11	6	3	2	5	6	10	4	9	0	0	2	-21,110047033	-0,14045665406	0,77795485986	1	-21,40818996	-0,73674250789	0,20322878618	0,5326492309	-22,765740762	-3,4518441121	0,00012123763465	0,0030103655296	-21,478418287	-0,59628585382	0,43515343006	0,70739891835	-22,835969089	-3,3113874581	7,03E-05	0,0020724246561	-23,134112016	-2,7151016042	0,0053325682713	0,053902176581	AT1G01355	Putative endonuclease or glycosyl hydrolase; FUNCTIONS IN: zinc ion binding; INVOLVED IN: biological_process unknown; LOCATED IN: intracellular; CONTAINS InterPro DOMAIN/s: Zinc finger, C2H2-type (InterPro:IPR007087); BEST Arabidopsis thaliana protein match is: Putative endonuclease or glycosyl hydrolase (TAIR:AT5G35640.1); Has 30201 Blast hits to 17322 proteins in 780 species: Archae - 12; Bacte…	protein_coding
ok	AT1G01420.1	17	25	12	18	27	13	26	16	23	23	25	20	-19,646873412	-0,054373296708	1	1	-19,627252889	-0,015132250784	1	1	-19,507881718	0,22361009049	0,50123332804	0,79432742563	-19,654439537	0,039241045924	0,93981997395	1	-19,535068366	0,2779833872	0,39691533497	0,8051675318	-19,515447843	0,23874234127	0,46204229152	0,78451187442	AT1G01420	UDP-glucosyl transferase 72B3 (UGT72B3); FUNCTIONS IN: quercetin 3-O-glucosyltransferase activity, UDP-glycosyltransferase activity, transferase activity, transferring glycosyl groups; INVOLVED IN: metabolic process; LOCATED IN: cellular_component unknown; EXPRESSED IN: 11 plant structures; EXPRESSED DURING: LP.04 four leaves visible, petal differentiation and expansion stage; CONTAINS InterPro D…	protein_coding	UDP-GLUCOSYL TRANSFERASE 72B3 (UGT72B3)	UDP-GLUCOSYL TRANSFERASE 72B3 (UGT72B3)
ok	AT1G01540.1	806	1303	1085	995	1140	559	1609	936	1314	1050	963	1192	-13,763981314	-0,042098258677	0,82118407736	1	-13,926500976	-0,3671375826	0,044809010035	0,21123270038	-13,793757227	-0,1016500837	0,57544906503	0,84666543652	-13,947550106	-0,32503932392	0,074374111773	0,23926659136	-13,814806356	-0,059551825026	0,74870576481	1	-13,977326018	0,26548749889	0,14535235335	0,44084376599	AT1G01540	Protein kinase superfamily protein; FUNCTIONS IN: protein serine/threonine kinase activity, protein kinase activity, kinase activity, ATP binding; INVOLVED IN: protein amino acid phosphorylation; LOCATED IN: plasma membrane; EXPRESSED IN: 23 plant structures; EXPRESSED DURING: 13 growth stages; CONTAINS InterPro DOMAIN/s: Protein kinase, ATP binding site (InterPro:IPR017441), Serine/threonine-pro…	protein_coding
ok	AT1G01540.2	846	1352	1133	1029	1194	593	1679	984	1385	1086	1011	1248	-13,698424678	-0,033671174024	0,8547243848	1	-13,862546953	-0,36191572372	0,047434842548	0,21911437415	-13,732150391	-0,10112259839	0,58128284493	0,8505465859	-13,87938254	-0,3282445497	0,071821877257	0,23401470005	-13,748985978	-0,067451424362	0,71318871617	0,99845720768	-13,913108252	0,26079312534	0,15244956959	0,45329471766	AT1G01540	Protein kinase superfamily protein; FUNCTIONS IN: protein serine/threonine kinase activity, protein kinase activity, kinase activity, ATP binding; INVOLVED IN: protein amino acid phosphorylation; LOCATED IN: plasma membrane; EXPRESSED IN: 23 plant structures; EXPRESSED DURING: 13 growth stages; CONTAINS InterPro DOMAIN/s: Protein kinase, ATP binding site (InterPro:IPR017441), Serine/threonine-pro…	protein_coding
ok	AT1G01550.1	804	1223	987	1051	1319	748	1386	959	1267	1068	1063	1261	-13,841441745	-0,037584080522	0,84391098891	1	-13,846738587	-0,048177764254	0,78666865988	0,96092262698	-13,791601608	0,062096193201	0,72852530548	0,9344863635	-13,865530627	-0,010593683731	1	1	-13,810393648	0,099680273724	0,58723617279	0,93267183	-13,81569049	0,11027395745	0,54907491557	0,84563826396	AT1G01550	Encodes a protein with no functionally characterized domains that to prevent the synthesis of a novel substance that moves from the root to the shoot, where it modifies shoot growth by interfering with auxin signaling. Synthesis and delivery of this substance requires neither phloem nor endodermis.	protein_coding	BYPASS 1 (BPS1)	BYPASS 1 (BPS1)
ok	AT1G01610.1	701	845	555	640	753	427	981	645	911	737	763	834	-14,351733553	-0,050585436112	0,78882043346	1	-14,489388558	-0,32589544702	0,078069501267	0,30153279607	-14,311366448	0,030148773501	0,8731114496	1	-14,514681276	-0,2753100109	0,13526043553	0,35056262691	-14,336659166	0,080734209613	0,66467657719	0,97320722241	-14,474314171	0,35604422052	0,05377105798	0,25663888051	AT1G01610	bifunctional sn-glycerol-3-phosphate 2-O-acyltransferase/phosphatase. Involved in cutin assembly and is functionally redundant with GPAT8.	protein_coding	GLYCEROL-3-PHOSPHATE SN-2-ACYLTRANSFERASE 4 (GPAT4)	GLYCEROL-3-PHOSPHATE SN-2-ACYLTRANSFERASE 4 (GPAT4);GLYCEROL-3-PHOSPHATE SN-2-ACYLTRANSFERASE 4 (ATGPAT4)
ok	AT1G01620.2	3479	3941	3477	2604	2657	1274	5759	3322	4179	3123	2881	3251	-11,975509299	-0,05612113085	0,75515449391	1	-12,39534015	-0,89578283167	7,69E-07	2,14E-05	-12,129112816	-0,36332816367	0,043433102154	0,21404301576	-12,423400715	-0,83966170082	3,48E-06	6,66E-05	-12,157173381	-0,30720703282	0,08745803236	0,40748316406	-12,577004232	0,53245466799	0,0031506254643	0,036625598914	AT1G01620	a member of the plasma membrane intrinsic protein subfamily PIP1. localizes to the plasma membrane and exhibits water transport activity in Xenopus oocyte. expressed ubiquitously and protein level decreases slightly during leaf development.	protein_coding	PLASMA MEMBRANE INTRINSIC PROTEIN 1C (PIP1C)	PLASMA MEMBRANE INTRINSIC PROTEIN 1C (PIP1C); (TMP-B);PLASMA MEMBRANE INTRINSIC PROTEIN 1;3 (PIP1;3)
ok	AT1G01630.1	353	602	453	460	462	240	652	431	592	490	438	530	-14,951493464	-0,047441195338	0,80931977211	1	-15,125180386	-0,3948150401	0,035954478695	0,18176921214	-14,953946852	-0,052347972445	0,77242385057	0,95722148892	-15,148900984	-0,34737384476	0,063746851616	0,21707701832	-14,97766745	-0,0049067771074	1	1	-15,151354372	0,34246706766	0,067803346846	0,29170769532	AT1G01630	Sec14p-like phosphatidylinositol transfer family protein; CONTAINS InterPro DOMAIN/s: Cellular retinaldehyde-binding/triple function, C-terminal (InterPro:IPR001251), Cellular retinaldehyde-binding/triple function, N-terminal (InterPro:IPR008273), Phosphatidylinositol transfer protein-like, N-terminal (InterPro:IPR011074); BEST Arabidopsis thaliana protein match is: Sec14p-like phosphatidylinosit…	protein_coding
ok	AT1G01710.1	297	433	314	644	452	256	674	247	471	442	413	422	-15,327246937	0,043706303213	0,83299697043	1	-15,233252343	0,23169549035	0,22166757447	0,56118547862	-15,256893184	0,18441380884	0,3277439142	0,65286651742	-15,211399191	0,18798918713	0,31018718435	0,58046766305	-15,235040032	0,14070750563	0,44649807177	0,84698726509	-15,141045439	-0,047281681508	0,81472712603	0,99570279547	AT1G01710	Acyl-CoA thioesterase family protein; FUNCTIONS IN: cyclic nucleotide binding, acyl-CoA thioesterase activity; INVOLVED IN: acyl-CoA metabolic process; LOCATED IN: peroxisome; EXPRESSED IN: 22 plant structures; EXPRESSED DURING: 14 growth stages; CONTAINS InterPro DOMAIN/s: Cyclic nucleotide-binding (InterPro:IPR000595), Cyclic nucleotide-binding-like (InterPro:IPR018490), Acyl-CoA thioesterase (…	protein_coding
ok	AT1G01720.1	117	147	164	398	372	254	274	132	160	199	191	219	-16,599214533	0,054962469527	0,81202705991	1	-16,048946436	1,1554986646	5,64E-09	2,35E-07	-16,432033864	0,38932380874	0,053484653954	0,24512484964	-16,021465201	1,1005361951	1,79E-08	5,46E-07	-16,404552629	0,33436133921	0,090385196528	0,41547869394	-15,854284531	-0,7661748559	8,18E-05	0,0020073271807	AT1G01720	Belongs to a large family of putative transcriptional activators with NAC domain. Transcript level increases in response to wounding and abscisic acid. ATAF1 attentuates ABA signaling and sythesis. Mutants are hyposensitive to ABA.	protein_coding	(ATAF1)	(ANAC2); (ATAF1);ARABIDOPSIS NAC DOMAIN CONTAINING PROTEIN 2 (ANAC002)
ok	AT1G01730.1	167	216	196	232	289	157	292	182	245	210	192	220	-16,196957964	-0,0098679766632	0,96314167347	1	-16,136398516	0,11125091975	0,57574433791	0,85743249294	-16,19956843	-0,015088908114	0,95117120433	1	-16,141332504	0,12111889641	0,55072069281	0,79597132515	-16,204502418	-0,0052209314503	1	1	-16,14394297	-0,12633982786	0,51214950027	0,81818270706	AT1G01730	unknown protein; FUNCTIONS IN: molecular_function unknown; INVOLVED IN: biological_process unknown; LOCATED IN: chloroplast; EXPRESSED IN: 23 plant structures; EXPRESSED DURING: 13 growth stages; Has 42 Blast hits to 42 proteins in 17 species: Archae - 0; Bacteria - 2; Metazoa - 5; Fungi - 1; Plants - 34; Viruses - 0; Other Eukaryotes - 0 (source: NCBI BLink).	protein_coding
ok	AT1G01760.1	40	44	76	65	55	34	102	38	75	55	25	74	-18,012087751	0,061539531784	0,86491275509	1	-18,134373174	-0,18303131518	0,46537355108	0,79233745633	-18,142621803	-0,19952857247	0,39902691346	0,71744882586	-18,103603408	-0,24457084697	0,32852002766	0,60009761516	-18,111852037	-0,26106810426	0,26612253395	0,67796447307	-18,23413746	-0,016497257292	0,90595387368	1	AT1G01760	adenosine deaminases;RNA binding;RNA binding;adenosine deaminases; FUNCTIONS IN: RNA binding, adenosine deaminase activity; INVOLVED IN: RNA processing; LOCATED IN: cellular_component unknown; CONTAINS InterPro DOMAIN/s: Adenosine deaminase/editase (InterPro:IPR002466); Has 30201 Blast hits to 17322 proteins in 780 species: Archae - 12; Bacteria - 1396; Metazoa - 17338; Fungi - 3422; Plants - 503…	protein_coding	ORTHOLOG OF YEAST TAD1 (TAD1)	ORTHOLOG OF YEAST TAD1 (TAD1); (ATTAD1)
ok	AT1G01810.1	2	4	2	4	5	2	4	2	6	2	6	1	-22,243979391	0,25958854029	1	1	-22,204793794	0,3379597339	0,65913885669	0,90265605743	-22,344065208	0,059416906326	1	1	-22,074999524	0,07837119361	1	1	-22,214270938	-0,20017163396	1	1	-22,175085341	-0,27854282757	0,83017578652	1	AT1G01810	unknown protein; Has 12 Blast hits to 12 proteins in 5 species: Archae - 0; Bacteria - 0; Metazoa - 5; Fungi - 0; Plants - 7; Viruses - 0; Other Eukaryotes - 0 (source: NCBI BLink).	protein_coding
ok	AT1G01820.1	515	587	552	768	743	459	894	482	718	628	492	717	-14,672414396	-0,0070573080756	1	1	-14,603778536	0,13021441251	0,47579064305	0,80066861809	-14,66176856	0,014234365123	0,92130365473	1	-14,60730719	0,13727172059	0,45861565863	0,72979127244	-14,665297214	0,021291673198	0,9481058911	1	-14,596661353	-0,11598004739	0,53078440361	0,83264212346	AT1G01820	member of the peroxin11 (PEX11) gene family, integral to peroxisome membrane, controls peroxisome proliferation.	protein_coding	PEROXIN 11C (PEX11C)	PEROXIN 11C (PEX11C)
ok	AT1G01830.2	93	109	71	186	160	90	165	92	102	108	134	148	-17,242570481	0,058635882978	0,82664838913	1	-17,00305741	0,53766202459	0,01186463552	0,081999493723	-17,075030252	0,39371634217	0,064117362122	0,27346169415	-16,973739469	0,47902614161	0,022331531003	0,10381799805	-17,04571231	0,3350804592	0,11118437466	0,46504234529	-16,806199239	-0,14394568242	0,49830501948	0,80923716052	AT1G01830	ARM repeat superfamily protein; FUNCTIONS IN: binding; LOCATED IN: cellular_component unknown; EXPRESSED IN: 22 plant structures; EXPRESSED DURING: 13 growth stages; CONTAINS InterPro DOMAIN/s: Armadillo-like helical (InterPro:IPR011989), Armadillo (InterPro:IPR000225), Armadillo-type fold (InterPro:IPR016024); BEST Arabidopsis thaliana protein match is: ARM repeat superfamily protein (TAIR:AT2G4…	protein_coding
ok	AT1G01830.3	98	123	79	200	170	92	182	99	108	117	148	158	-17,119546039	0,03966915786	0,87044017582	1	-16,89758797	0,48358529568	0,02204254218	0,12865613176	-16,949487973	0,37978528961	0,069375317996	0,28441960718	-16,877753391	0,44391613782	0,03100431404	0,13178049005	-16,929653395	0,34011613175	0,10410510515	0,44823809871	-16,707695326	-0,10380000607	0,63505257302	0,89614626684	AT1G01830	ARM repeat superfamily protein; FUNCTIONS IN: binding; LOCATED IN: cellular_component unknown; EXPRESSED IN: 22 plant structures; EXPRESSED DURING: 13 growth stages; CONTAINS InterPro DOMAIN/s: Armadillo-like helical (InterPro:IPR011989), Armadillo (InterPro:IPR000225), Armadillo-type fold (InterPro:IPR016024); BEST Arabidopsis thaliana protein match is: ARM repeat superfamily protein (TAIR:AT2G4…	protein_coding
ok	AT1G01970.1	180	229	240	241	246	164	322	188	317	261	236	324	-16,017744894	0,017461491419	0,9753394531	1	-16,075094507	-0,097237736117	0,63879075217	0,89142035151	-15,919900337	0,21315060386	0,27333617773	0,59505834863	-16,066363762	-0,11469922754	0,58391435327	0,82341443052	-15,911169592	0,19568911244	0,30917962622	0,71836267186	-15,968519206	0,31038833997	0,11901185595	0,40357850749	AT1G01970	Tetratricopeptide repeat (TPR)-like superfamily protein; CONTAINS InterPro DOMAIN/s: Pentatricopeptide repeat (InterPro:IPR002885); BEST Arabidopsis thaliana protein match is: pentatricopeptide (PPR) repeat-containing protein (TAIR:AT1G19520.1); Has 15559 Blast hits to 6864 proteins in 176 species: Archae - 0; Bacteria - 16; Metazoa - 92; Fungi - 19; Plants - 15148; Viruses - 0; Other Eukaryotes …	protein_coding
ok	AT1G02030.1	2	0	1	1	1	1	4	0	1	1	1	0	-23,583828256	0,39892066478	1	1	-23,84469234	-0,1228075029	1	1	-24,136046236	-0,70551529485	1	1	-23,645232007	-0,52172816768	1	1	-23,936585903	-1,1044359596	0,45929125912	0,85472285879	-24,197449987	-0,58270779195	1	1	AT1G02030	C2H2-like zinc finger protein; FUNCTIONS IN: sequence-specific DNA binding transcription factor activity, zinc ion binding, nucleic acid binding; INVOLVED IN: regulation of transcription; LOCATED IN: intracellular; CONTAINS InterPro DOMAIN/s: Zinc finger, C2H2-like (InterPro:IPR015880), Zinc finger, C2H2-type (InterPro:IPR007087); BEST Arabidopsis thaliana protein match is: C2H2-like zinc finger …	protein_coding
ok	AT1G02070.1	3	0	3	6	4	5	3	2	2	1	0	1	-22,835719087	-0,10870192736	1	1	-22,179295208	1,20414583	0,14983423054	0,44636679994	-23,636105702	-1,7094751577	0,18712831302	0,4976310595	-22,233646172	1,3128477573	0,042712848204	0,16453070965	-23,690456666	-1,6007732304	0,18712831302	0,58344005067	-23,034032787	-2,9136209877	0,0018277441084	0,024116438685	AT1G02070	unknown protein; BEST Arabidopsis thaliana protein match is: unknown protein (TAIR:AT3G60520.1); Has 98 Blast hits to 98 proteins in 13 species: Archae - 0; Bacteria - 0; Metazoa - 0; Fungi - 0; Plants - 98; Viruses - 0; Other Eukaryotes - 0 (source: NCBI BLink).	protein_coding
ok	AT1G02074.1	0	0	1	0	1	0	2	0	1	2	0	2	-24,744547376	1,2545065955	1	1	-25,433009962	-0,12241857463	1	1	-24,431786411	1,8800285257	0,37972465477	0,69826276905	-24,805756664	-1,3769251701	1	1	-23,804533114	0,62552193024	0,45929125912	0,85472285879	-24,492995699	2,0024471004	0,37972465477	0,71528718101	AT1G02074	unknown protein; Has 30201 Blast hits to 17322 proteins in 780 species: Archae - 12; Bacteria - 1396; Metazoa - 17338; Fungi - 3422; Plants - 5037; Viruses - 0; Other Eukaryotes - 2996 (source: NCBI BLink).	protein_coding
ok	AT1G02090.1	333	426	330	330	492	320	581	334	440	311	274	350	-15,287456424	-0,015881008964	0,95909454905	1	-15,284399439	-0,0097670388531	0,97807894276	1	-15,451339501	-0,34364716214	0,070136754084	0,2859245149	-15,292339944	0,006113970111	0,96510381655	1	-15,459280005	-0,32776615317	0,084708598858	0,40104318722	-15,45622302	-0,33388012328	0,077344619609	0,31450127878	AT1G02090	encodes a phosphoprotein that is a subunit of the COP9 signalosome. Mutants exhibit constitutive photomorphogenic phenotype.	protein_coding	FUSCA 5 (FUS5)	ARABIDOPSIS THALIANA COP9 SIGNALOSOME SUBUNIT 7 (ATCSN7);FUSCA 5 (FUS5);COP9 SIGNALOSOME SUBUNIT 7 (CSN7);CONSTITUTIVE PHOTOMORPHOGENIC 15 (COP15)
ok	AT1G02090.2	326	417	330	328	485	316	573	331	438	310	270	342	-15,304867314	-0,0079423587347	1	1	-15,303494561	-0,0051968509063	0,91690872824	1	-15,471993855	-0,34219543971	0,072255517811	0,29075427909	-15,30746574	0,0027455078284	1	1	-15,475965034	-0,33425308098	0,077810878565	0,38163045046	-15,47459228	-0,33699858881	0,073847445969	0,30735929989	AT1G02090	encodes a phosphoprotein that is a subunit of the COP9 signalosome. Mutants exhibit constitutive photomorphogenic phenotype.	protein_coding	FUSCA 5 (FUS5)	ARABIDOPSIS THALIANA COP9 SIGNALOSOME SUBUNIT 7 (ATCSN7);CONSTITUTIVE PHOTOMORPHOGENIC 15 (COP15);COP9 SIGNALOSOME SUBUNIT 7 (CSN7);FUSCA 5 (FUS5)
ok	AT1G02090.3	308	398	316	322	477	311	549	316	426	292	262	339	-15,368600266	0,0065087194337	1	1	-15,351155261	0,041398727637	0,79617446315	0,96366101944	-15,530861451	-0,31801365174	0,096450576005	0,34577441416	-15,347900902	0,034890008203	0,84578024014	1	-15,527607091	-0,32452237118	0,087394668753	0,40727904903	-15,510162087	-0,35941237938	0,056797013262	0,26518312778	AT1G02090	encodes a phosphoprotein that is a subunit of the COP9 signalosome. Mutants exhibit constitutive photomorphogenic phenotype.	protein_coding	FUSCA 5 (FUS5)	ARABIDOPSIS THALIANA COP9 SIGNALOSOME SUBUNIT 7 (ATCSN7);CONSTITUTIVE PHOTOMORPHOGENIC 15 (COP15);FUSCA 5 (FUS5);COP9 SIGNALOSOME SUBUNIT 7 (CSN7)
ok	AT1G02100.1	327	485	395	503	547	292	610	365	556	421	361	393	-15,128879335	0,023837988215	0,90345206198	1	-15,12344283	0,034710999003	0,83342519588	0,98025586341	-15,214276432	-0,14695620653	0,43704311099	0,75183999725	-15,111523836	0,010873010788	1	1	-15,202357438	-0,17079419475	0,36458738194	0,77518943784	-15,196920933	-0,18166720553	0,3344801907	0,6758564519	AT1G02100	Leucine carboxyl methyltransferase; FUNCTIONS IN: methyltransferase activity; INVOLVED IN: biological_process unknown; LOCATED IN: cellular_component unknown; EXPRESSED IN: 22 plant structures; EXPRESSED DURING: 14 growth stages; CONTAINS InterPro DOMAIN/s: Leucine carboxyl methyltransferase, LCTM1 1 (InterPro:IPR016651), Leucine carboxyl methyltransferase, eukaryotic (InterPro:IPR021121), Leucin…	protein_coding	SUPPRESSOR OF BRI1 (SBI1)	SUPPRESSOR OF BRI1 (SBI1);LEUCINE CARBOXYL METHYL TRANSFERASE 1 (LCMT1)
ok	AT1G02100.2	348	507	416	533	567	308	640	380	578	438	381	415	-15,060536498	0,0091931033346	1	1	-15,050457648	0,029350801812	0,85501280561	0,98840075458	-15,141056769	-0,15184743897	0,41873310525	0,73687735589	-15,045861097	0,020157698477	0,91954273391	1	-15,136460217	-0,1610405423	0,3944953137	0,80365822924	-15,126381368	-0,18119824078	0,33867710734	0,68036523546	AT1G02100	Leucine carboxyl methyltransferase; FUNCTIONS IN: methyltransferase activity; INVOLVED IN: biological_process unknown; LOCATED IN: cellular_component unknown; EXPRESSED IN: 22 plant structures; EXPRESSED DURING: 14 growth stages; CONTAINS InterPro DOMAIN/s: Leucine carboxyl methyltransferase, LCTM1 1 (InterPro:IPR016651), Leucine carboxyl methyltransferase, eukaryotic (InterPro:IPR021121), Leucin…	protein_coding	SUPPRESSOR OF BRI1 (SBI1)	LEUCINE CARBOXYL METHYL TRANSFERASE 1 (LCMT1);SUPPRESSOR OF BRI1 (SBI1)
ok	AT1G02100.3	348	507	416	532	567	309	641	380	579	438	381	415	-15,05972696	0,01081217888	1	1	-15,050163437	0,029939223677	0,85501280561	0,98840075458	-15,141056769	-0,15184743897	0,41873310525	0,73687735589	-15,044757348	0,019127044797	0,96610957058	1	-15,135650679	-0,16265961785	0,38866245648	0,79736233912	-15,126087157	-0,18178666264	0,33585809202	0,67742069168	AT1G02100	Leucine carboxyl methyltransferase; FUNCTIONS IN: methyltransferase activity; INVOLVED IN: biological_process unknown; LOCATED IN: cellular_component unknown; EXPRESSED IN: 22 plant structures; EXPRESSED DURING: 14 growth stages; CONTAINS InterPro DOMAIN/s: Leucine carboxyl methyltransferase, LCTM1 1 (InterPro:IPR016651), Leucine carboxyl methyltransferase, eukaryotic (InterPro:IPR021121), Leucin…	protein_coding	SUPPRESSOR OF BRI1 (SBI1)	LEUCINE CARBOXYL METHYL TRANSFERASE 1 (LCMT1);SUPPRESSOR OF BRI1 (SBI1)
ok	AT1G02150.1	894	1029	802	951	1033	534	1454	857	1204	890	778	983	-13,933228359	0,029884020263	0,87460473213	1	-14,075701345	-0,25506195077	0,16337191871	0,46998827111	-14,033804573	-0,17126840663	0,34829504683	0,67342479804	-14,060759335	-0,28494597103	0,11897147733	0,32639631622	-14,018862563	-0,20115242689	0,27010866014	0,68254359219	-14,161335548	0,083793544136	0,64896474906	0,90517896969	AT1G02150	Tetratricopeptide repeat (TPR)-like superfamily protein; FUNCTIONS IN: binding; LOCATED IN: chloroplast; EXPRESSED IN: 22 plant structures; EXPRESSED DURING: 13 growth stages; CONTAINS InterPro DOMAIN/s: Pentatricopeptide repeat (InterPro:IPR002885), Tetratricopeptide-like helical (InterPro:IPR011990); BEST Arabidopsis thaliana protein match is: Pentatricopeptide repeat (PPR) superfamily protein …	protein_coding
ok	AT1G02170.1	315	310	282	359	491	301	488	224	416	275	310	327	-15,555915374	-0,059117922079	0,75385961661	1	-15,409499517	0,23371379082	0,21662484082	0,55241455687	-15,588434061	-0,12415529646	0,51358943069	0,80281199399	-15,439058478	0,2928317129	0,11852374863	0,32555243648	-15,617993022	-0,065037374378	0,76550760672	1	-15,471577166	-0,35786908728	0,059121603557	0,27222098113	AT1G02170	Encodes a type I metacaspase. Two Arabidopsis metacaspases, AT1G02170 (MC1) and AT4G25110 (MC2) antagonistically control programmed cell death in Arabidopsis. MC1 is a positive regulator of cell death and requires conserved caspase-like putative catalytic residues for its function. MC2 negatively regulates cell death. This function is independent of the putative catalytic residues. A third type I…	protein_coding	METACASPASE 1 (MC1)	METACASPASE 1B (AtMCP1b);METACASPASE 1 (MC1);ARABIDOPSIS THALIANA METACASPASE 1 (ATMC1);LSD ONE LIKE 3 (LOL3);METACASPASE 1B (MCP1b);ARABIDOPSIS THALIANA METACASPASE 1B (ATMCPB1);METACASPASE 1 (AMC1)
ok	AT1G02220.1	8	7	8	14	18	5	10	14	7	8	7	6	-20,782036833	0,12352797201	0,80672133638	1	-20,57100176	0,54559811948	0,28478472802	0,62695012476	-20,969733646	-0,25186565396	0,58241932498	0,8508811984	-20,509237774	0,42207014747	0,51349585074	0,76578197301	-20,90796966	-0,37539362597	0,3162582559	0,72494169514	-20,696934587	-0,79746377344	0,11364012558	0,39323858408	AT1G02220	NAC domain containing protein 3 (NAC003); FUNCTIONS IN: sequence-specific DNA binding transcription factor activity; INVOLVED IN: multicellular organismal development, regulation of transcription; LOCATED IN: cellular_component unknown; EXPRESSED IN: 17 plant structures; EXPRESSED DURING: LP.06 six leaves visible, LP.04 four leaves visible, 4 anthesis, 4 leaf senescence stage, petal differentiati…	protein_coding	NAC DOMAIN CONTAINING PROTEIN 3 (NAC003)	NAC DOMAIN CONTAINING PROTEIN 3 (ANAC003);NAC DOMAIN CONTAINING PROTEIN 3 (NAC003)
ok	AT1G02260.1	43	43	47	68	59	27	70	43	56	69	56	52	-18,299998124	0,012017311333	1	1	-18,276126521	0,059760516468	0,77137369729	0,95539748095	-18,161292646	0,28942826797	0,26480460532	0,58478866343	-18,270117866	0,047743205135	1	1	-18,15528399	0,27741095664	0,25750893885	0,66835022905	-18,131412387	0,2296677515	0,33296250183	0,67374356838	AT1G02260	Divalent ion symporter; FUNCTIONS IN: citrate transmembrane transporter activity, transporter activity; INVOLVED IN: citrate transport, transmembrane transport; LOCATED IN: endomembrane system, integral to membrane; EXPRESSED IN: 24 plant structures; EXPRESSED DURING: 13 growth stages; CONTAINS InterPro DOMAIN/s: Divalent ion symporter (InterPro:IPR004680); Has 9789 Blast hits to 6672 proteins in…	protein_coding
ok	AT1G02270.1	203	293	208	236	259	163	374	218	276	275	224	273	-15,926408612	-0,019302318117	0,93028891104	1	-16,014170868	-0,19482683081	0,33258327983	0,67848180826	-15,907441913	0,0186310791	0,88680418936	1	-16,023822027	-0,1755245127	0,37655132644	0,64998170794	-15,917093072	0,037933397217	0,88924739603	1	-16,004855328	0,21345790991	0,28369205606	0,62305469034	AT1G02270	Calcium-binding endonuclease/exonuclease/phosphatase family; FUNCTIONS IN: catalytic activity, calcium ion binding; INVOLVED IN: response to cold; LOCATED IN: nucleus; EXPRESSED IN: 22 plant structures; EXPRESSED DURING: 13 growth stages; CONTAINS InterPro DOMAIN/s: EF-HAND 2 (InterPro:IPR018249), EF-hand-like domain (InterPro:IPR011992), Endonuclease/exonuclease/phosphatase (InterPro:IPR005135);…	protein_coding
ok	AT1G02300.1	994	1036	733	1258	1064	729	1611	808	1287	1068	976	1200	-13,890685097	0,058773389021	0,7533993385	1	-13,910814706	0,018514172078	0,92131641892	1	-13,873472766	0,093198051093	0,61240826395	0,87069558029	-13,881428011	-0,040259216943	0,8308424364	0,99270120134	-13,844086072	0,034424662071	0,85915031352	1	-13,86421568	0,074683879014	0,6834266202	0,92466737639	AT1G02300	Cysteine proteinases superfamily protein; FUNCTIONS IN: cysteine-type endopeptidase activity, cysteine-type peptidase activity; INVOLVED IN: proteolysis, regulation of catalytic activity; LOCATED IN: endomembrane system; EXPRESSED IN: 22 plant structures; EXPRESSED DURING: 13 growth stages; CONTAINS InterPro DOMAIN/s: Peptidase C1A, papain (InterPro:IPR013128), Peptidase C1A, cathepsin B (InterPr…	protein_coding
ok	AT1G02405.1	0	1	1	2	1	0	0	0	0	1	2	0	-37,194649661	-25,642809166	1	1	-24,142343982	0,46180219236	1	1	-24,137975381	0,47053939365	1	1	-36,963748565	26,104611358	0,25285092577	0,51449721657	-36,959379964	26,113348559	0,1278563034	0,48931009679	-23,907074285	0,008737201287	1	1	AT1G02405	proline-rich family protein; BEST Arabidopsis thaliana protein match is: proline-rich family protein (TAIR:AT1G70990.1); Has 45319 Blast hits to 18313 proteins in 1048 species: Archae - 86; Bacteria - 6513; Metazoa - 15272; Fungi - 3775; Plants - 11142; Viruses - 2024; Other Eukaryotes - 6507 (source: NCBI BLink).	protein_coding
ok	AT1G02475.1	642	732	615	788	834	466	922	594	890	686	515	814	-14,429509897	-0,054602126141	0,77222256766	1	-14,43286651	-0,061315352817	0,73123142335	0,93664838047	-14,463406462	-0,12239525649	0,50657082516	0,79837026108	-14,460167573	-0,0067132266757	0,97421371367	1	-14,490707525	-0,067793130345	0,71218272879	0,99779672057	-14,494064138	-0,061079903669	0,74011920064	0,95430943334	AT1G02475	Polyketide cyclase/dehydrase and lipid transport superfamily protein; FUNCTIONS IN: molecular_function unknown; INVOLVED IN: biological_process unknown; LOCATED IN: chloroplast; EXPRESSED IN: 22 plant structures; EXPRESSED DURING: 13 growth stages; CONTAINS InterPro DOMAIN/s: Streptomyces cyclase/dehydrase (InterPro:IPR005031); BEST Arabidopsis thaliana protein match is: Polyketide cyclase / dehy…	protein_coding
ok	AT1G02490.1	4	1	0	2	2	1	3	1	3	1	1	2	-22,96886899	0,15108216974	1	1	-23,107973664	-0,12712717898	1	1	-23,26749031	-0,44616047077	1	1	-23,032432579	-0,27820934872	1	1	-23,191949225	-0,59724264051	0,55721266302	0,91468308151	-23,3310539	-0,31903329179	1	1	AT1G02490	unknown protein; Has 0 Blast hits to 0 proteins in 0 species (source: NCBI BLink).	protein_coding
ok	AT1G02500.1	1673	2099	1951	2757	3231	1883	3140	1920	2419	2386	2407	2629	-12,853611361	0,061377095687	0,7345274024	1	-12,709521017	0,34955778493	0,052834119832	0,23638969364	-12,755767908	0,25706400293	0,15429045319	0,44612146547	-12,678832469	0,28818068924	0,10958508512	0,3099795885	-12,72507936	0,19568690724	0,277617464	0,69003170786	-12,580989015	-0,092493781999	0,60720253299	0,88455759696	AT1G02500	encodes a S-adenosylmethionine synthetase. SAM1 is regulated by protein S-nitrosylation. The covalent binding of nitric oxide (NO) to the Cys114 residue inhibits the enzyme activity.	protein_coding	S-ADENOSYLMETHIONINE SYNTHETASE 1 (SAM1)	(METK1); (AtSAM1);S-ADENOSYLMETHIONINE SYNTHETASE 1 (SAM1);S-ADENOSYLMETHIONINE SYNTHETASE-1 (SAM-1); (MAT1)
ok	AT1G02500.2	1674	2099	1951	2757	3231	1883	3140	1920	2420	2387	2408	2629	-12,853371224	0,061268530941	0,73551855841	1	-12,709373807	0,34926336502	0,053000499542	0,23676029382	-12,755417571	0,25717583589	0,15402813049	0,44552090545	-12,678739541	0,28799483408	0,10984586361	0,31052819366	-12,724783306	0,19590730495	0,27723340314	0,68982393051	-12,580785889	-0,092087529132	0,60873311833	0,88487125644	AT1G02500	encodes a S-adenosylmethionine synthetase. SAM1 is regulated by protein S-nitrosylation. The covalent binding of nitric oxide (NO) to the Cys114 residue inhibits the enzyme activity.	protein_coding	S-ADENOSYLMETHIONINE SYNTHETASE 1 (SAM1)	(METK1); (AtSAM1); (MAT1);S-ADENOSYLMETHIONINE SYNTHETASE-1 (SAM-1);S-ADENOSYLMETHIONINE SYNTHETASE 1 (SAM1)
ok	AT1G02560.1	3940	4538	3472	5136	5375	3400	6024	3575	5050	4412	3784	4618	-11,836672436	-0,043390457559	0,8090971645	1	-11,7613988	0,10715681276	0,55045711668	0,84205372082	-11,830015298	-0,030076183409	0,86460785369	0,99970091581	-11,783094029	0,15054727031	0,40107895618	0,6727188887	-11,851710527	0,01331427415	0,94827944789	1	-11,776436892	-0,13723299616	0,44401467771	0,77114222489	AT1G02560	One of several nuclear-encoded ClpPs (caseinolytic protease). Contains a highly conserved catalytic triad of Ser-type proteases (Ser-His-Asp). The name reflects nomenclature described in Adam et. al (2001).	protein_coding	NUCLEAR ENCODED CLP PROTEASE 5 (CLPP5)	NUCLEAR-ENCODED CLPP 1 (NCLPP1);NUCLEAR ENCODED CLP PROTEASE 5 (CLPP5);NUCLEAR CLPP 5 (NCLPP5)
ok	AT1G02710.1	36	29	15	20	20	4	25	31	35	30	24	16	-19,094456776	-0,12142147263	0,76912793118	1	-19,546161359	-1,0248306385	0,0011119487658	0,012421467475	-19,193455088	-0,31941809798	0,27252339775	0,5942008085	-19,606872095	-0,9034091659	0,002956633245	0,021869806609	-19,254165825	-0,19799662535	0,53886804385	0,90415496911	-19,705870408	0,70541254055	0,025035966169	0,15957302002	AT1G02710	glycine-rich protein; FUNCTIONS IN: molecular_function unknown; INVOLVED IN: biological_process unknown; LOCATED IN: endomembrane system; Has 94175 Blast hits to 22560 proteins in 1554 species: Archae - 109; Bacteria - 35702; Metazoa - 26912; Fungi - 5192; Plants - 9321; Viruses - 1410; Other Eukaryotes - 15529 (source: NCBI BLink).	protein_coding
ok	AT1G02720.2	80	98	91	113	132	61	159	74	128	128	114	144	-17,25909193	0,073444183909	0,79044535901	1	-17,272525887	0,046576269215	0,81187140857	0,9693158278	-17,097318225	0,39699159432	0,063287808236	0,27324260239	-17,235803795	-0,026867914694	0,93187805211	1	-17,060596133	0,32354741041	0,11163569634	0,46609261841	-17,07403009	0,3504153251	0,099051421252	0,36454731911	AT1G02720	Encodes a protein with putative galacturonosyltransferase activity.	protein_coding	GALACTURONOSYLTRANSFERASE-LIKE 5 (GATL5)	(ATGATL5);GALACTURONOSYLTRANSFERASE-LIKE 5 (GATL5)
ok	AT1G02750.1	75	80	79	84	66	63	139	76	97	54	56	87	-17,454411614	0,072714645103	0,78495495117	1	-17,60471783	-0,22789778785	0,34535182901	0,69232678712	-17,682559189	-0,383580505	0,09133979114	0,33405933926	-17,568360508	-0,30061243295	0,19896448017	0,44866676509	-17,646201866	-0,4562951501	0,040731269323	0,26839320633	-17,796508083	-0,15568271715	0,47835585154	0,79783443721	AT1G02750	Drought-responsive family protein; FUNCTIONS IN: zinc ion binding; INVOLVED IN: response to water deprivation; LOCATED IN: intracellular; EXPRESSED IN: 22 plant structures; EXPRESSED DURING: 13 growth stages; CONTAINS InterPro DOMAIN/s: Zinc finger, C2H2-like (InterPro:IPR015880), Drought induced 19/ RING finger protein 114 (InterPro:IPR008598); BEST Arabidopsis thaliana protein match is: Drought…	protein_coding
ok	AT1G02750.2	72	79	78	82	63	59	133	73	92	52	53	83	-17,503592738	0,039482731944	0,89845065017	1	-17,654159547	-0,26165088493	0,26380857981	0,6015338253	-17,73262815	-0,41858809204	0,063335037633	0,27337376278	-17,634418181	-0,30113361688	0,20980415307	0,46340714936	-17,712886784	-0,45807082398	0,044016572513	0,27849817798	-17,863453593	-0,1569372071	0,48116614874	0,80013454793	AT1G02750	Drought-responsive family protein; INVOLVED IN: response to water deprivation; EXPRESSED IN: 22 plant structures; EXPRESSED DURING: 13 growth stages; CONTAINS InterPro DOMAIN/s: Drought induced 19/ RING finger protein 114 (InterPro:IPR008598); BEST Arabidopsis thaliana protein match is: Drought-responsive family protein (TAIR:AT4G02200.1).	protein_coding
ok	AT1G02800.1	59	83	62	114	82	37	136	56	65	94	86	86	-17,7110843	-0,019146556851	0,93120054842	1	-17,681596185	0,039829671815	0,80934534992	0,96833264404	-17,565361137	0,27229976896	0,2219560211	0,54726411777	-17,691169464	0,058976228666	0,82329808263	0,98760546009	-17,574934415	0,29144632581	0,17394109813	0,56339836307	-17,545446301	0,23247009714	0,25852904696	0,5938229203	AT1G02800	Encodes a protein with similarity to endo-1,4-b-glucanases and is a member of Glycoside Hydrolase Family 9. CEL2 is induced by nemotodes and is expressed in syncitia induced by Heterodera schachtii.May be involved in the development and function of syncitia.	protein_coding	CELLULASE 2 (CEL2)	CELLULASE 2 (CEL2);CELLULASE 2 (ATCEL2); (CEL2)
ok	AT1G02840.1	955	1043	1105	1355	1303	828	1806	917	1188	970	870	1024	-13,769376818	-0,022035985126	0,90418818608	1	-13,73462873	0,047460189206	0,78698186527	0,96098108178	-13,88165063	-0,24658360938	0,17659696423	0,481597221	-13,745646723	0,069496174332	0,70345694749	0,9091012004	-13,892668622	-0,22454762425	0,21737739258	0,62817402036	-13,857920535	-0,29404379858	0,10678462991	0,37998231497	AT1G02840	SR34/SR1 is a plant homologue of the human general/alternative splicing factor SF2/ASF. Barta et al (2010) have proposed a nomenclature for Serine/Arginine-Rich Protein Splicing Factors (SR proteins): Plant Cell. 2010, 22:2926.	protein_coding	SERINE/ARGININE-RICH PROTEIN SPLICING FACTOR 34 (SR34)	SERINE/ARGININE-RICH PROTEIN SPLICING FACTOR 34 (At-SR34);SERINE/ARGININE-RICH PROTEIN SPLICING FACTOR 34 (SR34); (SR1); (ATSRP34); (SRP34)
ok	AT1G02840.2	998	1107	1167	1428	1385	874	1882	945	1246	1021	912	1066	-13,703102461	-0,040449108329	0,8231657531	1	-13,656658689	0,052438436063	0,77463110082	0,95710479134	-13,810556317	-0,2553568199	0,1604394091	0,45457973833	-13,676883243	0,092887544392	0,60933583625	0,84475731236	-13,830780871	-0,21490771158	0,2377760589	0,6486448092	-13,784337099	-0,30779525597	0,090945807577	0,34668936345	AT1G02840	SR34/SR1 is a plant homologue of the human general/alternative splicing factor SF2/ASF. Barta et al (2010) have proposed a nomenclature for Serine/Arginine-Rich Protein Splicing Factors (SR proteins): Plant Cell. 2010, 22:2926.	protein_coding	SERINE/ARGININE-RICH PROTEIN SPLICING FACTOR 34 (SR34)	SERINE/ARGININE-RICH PROTEIN SPLICING FACTOR 34 (At-SR34);SERINE/ARGININE-RICH PROTEIN SPLICING FACTOR 34 (SR34); (SRP34); (ATSRP34); (SR1)
ok	AT1G02840.3	955	1043	1105	1355	1303	828	1806	917	1188	970	870	1024	-13,769376818	-0,022035985126	0,90418818608	1	-13,73462873	0,047460189206	0,78698186527	0,96098108178	-13,88165063	-0,24658360938	0,17659696423	0,481597221	-13,745646723	0,069496174332	0,70345694749	0,9091012004	-13,892668622	-0,22454762425	0,21737739258	0,62817402036	-13,857920535	-0,29404379858	0,10678462991	0,37998231497	AT1G02840	SR34/SR1 is a plant homologue of the human general/alternative splicing factor SF2/ASF. Barta et al (2010) have proposed a nomenclature for Serine/Arginine-Rich Protein Splicing Factors (SR proteins): Plant Cell. 2010, 22:2926.	protein_coding	SERINE/ARGININE-RICH PROTEIN SPLICING FACTOR 34 (SR34)	SERINE/ARGININE-RICH PROTEIN SPLICING FACTOR 34 (At-SR34);SERINE/ARGININE-RICH PROTEIN SPLICING FACTOR 34 (SR34); (SRP34); (ATSRP34); (SR1)
ok	AT1G02850.1	147	182	184	1796	1954	879	259	163	209	427	356	415	-16,376585466	-0,024536996466	0,90731212416	1	-14,854850871	3,0189321947	8,56E-51	6,63E-48	-15,813386118	1,1018617003	1,84E-08	1,39E-06	-14,867119369	3,0434691911	4,75E-52	3,03E-49	-15,825654616	1,1263986968	6,49E-09	5,64E-07	-14,30392002	-1,9170704944	5,63E-24	2,70E-21	AT1G02850	beta glucosidase 11 (BGLU11); FUNCTIONS IN: cation binding, hydrolase activity, hydrolyzing O-glycosyl compounds, catalytic activity; INVOLVED IN: carbohydrate metabolic process; LOCATED IN: endomembrane system; EXPRESSED IN: 24 plant structures; EXPRESSED DURING: 13 growth stages; CONTAINS InterPro DOMAIN/s: Glycoside hydrolase, family 1 (InterPro:IPR001360), Glycoside hydrolase, family 1, activ…	protein_coding	BETA GLUCOSIDASE 11 (BGLU11)	BETA GLUCOSIDASE 11 (BGLU11)
ok	AT1G02850.2	149	186	186	1823	1980	894	266	165	212	436	364	420	-16,352753028	-0,020655643894	0,9796692797	1	-14,833184537	3,0184813386	7,74E-51	6,30E-48	-15,789120437	1,1066095379	1,54E-08	1,19E-06	-14,843512359	3,0391369824	5,19E-52	3,21E-49	-15,799448259	1,1272651818	6,43E-09	5,61E-07	-14,279879768	-1,9118718006	6,96E-24	3,24E-21	AT1G02850	beta glucosidase 11 (BGLU11); FUNCTIONS IN: cation binding, hydrolase activity, hydrolyzing O-glycosyl compounds, catalytic activity; INVOLVED IN: carbohydrate metabolic process; LOCATED IN: endomembrane system; EXPRESSED IN: 24 plant structures; EXPRESSED DURING: 13 growth stages; CONTAINS InterPro DOMAIN/s: Glycoside hydrolase, family 1 (InterPro:IPR001360), Glycoside hydrolase, family 1, activ…	protein_coding	BETA GLUCOSIDASE 11 (BGLU11)	BETA GLUCOSIDASE 11 (BGLU11)
ok	AT1G02850.3	148	183	184	1803	1962	882	259	164	211	432	358	415	-16,370037168	-0,022833904387	0,917900952	1	-14,849246863	3,0187467052	8,30E-51	6,59E-48	-15,806249278	1,1047418754	1,65E-08	1,26E-06	-14,860663815	3,0415806096	5,23E-52	3,21E-49	-15,81766623	1,1275757798	6,31E-09	5,51E-07	-14,296875926	-1,9140048298	6,48E-24	3,05E-21	AT1G02850	beta glucosidase 11 (BGLU11); FUNCTIONS IN: cation binding, hydrolase activity, hydrolyzing O-glycosyl compounds, catalytic activity; INVOLVED IN: carbohydrate metabolic process; LOCATED IN: endomembrane system; EXPRESSED IN: 24 plant structures; EXPRESSED DURING: 13 growth stages; CONTAINS InterPro DOMAIN/s: Glycoside hydrolase, family 1 (InterPro:IPR001360), Glycoside hydrolase, family 1, activ…	protein_coding	BETA GLUCOSIDASE 11 (BGLU11)	BETA GLUCOSIDASE 11 (BGLU11)
ok	AT1G02850.4	145	180	182	1781	1923	867	259	158	204	422	353	406	-16,398239323	-0,033582951662	0,87493502879	1	-14,872588791	3,0177181126	1,11E-50	8,19E-48	-15,832005262	1,0988851713	1,90E-08	1,42E-06	-14,889380267	3,0513010643	3,42E-52	2,27E-49	-15,848796738	1,1324681229	5,89E-09	5,19E-07	-14,323146206	-1,9188329414	5,53E-24	2,68E-21	AT1G02850	beta glucosidase 11 (BGLU11); FUNCTIONS IN: cation binding, hydrolase activity, hydrolyzing O-glycosyl compounds, catalytic activity; INVOLVED IN: carbohydrate metabolic process; LOCATED IN: endomembrane system; EXPRESSED IN: 24 plant structures; EXPRESSED DURING: 13 growth stages; CONTAINS InterPro DOMAIN/s: Glycoside hydrolase, family 1 (InterPro:IPR001360), Glycoside hydrolase, family 1, activ…	protein_coding	BETA GLUCOSIDASE 11 (BGLU11)	BETA GLUCOSIDASE 11 (BGLU11)
ok	AT1G02850.5	145	180	182	1781	1923	867	259	158	204	422	353	406	-16,398239323	-0,033582951662	0,87493502879	1	-14,872588791	3,0177181126	1,11E-50	8,19E-48	-15,832005262	1,0988851713	1,90E-08	1,42E-06	-14,889380267	3,0513010643	3,42E-52	2,27E-49	-15,848796738	1,1324681229	5,89E-09	5,19E-07	-14,323146206	-1,9188329414	5,53E-24	2,68E-21	AT1G02850	beta glucosidase 11 (BGLU11); FUNCTIONS IN: cation binding, hydrolase activity, hydrolyzing O-glycosyl compounds, catalytic activity; INVOLVED IN: carbohydrate metabolic process; LOCATED IN: endomembrane system; EXPRESSED IN: 24 plant structures; EXPRESSED DURING: 13 growth stages; CONTAINS InterPro DOMAIN/s: Glycoside hydrolase, family 1 (InterPro:IPR001360), Glycoside hydrolase, family 1, activ…	protein_coding	BETA GLUCOSIDASE 11 (BGLU11)	BETA GLUCOSIDASE 11 (BGLU11)
ok	AT1G02860.1	213	351	328	545	856	530	443	254	410	325	325	406	-15,586178074	-0,0070847543493	1	1	-15,058320261	1,0486308714	2,94E-08	1,07E-06	-15,514428549	0,13641429645	0,46812764387	0,77617647305	-15,061862639	1,0557156258	2,05E-08	6,18E-07	-15,517970926	0,1434990508	0,45653302374	0,85472285879	-14,990113113	-0,91221657499	1,17E-06	4,98E-05	AT1G02860	Encodes a ubiquitin E3 ligase with RING and SPX domains that is involved in mediating immune responses and mediates degradation of PHT1s at plasma membranes. Targeted by MIR827. Ubiquitinates PHT1;3, PHT1;2, PHT1;1/AtPT1 and PHT1;4/AtPT2.	protein_coding	NITROGEN LIMITATION ADAPTATION (NLA)	NITROGEN LIMITATION ADAPTATION (NLA);BENZOIC ACID HYPERSENSITIVE 1 (BAH1)
ok	AT1G02860.2	212	350	328	544	850	529	441	252	406	324	322	400	-15,593223887	-0,014525955049	0,94374711045	1	-15,062714335	1,0464931489	3,15E-08	1,14E-06	-15,522856698	0,12620842217	0,50522473923	0,7970970777	-15,069977313	1,0610191039	1,80E-08	5,48E-07	-15,530119676	0,14073437722	0,46166220306	0,85680603472	-14,999610124	-0,92028472669	1,01E-06	4,39E-05	AT1G02860	Encodes a ubiquitin E3 ligase with RING and SPX domains that is involved in mediating immune responses and mediates degradation of PHT1s at plasma membranes. Targeted by MIR827. Ubiquitinates PHT1;3, PHT1;2, PHT1;1/AtPT1 and PHT1;4/AtPT2.	protein_coding	NITROGEN LIMITATION ADAPTATION (NLA)	NITROGEN LIMITATION ADAPTATION (NLA)
ok	AT1G02940.1	0	1	0	5	1	2	0	2	1	3	2	1	-24,739828778	1,2671279416	1	1	-23,932335433	2,8821146315	0,04231160739	0,20335559483	-24,138572673	2,469640153	0,12998876772	0,40334222772	-23,298771463	1,6149866899	0,15512989501	0,3840344577	-23,505008702	1,2025122114	0,35296475853	0,76295604319	-22,697515357	-0,41247447851	0,79591763418	0,98564352709	AT1G02940	Encodes glutathione transferase belonging to the phi class of GSTs. Naming convention according to Wagner et al. (2002).	protein_coding	GLUTATHIONE S-TRANSFERASE (CLASS PHI) 5 (GSTF5)	GLUTATHIONE S-TRANSFERASE (CLASS PHI) 5 (ATGSTF5);GLUTATHIONE S-TRANSFERASE (CLASS PHI) 5 (GSTF5)
ok	AT1G02952.1	20	41	15	44	31	22	36	21	46	31	23	30	-19,075039439	0,12442369497	0,72359553	1	-19,013809641	0,24688328973	0,36643034161	0,71305837398	-19,118155584	0,038191405169	0,7536554352	0,94810596372	-18,951597794	0,12245959476	0,74518046113	0,93623086693	-19,055943736	-0,0862322898	1	1	-18,994713939	-0,20869188456	0,45233283021	0,77798951418	AT1G02952	Potential natural antisense gene, locus overlaps with AT1G02950	other_rna
ok	AT1G03010.1	3	0	3	9	4	1	2	2	3	1	1	4	-22,834666772	-0,10659729779	1	1	-22,238577719	1,0855808092	0,28093489679	0,6226166095	-22,844344274	-0,12595230067	1	1	-22,291876368	1,192178107	0,090207578574	0,27246575832	-22,897642923	-0,019355002879	1	1	-22,301553869	-1,2115331098	0,18217683048	0,4997192472	AT1G03010	Phototropic-responsive NPH3 family protein; FUNCTIONS IN: signal transducer activity; INVOLVED IN: response to light stimulus, pollen tube growth; EXPRESSED IN: leaf apex, inflorescence meristem, cauline leaf, root, flower; EXPRESSED DURING: M germinated pollen stage, petal differentiation and expansion stage; CONTAINS InterPro DOMAIN/s: NPH3 (InterPro:IPR004249), BTB/POZ fold (InterPro:IPR011333…	protein_coding
ok	AT1G03050.1	1	2	0	1	0	1	3	1	0	0	1	0	-23,744527602	0,087074614047	1	1	-24,138896513	-0,70166320898	1	1	-24,638396099	-1,7006623807	0,37972465477	0,69826276905	-24,095359206	-0,78873782302	1	1	-24,594858792	-1,7877369948	0,37972465477	0,78819319309	-24,989227703	-0,99899917176	1	1	AT1G03050	ENTH/ANTH/VHS superfamily protein; FUNCTIONS IN: phospholipid binding, clathrin binding, binding, phosphatidylinositol binding; INVOLVED IN: N-terminal protein myristoylation, clathrin coat assembly; LOCATED IN: clathrin coat; EXPRESSED IN: 9 plant structures; EXPRESSED DURING: L mature pollen stage, M germinated pollen stage, 4 anthesis, C globular stage, petal differentiation and expansion stag…	protein_coding
ok	AT1G03055.1	55	26	28	11	26	9	45	53	34	17	18	11	-18,585298332	-0,036439665955	0,96373649784	1	-19,271313645	-1,4084702926	2,41E-06	5,89E-05	-19,263017308	-1,3918776192	4,59E-06	0,00017872229588	-19,289533478	-1,3720306267	2,77E-06	5,45E-05	-19,281237141	-1,3554379532	4,06E-06	0,00017343306849	-19,967252455	0,016592673454	1	1	AT1G03055	Encodes the ortholog of rice D27. It is plastid-localized and is required for the inhibition of secondary bud outgrowth and operates on a nonmobile precursor upstream of MAX1 in the SL biosynthesis pathway.	protein_coding	DWARF27 (D27)	DWARF27 (D27);A. THALIANA HOMOLOG OF RICE D27 (ATD27)
ok	AT1G03055.2	54	26	24	11	22	8	43	48	33	17	18	11	-18,667488416	-0,064473668851	0,96214608091	1	-19,38809792	-1,5056926774	1,55E-06	3,99E-05	-19,29710385	-1,3237045362	1,38E-05	0,00046828774384	-19,420334755	-1,4412190085	1,90E-06	3,92E-05	-19,329340684	-1,2592308673	2,56E-05	0,0008585457893	-20,049950188	0,18198814119	0,64034620687	0,89948691877	AT1G03055	Encodes the ortholog of rice D27. It is plastid-localized and is required for the inhibition of secondary bud outgrowth and operates on a nonmobile precursor upstream of MAX1 in the SL biosynthesis pathway.	protein_coding	DWARF27 (D27)	A. THALIANA HOMOLOG OF RICE D27 (ATD27);DWARF27 (D27)
ok	AT1G03100.1	51	101	88	81	96	59	134	62	97	74	66	86	-17,501792803	-0,041635901464	0,87809004322	1	-17,537993594	-0,11403748347	0,65737618655	0,90237756711	-17,576355725	-0,19076174684	0,40038578876	0,71879537415	-17,558811544	-0,072401582005	0,79692855869	0,97019687275	-17,597173676	-0,14912584538	0,53271682746	0,90041355273	-17,633374467	-0,076724263371	0,73492997732	0,95146753034	AT1G03100	Pentatricopeptide repeat (PPR) superfamily protein; CONTAINS InterPro DOMAIN/s: Pentatricopeptide repeat (InterPro:IPR002885); BEST Arabidopsis thaliana protein match is: Pentatricopeptide repeat (PPR) superfamily protein (TAIR:AT4G17616.1); Has 9904 Blast hits to 5133 proteins in 176 species: Archae - 0; Bacteria - 34; Metazoa - 111; Fungi - 31; Plants - 9502; Viruses - 0; Other Eukaryotes - 226…	protein_coding
ok	AT1G03106.1	1	1	0	5	12	6	1	0	1	0	3	0	-24,535890405	-0,32859117342	1	1	-22,668536499	3,4061166379	4,07E-05	0,00072898985636	-24,136543733	0,47010216989	1	1	-22,832832086	3,7347078113	2,11E-06	4,27E-05	-24,30083932	0,79869334331	1	1	-22,433485414	-2,936014468	0,00010294525414	0,0024130696209	AT1G03106	unknown protein; Has 35333 Blast hits to 34131 proteins in 2444 species: Archae - 798; Bacteria - 22429; Metazoa - 974; Fungi - 991; Plants - 531; Viruses - 0; Other Eukaryotes - 9610 (source: NCBI BLink).	protein_coding
ok	AT1G03110.1	116	181	183	148	159	103	248	177	193	182	151	169	-16,438294065	0,068169361216	0,73696524967	1	-16,633081533	-0,3214055759	0,12451022392	0,40388915327	-16,494260943	-0,043764394729	0,81371919478	0,97895339853	-16,598996853	-0,38957493712	0,055975699424	0,1986425502	-16,460176262	-0,11193375595	0,58223210885	0,93008483667	-16,654963731	0,27764118117	0,17982697395	0,4965961458	AT1G03110	Encodes a gene involved in the modification of nucleosides in tRNA. Mutants have no 7-methylguanosine.	protein_coding	TRNA MODIFICATION 82 (TRM82)	TRNA MODIFICATION 82 (TRM82); (AtTRM82)
ok	AT1G03180.1	36	23	56	34	39	19	60	15	77	22	32	26	-18,496930976	0,018768232857	0,96478865484	1	-18,740389748	-0,46814931228	0,084628111036	0,31817857322	-18,833200659	-0,6537711341	0,018055191198	0,12186320298	-18,731005632	-0,48691754514	0,08151462971	0,25487231462	-18,823816543	-0,67253936696	0,01678973862	0,15568394763	-19,067275315	-0,18562182183	0,51144934786	0,81772585528	AT1G03180	unknown protein; Has 36 Blast hits to 36 proteins in 15 species: Archae - 0; Bacteria - 0; Metazoa - 3; Fungi - 0; Plants - 33; Viruses - 0; Other Eukaryotes - 0 (source: NCBI BLink).	protein_coding
ok	AT1G03180.2	37	23	55	35	39	20	61	16	72	27	32	27	-18,510446828	-0,010185948786	0,89402695924	1	-18,723355132	-0,4360025574	0,10784772931	0,37126261468	-18,781069507	-0,55143130606	0,046034697557	0,22254764812	-18,728448107	-0,42581660861	0,12179772969	0,3316046677	-18,786162481	-0,54124535727	0,04970187611	0,30074894993	-18,999070785	-0,11542874866	0,68586694089	0,9257368616	AT1G03180	unknown protein; FUNCTIONS IN: molecular_function unknown; INVOLVED IN: biological_process unknown; LOCATED IN: mitochondrion; EXPRESSED IN: 15 plant structures; EXPRESSED DURING: 8 growth stages; Has 35333 Blast hits to 34131 proteins in 2444 species: Archae - 798; Bacteria - 22429; Metazoa - 974; Fungi - 991; Plants - 531; Viruses - 0; Other Eukaryotes - 9610 (source: NCBI BLink).	protein_coding
ok	AT1G03250.1	196	259	180	258	327	183	317	176	303	249	224	282	-16,064479674	-0,0089469893455	0,96610532444	1	-15,977848231	0,16431589584	0,40138904519	0,74138215223	-15,995492074	0,12902820938	0,51205471554	0,80213218763	-15,982321726	0,17326288519	0,36214591554	0,63540129239	-15,999965569	0,13797519872	0,48090039926	0,8710623527	-15,913334127	-0,035287686467	0,84257591451	1	AT1G03250	unknown protein; Has 89 Blast hits to 89 proteins in 31 species: Archae - 0; Bacteria - 0; Metazoa - 31; Fungi - 0; Plants - 48; Viruses - 0; Other Eukaryotes - 10 (source: NCBI BLink).	protein_coding
ok	AT1G03250.2	196	259	180	258	327	183	317	176	304	249	224	282	-16,063591334	-0,0071703092815	0,97459241086	1	-15,977848231	0,16431589584	0,40138904519	0,74138215223	-15,995492074	0,12902820938	0,51205471554	0,80213218763	-15,981433386	0,17148620513	0,37257745716	0,64614416419	-15,999077229	0,13619851866	0,4872845052	0,87692376084	-15,913334127	-0,035287686467	0,84257591451	1	AT1G03250	unknown protein; FUNCTIONS IN: molecular_function unknown; INVOLVED IN: biological_process unknown; LOCATED IN: cellular_component unknown; EXPRESSED IN: 24 plant structures; EXPRESSED DURING: 15 growth stages.	protein_coding
ok	AT1G03280.1	338	503	475	586	657	350	674	355	667	504	390	625	-15,000390314	0,031326769773	0,87357048123	1	-14,936573808	0,15895978196	0,39418115909	0,73616667187	-14,974295356	0,083516685859	0,65819204112	0,89659112411	-14,920910423	0,12763301219	0,49663324913	0,75602803636	-14,958631971	0,052189916086	0,78161739251	1	-14,894815465	-0,075443096102	0,68689313061	0,92659688068	AT1G03280	Transcription factor TFIIE, alpha subunit; FUNCTIONS IN: RNA polymerase II transcription factor activity, transcription initiation factor activity; INVOLVED IN: transcription initiation from RNA polymerase II promoter; LOCATED IN: endomembrane system, transcription factor TFIIE complex; EXPRESSED IN: 24 plant structures; EXPRESSED DURING: 15 growth stages; CONTAINS InterPro DOMAIN/s: Transcriptio…	protein_coding
ok	AT1G03420.1	18	18	6	9	11	12	17	13	27	21	10	19	-19,915873388	0,1159642641	0,79628776804	1	-20,221912003	-0,49611296643	0,26639830276	0,60574165628	-19,912490545	0,1227299492	0,78817863815	0,96597463926	-20,163929871	-0,61207723052	0,1658636568	0,40069446438	-19,854508413	0,006765685101	1	1	-20,160547029	0,61884291562	0,12501281096	0,41357872553	AT1G03420	Member of Sadhu non-coding retrotransposon family	transposable_element_gene	SADHU NON-CODING RETROTRANSPOSON 4-2 (Sadhu4-2)	SADHU NON-CODING RETROTRANSPOSON 4-2 (Sadhu4-2)
ok	AT1G03440.1	80	129	67	80	103	45	120	81	138	89	75	99	-17,278666242	-0,010585319274	0,98211007884	1	-17,473488686	-0,4002302073	0,069591774957	0,28127035739	-17,363494303	-0,18024144281	0,41273222654	0,7303467806	-17,478781345	-0,38964488803	0,070228660146	0,23057913816	-17,368786963	-0,16965612353	0,43972562135	0,84112558549	-17,563609407	0,2199887645	0,32801019412	0,66901496248	AT1G03440	Leucine-rich repeat (LRR) family protein; INVOLVED IN: signal transduction; LOCATED IN: endomembrane system; EXPRESSED IN: 23 plant structures; EXPRESSED DURING: 13 growth stages; CONTAINS InterPro DOMAIN/s: Leucine-rich repeat-containing N-terminal domain, type 2 (InterPro:IPR013210), Leucine-rich repeat (InterPro:IPR001611); BEST Arabidopsis thaliana protein match is: RNI-like superfamily prote…	protein_coding
ok	AT1G03457.1	98	197	134	106	122	72	200	145	177	121	92	125	-16,648818901	-0,0001914055161	0,98776827837	1	-16,950985754	-0,60452511179	0,004737295746	0,040273818523	-16,870864575	-0,44428275308	0,032300793165	0,17889627883	-16,951081457	-0,60433370628	0,0036783166707	0,026041264998	-16,870960278	-0,44409134756	0,030410849254	0,22789606531	-17,173127131	0,16024235871	0,4624195762	0,784756006	AT1G03457	RNA-binding (RRM/RBD/RNP motifs) family protein; FUNCTIONS IN: RNA binding, nucleotide binding, nucleic acid binding; INVOLVED IN: biological_process unknown; LOCATED IN: cellular_component unknown; EXPRESSED IN: 17 plant structures; EXPRESSED DURING: 14 growth stages; CONTAINS InterPro DOMAIN/s: RNA recognition motif, RNP-1 (InterPro:IPR000504), Ribonucleoprotein, BRUNO-like (InterPro:IPR015903)…	protein_coding	BRUNO-LIKE 2 (BRN2)	(ATBRN2);BRUNO-LIKE 2 (BRN2)
ok	AT1G03457.2	98	197	134	106	123	72	200	146	177	121	92	125	-16,647058991	0,0033284154072	0,97556274887	1	-16,948830034	-0,60021367135	0,0050921415864	0,042688486459	-16,870864575	-0,44428275308	0,032300793165	0,17889627883	-16,947165826	-0,60354208675	0,0037550262004	0,026486330978	-16,869200367	-0,44761116849	0,029306270778	0,2229909458	-17,170971411	0,15593091827	0,47630024451	0,79563941518	AT1G03457	RNA-binding (RRM/RBD/RNP motifs) family protein; FUNCTIONS IN: RNA binding, nucleotide binding, nucleic acid binding; INVOLVED IN: biological_process unknown; LOCATED IN: cellular_component unknown; EXPRESSED IN: 17 plant structures; EXPRESSED DURING: 14 growth stages; CONTAINS InterPro DOMAIN/s: RNA recognition motif, RNP-1 (InterPro:IPR000504), Ribonucleoprotein, BRUNO-like (InterPro:IPR015903)…	protein_coding	BRUNO-LIKE 2 (BRN2)	(ATBRN2);BRUNO-LIKE 2 (BRN2)
ok	AT1G03470.1	65	74	72	92	86	66	99	60	107	64	66	66	-17,642753039	0,0011991580616	1	1	-17,589040976	0,10862328385	0,56970822181	0,85379064354	-17,756577675	-0,22645011583	0,33719425465	0,66242997027	-17,588441397	0,10742412579	0,61970710078	0,8523669151	-17,755978096	-0,22764927389	0,32035568937	0,73006868556	-17,702266034	-0,33507339968	0,14408684087	0,43873269963	AT1G03470	Encodes a member of the NET superfamily of proteins that potentially couples different membranes to the actin cytoskeleton in plant cells. It colocalizes with filamentous actin and is localized to the nuclear membrane and the vacuolar membrane.	protein_coding	NETWORKED 3A (NET3A)	NETWORKED 3A (NET3A)
ok	AT1G03470.2	65	73	72	92	86	66	99	60	107	64	65	66	-17,64589371	0,0074805018841	1	1	-17,592181648	0,11490462767	0,54983692002	0,84159925803	-17,763641092	-0,22801426039	0,33528111908	0,66058591475	-17,588441397	0,10742412579	0,61970710078	0,8523669151	-17,759900841	-0,23549476227	0,3058228744	0,71434341006	-17,706188778	-0,34291888806	0,13547241867	0,42389812781	AT1G03470	Encodes a member of the NET superfamily of proteins that potentially couples different membranes to the actin cytoskeleton in plant cells. It colocalizes with filamentous actin and is localized to the nuclear membrane and the vacuolar membrane.	protein_coding	NETWORKED 3A (NET3A)	NETWORKED 3A (NET3A)
ok	AT1G03475.1	2915	3316	2799	2820	3070	1736	4540	2845	3768	3037	2472	3140	-12,231564907	-0,025686963875	0,88641203258	1	-12,404688481	-0,37193411143	0,038866839899	0,19198685469	-12,31640456	-0,1953662686	0,27704888687	0,60005802124	-12,417531963	-0,34624714756	0,054482381004	0,19523853677	-12,329248042	-0,16967930473	0,34535336855	0,75769927915	-12,502371615	0,17656784283	0,32684554071	0,66772777068	AT1G03475	Encodes coproporphyrinogen III oxidase, a key enzyme in the biosynthetic pathway of chlorophyll and heme, a tetrapyrrole pathway. Mutants express cytological and molecular markers associated with the defense responses, usually activated by pathogen infection.	protein_coding	LESION INITIATION 2 (LIN2)	(ATCPO-I); (HEMF1);LESION INITIATION 2 (LIN2)
ok	AT1G03502.1	3	5	5	2	4	7	4	4	5	5	9	4	-21,832458538	-0,31973302101	0,85219098056	1	-21,721923819	-0,098663582873	1	1	-21,493377871	0,35842831258	0,49774439985	0,79432742563	-21,88179033	0,22106943813	0,71493974821	0,91690458876	-21,653244382	0,67816133359	0,24221630113	0,65423091609	-21,542709663	0,45709189545	0,51250234826	0,81818270706	AT1G03502	small nucleolar RNA	small_nucleolar_rna
ok	AT1G03506.1	2	0	2	0	2	1	1	1	3	0	3	2	-23,3714096	-0,0065280958701	1	1	-23,63722419	-0,53815727726	1	1	-23,267230498	0,20183010647	1	1	-23,640488238	-0,53162918139	0,73065039382	0,92663712407	-23,270494546	0,20835820234	1	1	-23,536309137	0,73998738373	1	1	AT1G03506	snoRNA	small_nucleolar_rna
ok	AT1G03520.1	124	159	149	136	135	71	238	126	199	140	128	166	-16,592915141	0,04264924129	0,85896121984	1	-16,848910193	-0,46934086143	0,023620227396	0,13546258672	-16,672399027	-0,11631852944	0,57669699855	0,8472955812	-16,827585572	-0,51199010272	0,012557889026	0,067464945932	-16,651074406	-0,15896777073	0,44272130731	0,84426642181	-16,907069457	0,35302233199	0,086993565536	0,33769943157	AT1G03520	Core-2/I-branching beta-1,6-N-acetylglucosaminyltransferase family protein; FUNCTIONS IN: transferase activity, transferring glycosyl groups, acetylglucosaminyltransferase activity; INVOLVED IN: carbohydrate biosynthetic process; LOCATED IN: membrane; EXPRESSED IN: 22 plant structures; EXPRESSED DURING: 13 growth stages; CONTAINS InterPro DOMAIN/s: Glycosyl transferase, family 14 (InterPro:IPR003…	protein_coding
ok	AT1G03520.2	109	124	117	117	113	61	179	110	155	97	97	126	-16,905738534	0,012097774015	0,9714122837	1	-17,113294693	-0,40301454516	0,060333166086	0,25787358488	-17,040806794	-0,25803874642	0,21937912303	0,54406222615	-17,107245806	-0,41511231918	0,049844323263	0,18338651242	-17,034757907	-0,27013652044	0,1925427079	0,59043652551	-17,242314067	0,14497579874	0,49912259359	0,80923716052	AT1G03520	Core-2/I-branching beta-1,6-N-acetylglucosaminyltransferase family protein; FUNCTIONS IN: transferase activity, transferring glycosyl groups, acetylglucosaminyltransferase activity; INVOLVED IN: carbohydrate biosynthetic process; LOCATED IN: membrane; EXPRESSED IN: 22 plant structures; EXPRESSED DURING: 13 growth stages; CONTAINS InterPro DOMAIN/s: Glycosyl transferase, family 14 (InterPro:IPR003…	protein_coding
ok	AT1G03590.1	189	361	269	402	430	236	438	248	376	291	224	325	-15,682583851	0,065029033808	0,7333468986	1	-15,57388007	0,28243659504	0,13775112247	0,4228316648	-15,748961096	-0,067725457053	0,72005009165	0,93013248913	-15,541365553	0,21740756124	0,25372601115	0,5154715964	-15,716446579	-0,13275449086	0,49368141753	0,88089429327	-15,607742799	-0,3501620521	0,06614878782	0,28718111006	AT1G03590	Protein phosphatase 2C family protein; FUNCTIONS IN: protein serine/threonine phosphatase activity, catalytic activity; INVOLVED IN: N-terminal protein myristoylation; LOCATED IN: plasma membrane; EXPRESSED IN: 23 plant structures; EXPRESSED DURING: 13 growth stages; CONTAINS InterPro DOMAIN/s: Protein phosphatase 2C-related (InterPro:IPR001932), Protein phosphatase 2C (InterPro:IPR015655), Prote…	protein_coding
ok	AT1G03600.1	2520	2384	1887	1791	2154	1025	3355	2078	3007	1754	1837	2152	-12,632275132	-0,03448280436	0,84824198245	1	-12,921653362	-0,61323926329	0,00070645390028	0,0085425287377	-12,807528377	-0,38498929437	0,033064672028	0,17970281912	-12,938894764	-0,57875645893	0,0013699514402	0,011756279853	-12,82476978	-0,35050649001	0,051907842862	0,31001072141	-13,114148009	0,22824996891	0,20633976559	0,53390228377	AT1G03600	PSB27; FUNCTIONS IN: molecular_function unknown; INVOLVED IN: photosystem II repair; LOCATED IN: thylakoid, chloroplast thylakoid membrane, chloroplast thylakoid lumen, chloroplast photosystem II, chloroplast; EXPRESSED IN: 23 plant structures; EXPRESSED DURING: 13 growth stages; Has 273 Blast hits to 273 proteins in 82 species: Archae - 0; Bacteria - 114; Metazoa - 0; Fungi - 0; Plants - 63; Vir…	protein_coding	(PSB27)	(PSB27)
ok	AT1G03610.1	295	315	249	165	246	119	579	230	364	146	173	236	-15,576718508	0,066136037371	0,74466757428	1	-16,025915645	-0,83225823647	2,53E-05	0,00047557732524	-15,993396848	-0,76722064288	8,86E-05	0,0023291686377	-15,992847626	-0,89839427384	4,82E-06	8,86E-05	-15,96032883	-0,83335668025	1,93E-05	0,0006724103049	-16,409525966	0,065037593587	0,76469999778	0,96881955364	AT1G03610	Protein of unknown function (DUF789); CONTAINS InterPro DOMAIN/s: Protein of unknown function DUF789 (InterPro:IPR008507); BEST Arabidopsis thaliana protein match is: Protein of unknown function (DUF789) (TAIR:AT4G03420.1); Has 266 Blast hits to 262 proteins in 19 species: Archae - 0; Bacteria - 0; Metazoa - 0; Fungi - 0; Plants - 263; Viruses - 0; Other Eukaryotes - 3 (source: NCBI BLink).	protein_coding
ok	AT1G03730.1	37	73	70	81	79	62	89	56	87	77	63	64	-17,864682194	0,057639421688	0,80188018446	1	-17,78052655	0,22595070943	0,31117011425	0,65449933314	-17,853484877	0,080034055205	0,71870939352	0,92923841421	-17,751706839	0,16831128774	0,45653110987	0,72824649652	-17,824665166	0,022394633517	0,95280952494	1	-17,740509522	-0,14591665423	0,49185922275	0,80923716052	AT1G03730	unknown protein; BEST Arabidopsis thaliana protein match is: unknown protein (TAIR:AT4G03600.1); Has 50 Blast hits to 50 proteins in 10 species: Archae - 0; Bacteria - 0; Metazoa - 0; Fungi - 0; Plants - 50; Viruses - 0; Other Eukaryotes - 0 (source: NCBI BLink).	protein_coding
ok	AT1G03760.1	134	136	134	121	175	106	218	99	204	98	79	123	-16,69784496	0,00063229669574	1	1	-16,756603039	-0,11688386092	0,55284785132	0,84331317976	-16,983507536	-0,57069285606	0,0062836261578	0,061235325761	-16,75628689	-0,11751615762	0,59877563202	0,83574219911	-16,983191388	-0,57132515275	0,0064258942354	0,080703783825	-17,041949467	-0,45380899514	0,030096764154	0,1793897256	AT1G03760	Prefoldin chaperone subunit family protein; FUNCTIONS IN: unfolded protein binding; INVOLVED IN: protein folding; LOCATED IN: prefoldin complex; EXPRESSED IN: pollen tube; CONTAINS InterPro DOMAIN/s: Prefoldin alpha-like (InterPro:IPR004127), Prefoldin (InterPro:IPR009053); Has 429 Blast hits to 422 proteins in 142 species: Archae - 27; Bacteria - 8; Metazoa - 215; Fungi - 17; Plants - 37; Viruse…	protein_coding
ok	AT1G03800.1	1	2	3	2	2	2	2	2	3	0	2	1	-22,83780894	-0,1003129615	1	1	-22,845986961	-0,11666900216	1	1	-23,345586363	-1,1158678058	0,35296475853	0,67629243235	-22,896143441	-0,01635604066	1	1	-23,395742843	-1,0155548443	0,35296475853	0,76295604319	-23,403920864	-0,9991988036	0,35296475853	0,69257280945	AT1G03800	encodes a member of the ERF (ethylene response factor) subfamily B-1 of ERF/AP2 transcription factor family (ATERF-10). The protein contains one AP2 domain. There are 15 members in this subfamily including ATERF-3, ATERF-4, ATERF-7, and leafy petiole.	protein_coding	ERF DOMAIN PROTEIN 10 (ERF10)	ARABIDOPSIS THALIANA RF DOMAIN PROTEIN 10 (ATERF10);ERF DOMAIN PROTEIN 10 (ERF10)
ok	AT1G03900.1	441	463	482	596	741	408	781	431	622	500	498	546	-14,89163809	0,05474390634	0,77483042826	1	-14,816492304	0,2050354785	0,26994452841	0,61030936858	-14,905971702	0,026076682849	0,87406241232	1	-14,789120351	0,15029157216	0,42044064255	0,69223762243	-14,878599749	-0,028667223491	0,91035518274	1	-14,803453963	-0,17895879565	0,3352298336	0,67668170791	AT1G03900	member of NAP family, an heterogeneous subfamily of the ATP-binding Cassette (ABC) superfamily of membrane transporters. The NAPs proteins are characterized by having only one nucleotide-binding folds (NBFs) domain.	protein_coding	ATP-BINDING CASSETTE I18 (ABCI18)	ATP-BINDING CASSETTE I18 (ABCI18);NON-INTRINSIC ABC PROTEIN 4 (ATNAP4);NON-INTRINSIC ABC PROTEIN 4 (NAP4)
ok	AT1G03940.1	28	34	25	40	52	23	34	30	38	43	42	44	-18,965614609	-0,079111916974	0,91181022519	1	-18,791054636	0,2700080289	0,33259752121	0,67848180826	-18,700724198	0,45066890424	0,10510404383	0,3634583612	-18,830610594	0,34911994587	0,20448756377	0,45670669028	-18,740280157	0,52978082122	0,05582371419	0,32378374584	-18,565720184	0,18066087534	0,48446853937	0,80283357953	AT1G03940	HXXXD-type acyl-transferase family protein; FUNCTIONS IN: transferase activity, transferring acyl groups other than amino-acyl groups, transferase activity; INVOLVED IN: biological_process unknown; LOCATED IN: cellular_component unknown; CONTAINS InterPro DOMAIN/s: Transferase (InterPro:IPR003480); BEST Arabidopsis thaliana protein match is: HXXXD-type acyl-transferase family protein (TAIR:AT1G03…	protein_coding
ok	AT1G03950.1	172	226	161	200	239	149	321	151	251	184	129	226	-16,233199869	0,020841413058	0,98113282891	1	-16,257051919	-0,026862686771	0,91816222976	1	-16,336264661	-0,18528817096	0,34379121641	0,66918482387	-16,246631213	-0,047704099829	0,87095675485	1	-16,325843955	-0,20612958401	0,30010077064	0,70868663255	-16,349696005	-0,15842548418	0,40947281946	0,7391227449	AT1G03950	vacuolar protein sorting-associated protein 2.3 (VPS2.3); CONTAINS InterPro DOMAIN/s: Snf7 (InterPro:IPR005024); BEST Arabidopsis thaliana protein match is: SNF7 family protein (TAIR:AT5G44560.1); Has 1693 Blast hits to 1691 proteins in 237 species: Archae - 2; Bacteria - 12; Metazoa - 754; Fungi - 334; Plants - 366; Viruses - 0; Other Eukaryotes - 225 (source: NCBI BLink).	protein_coding	VACUOLAR PROTEIN SORTING-ASSOCIATED PROTEIN 2.3 (VPS2.3)	VACUOLAR PROTEIN SORTING-ASSOCIATED PROTEIN 2.3 (VPS2.3)
ok	AT1G04010.1	40	97	106	91	97	33	117	79	105	90	89	96	-17,460436261	0,01512387724	1	1	-17,605731331	-0,27546626304	0,21351342937	0,54752512162	-17,425446875	0,085102649258	0,6431830513	0,88645855679	-17,598169393	-0,29059014028	0,16273685225	0,39569777082	-17,417884936	0,069978772018	0,76081499105	1	-17,563180007	0,3605689123	0,092571654606	0,35007598013	AT1G04010	phospholipid sterol acyl transferase 1 (PSAT1); CONTAINS InterPro DOMAIN/s: Lecithin:cholesterol acyltransferase (InterPro:IPR003386); BEST Arabidopsis thaliana protein match is: phospholipid:diacylglycerol acyltransferase (TAIR:AT5G13640.1); Has 615 Blast hits to 606 proteins in 192 species: Archae - 0; Bacteria - 2; Metazoa - 241; Fungi - 118; Plants - 150; Viruses - 0; Other Eukaryotes - 104 (…	protein_coding	PHOSPHOLIPID STEROL ACYL TRANSFERASE 1 (PSAT1)	ENHANCED RESPONSE TO PHYTOPHTHORA 1 (ERP1);PHOSPHOLIPID STEROL ACYL TRANSFERASE 1 (PSAT1); (ATPSAT1)
ok	AT1G04190.1	293	395	338	403	441	278	561	307	397	422	316	384	-15,384347303	-0,030653926738	0,88047942972	1	-15,354436215	0,029168249967	0,87986569844	0,99867705088	-15,364054857	0,0099309652316	0,96006947076	1	-15,369763178	0,059822176705	0,74707226426	0,93726921061	-15,379381821	0,04058489197	0,83419680178	1	-15,349470733	-0,019237284736	0,901341745	1	AT1G04190	Encodes one of the 36 carboxylate clamp (CC)-tetratricopeptide repeat (TPR) proteins (Prasad 2010, Pubmed ID: 20856808) with potential to interact with Hsp90/Hsp70 as co-chaperones.	protein_coding	TETRATRICOPEPTIDE REPEAT 3 (TPR3)	TETRATRICOPEPTIDE REPEAT 3 (TPR3)
ok	AT1G04220.1	16	20	16	30	40	12	27	18	20	19	25	24	-19,670250934	-0,00044469685377	1	1	-19,414414941	0,51122728804	0,11205560293	0,38027877259	-19,53411693	0,27182331051	0,40581887654	0,72388893363	-19,41463729	0,51167198489	0,11938251245	0,32694483286	-19,534339278	0,27226800736	0,39691533497	0,8051675318	-19,278503286	-0,23940397753	0,46594065069	0,78761374057	AT1G04220	Encodes KCS2, a member of the 3-ketoacyl-CoA synthase family involved in the biosynthesis of VLCFA (very long chain fatty acids).	protein_coding	3-KETOACYL-COA SYNTHASE 2 (KCS2)	3-KETOACYL-COA SYNTHASE 2 (KCS2)
ok	AT1G04240.1	290	427	309	82	176	66	408	342	517	301	194	285	-15,366245472	0,017169820402	0,94079714397	1	-16,270512316	-1,7913638686	1,76E-18	2,03E-16	-15,632668417	-0,51567606977	0,0071555892662	0,067573201444	-16,261927406	-1,808533689	4,74E-19	5,21E-17	-15,624083507	-0,53284589017	0,0051183759421	0,068422063302	-16,528350351	1,2756877988	4,26E-10	3,73E-08	AT1G04240	SHY2/IAA3 regulates multiple auxin responses in roots. It is induced rapidly by IAA, and has been shown to be phosphorylated by oat phytochrome A in vitro.	protein_coding	SHORT HYPOCOTYL 2 (SHY2)	INDOLE-3-ACETIC ACID INDUCIBLE 3 (IAA3);SHORT HYPOCOTYL 2 (SHY2)
ok	AT1G04270.1	2435	2938	2787	3024	3025	2141	4027	2498	3423	3023	2800	3169	-12,390447884	-0,041429126655	0,81912464509	1	-12,413260224	-0,087053808468	0,6277011012	0,88515215805	-12,36109923	0,017268180709	0,92375653889	1	-12,433974788	-0,045624681813	0,80219815153	0,97451509656	-12,381813793	0,058697307364	0,74650851085	1	-12,404626134	0,10432198918	0,56307213154	0,85211111186	AT1G04270	Encodes cytosolic ribosomal protein S15.	protein_coding	CYTOSOLIC RIBOSOMAL PROTEIN S15 (RPS15)	CYTOSOLIC RIBOSOMAL PROTEIN S15 (RPS15)
ok	AT1G04270.2	2387	2890	2739	2959	2949	2101	3940	2450	3347	2972	2756	3121	-12,418713867	-0,04609591044	0,79857192636	1	-12,441939167	-0,092546509202	0,60674150863	0,87589913473	-12,385637707	0,020056409652	0,91186351162	1	-12,464987122	-0,046450598762	0,80087829234	0,97345711862	-12,408685663	0,066152320092	0,71374222426	0,99865426599	-12,431910962	0,11260291885	0,53287735244	0,8339151257	AT1G04270	Encodes cytosolic ribosomal protein S15.	protein_coding	CYTOSOLIC RIBOSOMAL PROTEIN S15 (RPS15)	CYTOSOLIC RIBOSOMAL PROTEIN S15 (RPS15)
ok	AT1G04280.1	335	415	278	385	459	266	547	340	466	286	230	421	-15,325029973	0,070495118176	0,72281782023	1	-15,361269139	-0,0019832134797	0,91364748119	1	-15,497185005	-0,27381494651	0,14966577975	0,43812882593	-15,32602158	-0,072478331656	0,70597657097	0,91121277524	-15,461937446	-0,34431006469	0,067248197342	0,35237214322	-15,498176612	-0,27183173303	0,14983212044	0,44830401777	AT1G04280	P-loop containing nucleoside triphosphate hydrolases superfamily protein; FUNCTIONS IN: ATP binding; INVOLVED IN: cell killing; LOCATED IN: membrane; EXPRESSED IN: leaf; CONTAINS InterPro DOMAIN/s: Zeta toxin (InterPro:IPR010488); BEST Arabidopsis thaliana protein match is: P-loop containing nucleoside triphosphate hydrolases superfamily protein (TAIR:AT1G06750.2); Has 195 Blast hits to 194 prote…	protein_coding
ok	AT1G04290.1	117	131	184	195	235	151	199	150	216	165	171	189	-16,570901567	0,074044710752	0,73735683128	1	-16,445547267	0,32475331135	0,10693658886	0,36982602234	-16,528915585	0,15801667577	0,4435460359	0,7582091539	-16,408524911	0,2507086006	0,20464580065	0,45685989733	-16,491893229	0,083971965021	0,70840250579	0,99609742283	-16,366538929	-0,16673663558	0,40486475014	0,7350636297	AT1G04290	Thioesterase superfamily protein; FUNCTIONS IN: hydrolase activity, acting on ester bonds, acyl-CoA thioesterase activity; INVOLVED IN: biological_process unknown; LOCATED IN: peroxisome; EXPRESSED IN: 24 plant structures; EXPRESSED DURING: 15 growth stages; CONTAINS InterPro DOMAIN/s: Thioesterase superfamily (InterPro:IPR006683), Phenylacetic acid degradation-related protein (InterPro:IPR003736…	protein_coding
ok	AT1G04295.1	84	127	119	117	173	106	178	94	154	126	115	149	-16,992297934	0,037395209426	0,8946661591	1	-16,922654154	0,17668277048	0,38527695085	0,72697372255	-16,947847027	0,12629702385	0,56050990353	0,83740527228	-16,903956549	0,13928756105	0,49643490498	0,75602803636	-16,929149423	0,08890181442	0,67397304536	0,97972593761	-16,859505642	-0,050385746629	0,80191105403	0,98880483084	AT1G04295	Potential natural antisense gene, locus overlaps with AT1G04290	other_rna
ok	AT1G04330.1	1	0	0	1	0	0	2	0	1	2	1	0	-24,743716185	1,2528442134	1	1	-25,432073608	-0,12387063188	1	1	-24,637028018	1,4662205485	0,37972465477	0,69826276905	-24,805651501	-1,3767148453	1	1	-24,010605911	0,21337633505	1	1	-24,698963334	1,5900911803	0,62783479286	0,89275755279	AT1G04330	unknown protein; FUNCTIONS IN: molecular_function unknown; INVOLVED IN: biological_process unknown; LOCATED IN: chloroplast; BEST Arabidopsis thaliana protein match is: unknown protein (TAIR:AT3G23170.1); Has 74 Blast hits to 74 proteins in 6 species: Archae - 0; Bacteria - 0; Metazoa - 0; Fungi - 0; Plants - 74; Viruses - 0; Other Eukaryotes - 0 (source: NCBI BLink).	protein_coding
ok	AT1G04380.1	0	4	1	0	3	0	6	1	1	3	0	0	-22,88116801	0,34868493043	0,77941708219	1	-23,483682674	-0,85634439918	0,73065039382	0,93626908054	-23,480319651	-0,84961835187	0,73065039382	0,9349158852	-23,309340209	-1,2050293296	0,35296475853	0,62454849064	-23,305977186	-1,1983032823	0,23625167026	0,64648133934	-23,90849185	0,0067260473043	1	1	AT1G04380	encodes a protein similar to a 2-oxoglutarate-dependent dioxygenase	protein_coding
ok	AT1G04420.1	1423	1764	1465	1744	1736	1041	2457	1504	2112	1618	1453	1863	-13,153619104	0,056949271594	0,75532159891	1	-13,26220849	-0,16022950013	0,37696757871	0,72114240483	-13,202918345	-0,041649210823	0,81886866911	0,9819802397	-13,233733854	-0,21717877172	0,230841543	0,49145056912	-13,174443709	-0,098598482416	0,58662802602	0,93244148712	-13,283033095	0,1185802893	0,51242034492	0,81818270706	AT1G04420	NAD(P)-linked oxidoreductase superfamily protein; FUNCTIONS IN: oxidoreductase activity, aldo-keto reductase activity; INVOLVED IN: oxidation reduction; LOCATED IN: chloroplast, chloroplast stroma, chloroplast envelope; EXPRESSED IN: 23 plant structures; EXPRESSED DURING: 13 growth stages; CONTAINS InterPro DOMAIN/s: Aldo/keto reductase (InterPro:IPR001395); BEST Arabidopsis thaliana protein matc…	protein_coding
ok	AT1G04440.1	588	828	665	1149	1090	703	1083	629	871	827	764	960	-14,357953791	-0,012456015176	0,96973603454	1	-14,153106576	0,39723841619	0,030579082113	0,16304836707	-14,263072554	0,17730645994	0,33308301079	0,65801536604	-14,159334583	0,40969443136	0,025276248726	0,11339939991	-14,269300561	0,18976247512	0,30152080616	0,70997497017	-14,064453346	-0,21993195624	0,22963814632	0,56341170299	AT1G04440	casein kinase like 13 (CKL13); FUNCTIONS IN: protein serine/threonine kinase activity, protein kinase activity, kinase activity, ATP binding; INVOLVED IN: protein amino acid phosphorylation; LOCATED IN: cellular_component unknown; EXPRESSED IN: 22 plant structures; EXPRESSED DURING: 12 growth stages; CONTAINS InterPro DOMAIN/s: Protein kinase, ATP binding site (InterPro:IPR017441), Protein kinase…	protein_coding	CASEIN KINASE LIKE 13 (CKL13)	CASEIN KINASE LIKE 13 (CKL13)
ok	AT1G04445.1	1	0	0	0	1	0	0	0	2	0	0	1	-25,034063202	0,67215018072	1	1	-25,43217877	-0,12408095672	1	1	-25,430460123	-0,12064366092	1	1	-25,09610368	-0,79623113744	1	1	-25,094385032	-0,79279384164	1	1	-25,492500601	0,0034372957951	1	1	AT1G04445	C2H2-like zinc finger protein; FUNCTIONS IN: zinc ion binding, nucleic acid binding; INVOLVED IN: biological_process unknown; LOCATED IN: intracellular; CONTAINS InterPro DOMAIN/s: Zinc finger, C2H2-like (InterPro:IPR015880), Zinc finger, C2H2-type (InterPro:IPR007087); Has 4 Blast hits to 4 proteins in 2 species: Archae - 0; Bacteria - 0; Metazoa - 0; Fungi - 0; Plants - 4; Viruses - 0; Other Eu…	protein_coding
ok	AT1G04470.1	0	1	0	0	0	1	0	0	0	1	4	4	-37,694723496	-24,642661495	1	1	-25,430991895	-0,11519829123	1	1	-23,846206338	3,0543728216	0,023875621573	0,14678535991	-37,752322642	24,527463203	1	1	-36,167537086	27,697034316	0,0023051954198	0,037321720779	-23,903805484	3,1695711128	0,070982005812	0,29967724213	AT1G04470	CONTAINS InterPro DOMAIN/s: Munc13 homology 1 (InterPro:IPR014770), Protein of unknown function DUF810 (InterPro:IPR008528), Mammalian uncoordinated homology 13, domain 2 (InterPro:IPR014772); BEST Arabidopsis thaliana protein match is: Protein of unknown function (DUF810) (TAIR:AT2G33420.1); Has 201 Blast hits to 187 proteins in 29 species: Archae - 0; Bacteria - 4; Metazoa - 3; Fungi - 4; Plant…	protein_coding
ok	AT1G04500.1	3	0	6	8	9	6	6	2	2	4	5	6	-22,288800693	-0,18527902878	1	1	-21,580559129	1,2312040994	0,064252329074	0,26770003639	-21,889506244	0,61330986902	0,44549556762	0,75965213153	-21,673198644	1,4164831282	0,019793511404	0,094615544516	-21,982145759	0,79858889781	0,25104040813	0,66371331522	-21,273904195	-0,61789423038	0,28845253251	0,62931933102	AT1G04500	CCT motif family protein; CONTAINS InterPro DOMAIN/s: CCT domain (InterPro:IPR010402); BEST Arabidopsis thaliana protein match is: CCT motif family protein (TAIR:AT2G33350.2); Has 1789 Blast hits to 1789 proteins in 111 species: Archae - 0; Bacteria - 6; Metazoa - 2; Fungi - 2; Plants - 1654; Viruses - 0; Other Eukaryotes - 125 (source: NCBI BLink).	protein_coding
ok	AT1G04520.1	88	134	119	122	107	79	151	103	159	132	109	130	-16,980393727	-0,032313609623	0,91038335195	1	-17,084327965	-0,24018208421	0,2784107801	0,61956767935	-16,959359614	0,0097546165482	0,98439231328	1	-17,100484769	-0,20786847459	0,33733802989	0,60956620279	-16,975516419	0,042068226171	1	1	-17,079450656	0,24993670076	0,24518538867	0,58241650064	AT1G04520	Encodes a plasmodesmal protein that may be involved in the intercellular movement of molecules through the plasmodesmata.	protein_coding	PLASMODESMATA-LOCATED PROTEIN 2 (PDLP2)	PLASMODESMATA-LOCATED PROTEIN 2 (PDLP2)
ok	AT1G04560.1	0	2	0	0	0	0	0	3	0	0	15	3	-24,238868706	0,27190675618	1	1	-37,195438164	-25,64123216	0,50190061718	0,80857675347	-22,840814869	3,0680144311	0,00062009611451	0,01113022289	-37,059484786	-25,913138916	0,1278563034	0,3393508995	-22,704861491	2,7961076749	0,00237790087	0,037914954626	-35,661430948	28,709246591	7,02E-06	0,0002391814046	AT1G04560	AWPM-19-like family protein; FUNCTIONS IN: molecular_function unknown; INVOLVED IN: biological_process unknown; LOCATED IN: endomembrane system; CONTAINS InterPro DOMAIN/s: AWPM-19-like (InterPro:IPR008390); BEST Arabidopsis thaliana protein match is: AWPM-19-like family protein (TAIR:AT5G46530.1); Has 177 Blast hits to 177 proteins in 19 species: Archae - 0; Bacteria - 0; Metazoa - 0; Fungi - 0;…	protein_coding
ok	AT1G04570.1	4	3	3	11	9	3	5	3	4	5	8	4	-22,079988861	-0,066069277674	1	1	-21,513142194	1,0676240553	0,064252329074	0,26770003639	-21,722291907	0,64932463029	0,36951823589	0,69320788192	-21,546176833	1,1336933329	0,073918667492	0,23881302687	-21,755326545	0,71539390796	0,22534391338	0,63322844292	-21,188479879	-0,41829942498	0,55087069726	0,84634114042	AT1G04570	Major facilitator superfamily protein; FUNCTIONS IN: transporter activity; INVOLVED IN: transport; LOCATED IN: chloroplast, membrane; CONTAINS InterPro DOMAIN/s: Biopterin transport-related protein BT1 (InterPro:IPR004324), Major facilitator superfamily, general substrate transporter (InterPro:IPR016196); BEST Arabidopsis thaliana protein match is: Major facilitator superfamily protein (TAIR:AT2G…	protein_coding
ok	AT1G04635.1	23	30	27	23	22	26	34	30	41	27	23	32	-19,006420487	0,085296077855	0,73387390187	1	-19,175850761	-0,25356446955	0,52093658348	0,8201141271	-19,091890793	-0,085644534728	0,757731392	0,94906152247	-19,133202722	-0,33886054741	0,29584398624	0,56538130833	-19,049242754	-0,17094061258	0,53764846626	0,90364092433	-19,218673028	0,16791993482	0,70275826316	0,93343801678	AT1G04635	EMBRYO DEFECTIVE 1687 (EMB1687); FUNCTIONS IN: ribonuclease activity, ribonuclease P activity; INVOLVED IN: tRNA processing, embryo development ending in seed dormancy; LOCATED IN: vacuole; CONTAINS InterPro DOMAIN/s: Ribonuclease P-related (InterPro:IPR002759); Has 266 Blast hits to 266 proteins in 135 species: Archae - 0; Bacteria - 0; Metazoa - 85; Fungi - 108; Plants - 56; Viruses - 0; Other …	protein_coding	EMBRYO DEFECTIVE 1687 (EMB1687)	EMBRYO DEFECTIVE 1687 (EMB1687);A. THALIANA HOMOLOG OF YEAST POP5 (POP5); (ATPOP5)
ok	AT1G04640.2	351	368	281	355	332	211	568	281	463	256	244	290	-15,374253275	0,028951017337	0,89200127297	1	-15,530004281	-0,28255099336	0,14061107332	0,42953938238	-15,625976732	-0,47449589633	0,013551035523	0,10213204805	-15,515528772	-0,31150201069	0,10418975442	0,29948454024	-15,611501223	-0,50344691367	0,0083724302061	0,097801388118	-15,767252229	-0,19194490298	0,31604304738	0,65651142841	AT1G04640	Lipoyltransferase, located in mitochondria but not found in chloroplasts	protein_coding	LIPOYLTRANSFERASE 2 (LIP2)	LIPOYLTRANSFERASE 2 (LIP2)
ok	AT1G04680.1	388	637	434	519	450	252	747	432	587	574	581	603	-14,893705639	-0,038488125047	0,84332820337	1	-15,062619387	-0,37631562055	0,044714856699	0,21104219447	-14,788900039	0,17112307606	0,35841790011	0,68238903115	-15,08186345	-0,33782749551	0,070045745728	0,23016446091	-14,808144101	0,20961120111	0,25810236659	0,6689718655	-14,977057849	0,54743869662	0,0034262075202	0,038898095007	AT1G04680	Pectin lyase-like superfamily protein; FUNCTIONS IN: lyase activity, pectate lyase activity; INVOLVED IN: biological_process unknown; LOCATED IN: membrane; EXPRESSED IN: 23 plant structures; EXPRESSED DURING: 13 growth stages; CONTAINS InterPro DOMAIN/s: Pectin lyase fold/virulence factor (InterPro:IPR011050), AmbAllergen (InterPro:IPR018082), Pectate lyase/Amb allergen (InterPro:IPR002022), Pect…	protein_coding
ok	AT1G04710.1	197	302	230	412	373	241	357	216	339	301	283	372	-15,866818226	0,0063491867232	0,9776006661	1	-15,67437718	0,39123127846	0,041536439068	0,20141429533	-15,730982252	0,27802113452	0,14728822002	0,43375510016	-15,671202587	0,38488209174	0,043302545738	0,16576814753	-15,727807659	0,2716719478	0,15613069425	0,5362410879	-15,535366613	-0,11321014393	0,55441004323	0,84854007532	AT1G04710	EC2.3.1.16 thiolase. Its transcript levels change after inducing MUTE expression in a mute background.	protein_coding	PEROXISOMAL 3-KETOACYL-COA THIOLASE 4 (PKT4)	3-KETO-ACYL-COA THIOLASE 1 (KAT1);PEROXISOMAL 3-KETOACYL-COA THIOLASE 4 (PKT4)
ok	AT1G04730.1	67	153	120	126	85	39	197	89	150	108	70	125	-16,970440236	0,033580827413	0,89589061658	1	-17,27483993	-0,57521856168	0,0073471268934	0,0570524033	-17,122921943	-0,27138258718	0,2035839345	0,52158092115	-17,258049517	-0,6087993891	0,0040820198957	0,028362233516	-17,106131529	-0,3049634146	0,14441157367	0,51761693078	-17,410531224	0,3038359745	0,14875809864	0,44696760851	AT1G04730	Necessary for sister chromatid cohesion. Acts in synergy with ETG1.	protein_coding	CHROMOSOME TRANSMISSION FIDELITY 18 (CTF18)	CHROMOSOME TRANSMISSION FIDELITY 18 (CTF18)
ok	AT1G04778.1	0	2	6	3	1	1	4	5	0	2	1	2	-22,446840627	-0,14578210155	1	1	-22,772642123	-0,7973850926	0,59034600979	0,86664306443	-22,771327431	-0,79475570841	0,59034600979	0,85544587233	-22,845533173	-0,65160299105	0,31538177643	0,58607455701	-22,844218481	-0,64897360686	0,31538177643	0,7240495545	-23,170019977	0,0026293841889	1	1	AT1G04778	unknown protein; FUNCTIONS IN: molecular_function unknown; INVOLVED IN: biological_process unknown; LOCATED IN: cellular_component unknown; Has 0 Blast hits to 0 proteins in 0 species (source: NCBI BLink).	protein_coding
ok	AT1G04790.1	207	378	323	386	325	177	542	251	355	258	238	342	-15,560685118	0,0049485704307	0,98774547582	1	-15,639163663	-0,15200852043	0,43010815524	0,76765170488	-15,674314517	-0,22231022779	0,24826349743	0,57044393823	-15,636689378	-0,15695709086	0,40586257309	0,67707047529	-15,671840232	-0,22725879822	0,23843998881	0,64976070633	-15,750318777	-0,070301707361	0,72034600477	0,94438205823	AT1G04790	RING/U-box superfamily protein; FUNCTIONS IN: zinc ion binding; EXPRESSED IN: 24 plant structures; EXPRESSED DURING: 15 growth stages; CONTAINS InterPro DOMAIN/s: Zinc finger, RING-type (InterPro:IPR001841), Zinc finger, C3HC4 RING-type (InterPro:IPR018957); BEST Arabidopsis thaliana protein match is: RING/U-box superfamily protein (TAIR:AT3G55530.1); Has 9425 Blast hits to 9403 proteins in 278 s…	protein_coding
ok	AT1G04870.1	220	336	322	258	255	167	450	235	390	284	266	286	-15,621266947	-0,040383652642	0,83555590337	1	-15,833159995	-0,46416974867	0,01729568662	0,10760136625	-15,689529434	-0,1769086277	0,36290508343	0,68696357375	-15,853351821	-0,42378609602	0,029371753423	0,12647356192	-15,709721261	-0,13652497505	0,4905171666	0,87948556359	-15,921614309	0,28726112097	0,1433115471	0,43739528371	AT1G04870	Encodes a type I protein arginine methyltransferase based on the At1g04870.2 gene model. PRMT10 can catalyze the asymmetric dimethylation of arginine 3 on histone 4 and can also methylate myelin basic protein in vitro. Mutants lacking PRMT10 flower late due to defects in the autonomous pathway and they have elevated levels of FLC transcripts.	protein_coding	PROTEIN ARGININE METHYLTRANSFERASE 10 (PRMT10)	(ATPRMT10);PROTEIN ARGININE METHYLTRANSFERASE 10 (PRMT10)
ok	AT1G04870.2	220	336	323	259	257	167	451	235	395	284	267	286	-15,616595358	-0,034338899818	0,86098230544	1	-15,829561181	-0,46027054546	0,018950855727	0,11491957072	-15,687762699	-0,17667358183	0,36343072206	0,68775839755	-15,846730631	-0,42593164565	0,029332276729	0,12640823749	-15,704932149	-0,14233468201	0,47165255045	0,86340822056	-15,917897972	0,28359696363	0,14986399678	0,44834678244	AT1G04870	Encodes a type I protein arginine methyltransferase based on the At1g04870.2 gene model. PRMT10 can catalyze the asymmetric dimethylation of arginine 3 on histone 4 and can also methylate myelin basic protein in vitro. Mutants lacking PRMT10 flower late due to defects in the autonomous pathway and they have elevated levels of FLC transcripts.	protein_coding	PROTEIN ARGININE METHYLTRANSFERASE 10 (PRMT10)	(ATPRMT10);PROTEIN ARGININE METHYLTRANSFERASE 10 (PRMT10)
ok	AT1G04900.1	154	226	213	239	255	162	319	178	249	166	140	171	-16,162333428	0,0046680745684	0,98195424203	1	-16,140565027	0,048204875453	0,80203043067	0,96618614674	-16,378631836	-0,42792874147	0,033339473518	0,18081233419	-16,13823099	0,043536800885	0,82007359086	0,98618495092	-16,376297798	-0,43259681604	0,029480279034	0,22364799208	-16,354529398	-0,47613361692	0,01693269236	0,12239374079	AT1G04900	Protein of unknown function (DUF185); CONTAINS InterPro DOMAIN/s: Protein of unknown function DUF185 (InterPro:IPR003788); Has 316 Blast hits to 314 proteins in 164 species: Archae - 0; Bacteria - 117; Metazoa - 2; Fungi - 113; Plants - 44; Viruses - 0; Other Eukaryotes - 40 (source: NCBI BLink).	protein_coding
ok	AT1G04940.1	622	819	702	712	736	439	1030	642	882	610	612	678	-14,33870207	-0,067816635203	0,71825396277	1	-14,453073881	-0,29656025586	0,10907307302	0,37388582581	-14,449350676	-0,28911384706	0,1182774685	0,38913370624	-14,486982198	-0,22874362066	0,21466331626	0,47062519615	-14,483258994	-0,22129721186	0,2301793761	0,64003500746	-14,597630804	0,0074464088001	0,95998065788	1	AT1G04940	Tic20 is believed to function as a component of the protein-conducting channel at the inner envelope membrane. Genes AT1G04940 and AT1G04945 were switched for the TAIR7 genome release to give consistency with MIPs annotation. The Arabidopsis genome encodes four Tic20 homologous proteins, AT1G04940(Tic20-I), AT2G47840(Tic20-II), AT4G03320(Tic20-IV) and AT5G55710(Tic20-V).	protein_coding	TRANSLOCON AT THE INNER ENVELOPE MEMBRANE OF CHLOROPLASTS 20-I (Tic20-I)	TRANSLOCON AT THE INNER ENVELOPE MEMBRANE OF CHLOROPLASTS 20 (TIC20);TRANSLOCON AT THE INNER ENVELOPE MEMBRANE OF CHLOROPLASTS 20 (atTIC20);TRANSLOCON AT THE INNER ENVELOPE MEMBRANE OF CHLOROPLASTS 20-I (AtTic20-I);TRANSLOCON AT THE INNER ENVELOPE MEMBRANE OF CHLOROPLASTS 20-I (Tic20-I)
ok	AT1G04945.3	707	974	834	860	876	528	1241	784	1090	739	753	856	-14,080884286	-0,0078499972227	1	1	-14,207424956	-0,26093133705	0,15772621026	0,4591989622	-14,183170861	-0,21242314706	0,24704089615	0,57044393823	-14,211349954	-0,25308133983	0,16714863576	0,40278152401	-14,187095859	-0,20457314984	0,26480665437	0,67665824153	-14,313636529	0,048508189986	0,79553033889	0,98564352709	AT1G04945	HIT-type Zinc finger family protein; FUNCTIONS IN: molecular_function unknown; INVOLVED IN: biological_process unknown; LOCATED IN: integral to membrane; EXPRESSED IN: 14 plant structures; EXPRESSED DURING: 6 growth stages; CONTAINS InterPro DOMAIN/s: Uncharacterised conserved protein ycf60 (InterPro:IPR019109), Zinc finger, HIT-type (InterPro:IPR007529); BEST Arabidopsis thaliana protein match i…	protein_coding
ok	AT1G04960.1	202	281	298	338	315	207	369	244	323	221	185	251	-15,789660828	-0,050461688584	0,80320676755	1	-15,746844755	0,035170457468	0,85261329403	0,98763882705	-15,949443619	-0,37002727013	0,058068628814	0,25822613498	-15,772075599	0,085632146052	0,66255971506	0,88277406364	-15,974674463	-0,31956558155	0,098664633542	0,43624733032	-15,93185839	-0,4051977276	0,037370873281	0,20474380785	AT1G04960	Protein of unknown function (DUF1664); FUNCTIONS IN: molecular_function unknown; INVOLVED IN: biological_process unknown; LOCATED IN: endomembrane system; EXPRESSED IN: 22 plant structures; EXPRESSED DURING: 13 growth stages; CONTAINS InterPro DOMAIN/s: Protein of unknown function DUF1664 (InterPro:IPR012458); BEST Arabidopsis thaliana protein match is: Protein of unknown function (DUF1664) (TAIR…	protein_coding
ok	AT1G04970.1	179	264	227	418	344	171	376	205	278	278	215	269	-15,973894829	0,030434947288	0,89633637655	1	-15,822937779	0,33234904797	0,088433143651	0,32660264263	-15,95359645	0,071031705035	0,7217853071	0,93058415445	-15,807720305	0,30191410068	0,11722767185	0,32324822375	-15,938378977	0,040596757747	0,87285265907	1	-15,787421926	-0,26131734294	0,17850084213	0,49445426363	AT1G04970	lipid-binding serum glycoprotein family protein; FUNCTIONS IN: lipid binding; INVOLVED IN: biological_process unknown; LOCATED IN: plasma membrane, vacuole; EXPRESSED IN: 25 plant structures; EXPRESSED DURING: 15 growth stages; CONTAINS InterPro DOMAIN/s: Bactericidal permeability-increasing protein, alpha/beta domain (InterPro:IPR017943), Lipid-binding serum glycoprotein, N-terminal (InterPro:IP…	protein_coding
ok	AT1G04970.2	166	208	198	337	293	141	301	168	226	233	179	189	-16,234756489	-0,053958368096	0,78548418762	1	-16,069624652	0,2763053051	0,16768404357	0,47779837652	-16,231379324	-0,047204038892	0,78355941226	0,96319768457	-16,096603836	0,33026367319	0,09395040989	0,27994898133	-16,258358508	0,006754329204	1	1	-16,093226671	-0,32350934399	0,099799371925	0,36584510577	AT1G04970	lipid-binding serum glycoprotein family protein; FUNCTIONS IN: lipid binding; INVOLVED IN: biological_process unknown; LOCATED IN: plasma membrane, vacuole; EXPRESSED IN: 25 plant structures; EXPRESSED DURING: 15 growth stages; CONTAINS InterPro DOMAIN/s: Bactericidal permeability-increasing protein, alpha/beta domain (InterPro:IPR017943), Lipid-binding serum glycoprotein, N-terminal (InterPro:IP…	protein_coding
ok	AT1G05010.1	2708	4577	3220	1152	2691	1434	4915	3449	4965	1714	1924	2530	-12,002918034	0,052839304742	0,76794439937	1	-12,55718202	-1,0556886674	6,81E-09	2,78E-07	-12,465595567	-0,87251575994	1,49E-06	6,81E-05	-12,530762368	-1,1085279722	1,18E-09	4,59E-08	-12,439175914	-0,92535506469	3,33E-07	1,94E-05	-12,9934399	0,1831729075	0,31294504752	0,65386283671	AT1G05010	Encodes 1-aminocyclopropane-1-carboxylate oxidase	protein_coding	ETHYLENE-FORMING ENZYME (EFE)	(EAT1);ETHYLENE-FORMING ENZYME (EFE);ETHYLENE FORMING ENZYME (ACO4)
ok	AT1G05040.1	2	0	1	1	3	1	0	1	2	5	2	1	-23,946447685	-0,32631819402	1	1	-23,477514201	0,61154877548	0,51517070887	0,8165272624	-23,13607857	1,2944200356	0,15512989501	0,44672754497	-23,640673298	0,9378669695	1	1	-23,299237667	1,6207382297	0,15512989501	0,53509246576	-22,830304183	0,68287126016	0,59034600979	0,87335993755	AT1G05040	BEST Arabidopsis thaliana protein match is: Ubiquitin-associated (UBA) protein (TAIR:AT2G33010.1); Has 14 Blast hits to 12 proteins in 3 species: Archae - 0; Bacteria - 0; Metazoa - 0; Fungi - 0; Plants - 14; Viruses - 0; Other Eukaryotes - 0 (source: NCBI BLink).	protein_coding
ok	AT1G05040.2	2	0	1	1	2	1	0	1	2	4	2	1	-23,946447685	-0,32631819402	1	1	-23,637830158	0,29091686124	1	1	-23,232362821	1,1018515346	0,23625167026	0,56227369361	-23,800989255	0,61723505526	1	1	-23,395521918	1,4281697286	0,23625167026	0,64648133934	-23,08690439	0,81093467332	0,55721266302	0,84952302617	AT1G05040	unknown protein; FUNCTIONS IN: molecular_function unknown; INVOLVED IN: biological_process unknown; LOCATED IN: cellular_component unknown; EXPRESSED IN: leaf whorl, flower; EXPRESSED DURING: 4 anthesis; Has 30201 Blast hits to 17322 proteins in 780 species: Archae - 12; Bacteria - 1396; Metazoa - 17338; Fungi - 3422; Plants - 5037; Viruses - 0; Other Eukaryotes - 2996 (source: NCBI BLink).	protein_coding
ok	AT1G05065.1	7	13	5	7	8	3	17	6	12	11	12	13	-20,656474128	0,15251886603	0,72201382434	1	-21,030354633	-0,59524214288	0,1965322441	0,52201978421	-20,525735856	0,41399540979	0,35641002831	0,67955762001	-20,9540952	-0,74776100891	0,152990901	0,3809248971	-20,449476423	0,26147654376	0,457715727	0,85472285879	-20,823356928	1,0092375527	0,022805837121	0,14978932746	AT1G05065	Member of a large family of putative ligands homologous to the Clavata3 gene. Consists of a single exon.	protein_coding	CLAVATA3/ESR-RELATED 20 (CLE20)	CLAVATA3/ESR-RELATED 20 (CLE20)
ok	AT1G05100.1	8	5	9	7	3	3	8	11	5	6	4	5	-20,999726086	-0,18885888726	0,78869486834	1	-21,348366284	-0,88613928337	0,083748403289	0,31585888354	-21,244263254	-0,67793322423	0,17138525002	0,47319848968	-21,442795727	-0,69728039611	0,21759601943	0,47503644354	-21,338692698	-0,48907433697	0,30252980468	0,71100750416	-21,687332896	0,20820605914	0,85796293434	1	AT1G05100	member of MEKK subfamily	protein_coding	MITOGEN-ACTIVATED PROTEIN KINASE KINASE KINASE 18 (MAPKKK18)	MITOGEN-ACTIVATED PROTEIN KINASE KINASE KINASE 18 (MAPKKK18)
ok	AT1G05136.1	1	0	0	0	0	0	1	0	1	0	0	1	-25,035162142	0,66995230078	1	1	-37,693096268	-24,645915952	1	1	-25,430460123	-0,12064366092	1	1	-37,358120118	-25,315868252	0,50190061718	0,75602803636	-25,095483972	-0,7905959617	1	1	-37,753418098	24,525272291	1	1	AT1G05136	unknown protein; Has 30201 Blast hits to 17322 proteins in 780 species: Archae - 12; Bacteria - 1396; Metazoa - 17338; Fungi - 3422; Plants - 5037; Viruses - 0; Other Eukaryotes - 2996 (source: NCBI BLink).	protein_coding
ok	AT1G05160.1	113	114	109	175	147	78	208	83	166	154	97	125	-16,930402866	0,067886988538	0,79882323697	1	-16,915065203	0,09856231362	0,67177826652	0,91039659166	-16,951385785	0,025921150575	0,93800736913	1	-16,881121709	0,030675325081	0,87640602406	1	-16,91744229	-0,041965837963	0,87533864164	1	-16,902104628	-0,072641163045	0,75396277173	0,96269829559	AT1G05160	Encodes an ent-kaurenoic acid hydroxylase, a member of the CYP88A cytochrome p450 family.	protein_coding	CYTOCHROME P450, FAMILY 88, SUBFAMILY A, POLYPEPTIDE 3 (CYP88A3)	ENT-KAURENOIC ACID OXYDASE 1 (KAO1); (ATKAO1);"CYTOCHROME P450, FAMILY 88, SUBFAMILY A, POLYPEPTIDE 3" (CYP88A3)
ok	AT1G05180.1	523	706	590	726	716	428	1093	524	771	614	487	599	-14,521140766	0,04366311245	0,82030523573	1	-14,580219374	-0,074494103533	0,69177635255	0,91773957841	-14,651400004	-0,21685536203	0,24320255875	0,57044393823	-14,558387818	-0,11815721598	0,52930464239	0,77720560673	-14,629568447	-0,26051847448	0,15948311124	0,54047146496	-14,688647055	-0,1423612585	0,44216656554	0,76967598333	AT1G05180	Encodes a subunit of the RUB1 activating enzyme that regulates the protein degradation activity of Skp1-Cullin-Fbox complexes, primarily, but not exclusively, affecting auxin responses. Acts alongside AS1 to exclude BP expression from leaves.	protein_coding	AUXIN RESISTANT 1 (AXR1)	AUXIN RESISTANT 1 (AXR1)
ok	AT1G05180.2	521	703	589	724	714	428	1086	523	770	612	483	598	-14,525981993	0,043458346573	0,81971436032	1	-14,583923867	-0,072425401653	0,68789000864	0,91753926154	-14,65688244	-0,2183425484	0,23971354054	0,56710267992	-14,562194693	-0,11588374823	0,53844000036	0,78604167923	-14,635153267	-0,26180089498	0,15677339852	0,53700622242	-14,693095141	-0,14591714675	0,43289042879	0,7615370227	AT1G05180	Encodes a subunit of the RUB1 activating enzyme that regulates the protein degradation activity of Skp1-Cullin-Fbox complexes, primarily, but not exclusively, affecting auxin responses. Acts alongside AS1 to exclude BP expression from leaves.	protein_coding	AUXIN RESISTANT 1 (AXR1)	AUXIN RESISTANT 1 (AXR1)
ok	AT1G05180.3	487	678	561	704	691	411	1054	503	738	579	467	579	-14,58890996	0,063704442099	0,73808962466	1	-14,64479141	-0,048058457929	0,79064503098	0,96213720028	-14,722948271	-0,20437218142	0,2720778137	0,59394371923	-14,612939189	-0,11176290003	0,55059782103	0,79597132515	-14,69109605	-0,26807662352	0,14831587028	0,52495409782	-14,7469775	-0,15631372349	0,40050839031	0,73261423454	AT1G05180	Encodes a subunit of the RUB1 activating enzyme that regulates the protein degradation activity of Skp1-Cullin-Fbox complexes, primarily, but not exclusively, affecting auxin responses. Acts alongside AS1 to exclude BP expression from leaves.	protein_coding	AUXIN RESISTANT 1 (AXR1)	AUXIN RESISTANT 1 (AXR1)
ok	AT1G05190.1	4355	4965	4487	4383	4695	3147	6518	4312	6044	4617	3976	5125	-11,62428876	-0,035488744622	0,84342435861	1	-11,744527856	-0,2759669356	0,12450279581	0,40388915327	-11,677756413	-0,14242404981	0,42680931259	0,74372502894	-11,762272228	-0,24047819097	0,1806779888	0,4241071028	-11,695500785	-0,10693530519	0,55077079012	0,91185662171	-11,815739881	0,13354288579	0,45731321487	0,78262560089	AT1G05190	embryo defective 2394 (emb2394); FUNCTIONS IN: structural constituent of ribosome, rRNA binding; INVOLVED IN: translation, embryo development ending in seed dormancy; LOCATED IN: chloroplast stroma, chloroplast, large ribosomal subunit, membrane, chloroplast envelope; EXPRESSED IN: 24 plant structures; EXPRESSED DURING: 13 growth stages; CONTAINS InterPro DOMAIN/s: Ribosomal protein L6 (InterPro:…	protein_coding	EMBRYO DEFECTIVE 2394 (emb2394)	EMBRYO DEFECTIVE 2394 (emb2394)
ok	AT1G05200.1	36	67	76	107	104	49	123	53	53	89	69	79	-17,89065413	0,015909970404	1	1	-17,693847788	0,40952265415	0,074801496904	0,29273896275	-17,749395912	0,29842640654	0,19579213166	0,50986590149	-17,685892803	0,39361268374	0,081453436802	0,2547544551	-17,741440927	0,28251643613	0,20432390003	0,608694719	-17,544634585	-0,11109624761	0,64723085152	0,90402604951	AT1G05200	Encodes a putative glutamate receptor GLR3 with dual localization in plastid and plasma membrane.	protein_coding	GLUTAMATE RECEPTOR 3.4 (GLR3.4)	GLUTAMATE RECEPTOR 3.4 (ATGLR3.4);GLUTAMATE RECEPTOR 3.4 (GLR3.4); (GLUR3)
ok	AT1G05200.2	36	67	76	106	104	49	122	53	53	88	69	79	-17,893458619	0,010300992046	0,97452175469	1	-17,696420855	0,40437652014	0,079315437594	0,30480006334	-17,752425064	0,29236810265	0,20579358547	0,52513900462	-17,691270359	0,3940755281	0,080383859143	0,25210132282	-17,747274568	0,28206711061	0,20270064479	0,60660968527	-17,550236804	-0,11200841749	0,62741359458	0,89275755279	AT1G05200	Encodes a putative glutamate receptor GLR3 with dual localization in plastid and plasma membrane.	protein_coding	GLUTAMATE RECEPTOR 3.4 (GLR3.4)	(GLUR3);GLUTAMATE RECEPTOR 3.4 (GLR3.4);GLUTAMATE RECEPTOR 3.4 (ATGLR3.4)
ok	AT1G05220.1	3	0	1	0	2	0	4	0	1	1	3	1	-23,375439168	-0,017857511498	1	1	-23,931018623	-1,1290164211	0,45929125912	0,78788201238	-23,266012124	0,20099657631	1	1	-23,939947378	-1,1111589096	0,45929125912	0,72979127244	-23,27494088	0,21885408781	1	1	-23,830520334	1,3300129974	0,45929125912	0,78271717327	AT1G05220	Transmembrane protein 97, predicted; FUNCTIONS IN: molecular_function unknown; INVOLVED IN: biological_process unknown; LOCATED IN: endomembrane system; CONTAINS InterPro DOMAIN/s: Transmembrane protein 97, predicted (InterPro:IPR016964); BEST Arabidopsis thaliana protein match is: Transmembrane protein 97, predicted (TAIR:AT1G05210.1); Has 151 Blast hits to 151 proteins in 52 species: Archae - 0…	protein_coding
ok	AT1G05280.1	5	1	0	5	4	0	0	4	3	3	1	0	-22,828426989	-0,097517988235	1	1	-22,556497855	0,4463402804	1	1	-23,134312177	-0,70928836308	0,55721266302	0,83521594316	-22,605256849	0,54385826863	1	1	-23,183071171	-0,61177037485	0,39849522075	0,8051675318	-22,911142037	-1,1556286435	0,2785884776	0,6171432206	AT1G05280	Protein of unknown function (DUF604); CONTAINS InterPro DOMAIN/s: Protein of unknown function DUF604 (InterPro:IPR006740); BEST Arabidopsis thaliana protein match is: Protein of unknown function (DUF604) (TAIR:AT4G15240.1); Has 523 Blast hits to 513 proteins in 78 species: Archae - 0; Bacteria - 0; Metazoa - 61; Fungi - 172; Plants - 273; Viruses - 0; Other Eukaryotes - 17 (source: NCBI BLink).	protein_coding
ok	AT1G05310.1	67	83	42	93	78	36	100	50	102	80	47	97	-17,758524192	0,049559528223	0,88260121336	1	-17,803319878	-0,040031845209	0,84648253253	0,98532824137	-17,740097121	0,086413669456	0,75845899369	0,94906152247	-17,778540114	-0,089591373433	0,72547179864	0,92467301648	-17,715317357	0,036854141233	1	1	-17,760113044	0,12644551467	0,56276647387	0,85180702083	AT1G05310	Pectin lyase-like superfamily protein; FUNCTIONS IN: pectinesterase activity; INVOLVED IN: cell wall modification; LOCATED IN: endomembrane system, cell wall, plant-type cell wall; EXPRESSED IN: 12 plant structures; EXPRESSED DURING: 6 growth stages; CONTAINS InterPro DOMAIN/s: Pectinesterase, active site (InterPro:IPR018040), Pectin lyase fold/virulence factor (InterPro:IPR011050), Pectinesteras…	protein_coding
ok	AT1G05320.1	271	369	237	402	310	235	500	263	329	329	273	349	-15,605917649	-0,019687451289	0,94330723356	1	-15,589772453	0,012602942307	0,94648375768	1	-15,597519095	-0,0028903416444	0,99335736106	1	-15,599616178	0,032290393596	0,89046748059	1	-15,60736282	0,016797109645	0,93340409309	1	-15,591217623	-0,015493283952	0,91011924652	1	AT1G05320	FUNCTIONS IN: molecular_function unknown; INVOLVED IN: biological_process unknown; LOCATED IN: cellular_component unknown; EXPRESSED IN: fruit, egg cell; CONTAINS InterPro DOMAIN/s: Prefoldin (InterPro:IPR009053); BEST Arabidopsis thaliana protein match is: unknown protein (TAIR:AT2G32240.1); Has 267650 Blast hits to 119772 proteins in 3899 species: Archae - 3706; Bacteria - 62589; Metazoa - 1065…	protein_coding
ok	AT1G05320.2	271	369	237	402	310	235	500	263	328	329	273	349	-15,606565958	-0,020984068446	0,93698962597	1	-15,589772453	0,012602942307	0,94648375768	1	-15,597519095	-0,0028903416444	0,99335736106	1	-15,600264487	0,033587010753	0,87229655893	1	-15,608011129	0,018093726802	0,92733177794	1	-15,591217623	-0,015493283952	0,91011924652	1	AT1G05320	FUNCTIONS IN: molecular_function unknown; INVOLVED IN: biological_process unknown; LOCATED IN: cellular_component unknown; EXPRESSED IN: fruit, egg cell; CONTAINS InterPro DOMAIN/s: Prefoldin (InterPro:IPR009053); BEST Arabidopsis thaliana protein match is: unknown protein (TAIR:AT2G32240.1); Has 267650 Blast hits to 119772 proteins in 3899 species: Archae - 3706; Bacteria - 62589; Metazoa - 1065…	protein_coding
ok	AT1G05320.3	271	381	240	411	313	235	511	269	338	333	284	361	-15,577784647	-0,007997944832	1	1	-15,570726525	0,0061182995106	0,973556761	1	-15,56602152	0,015528308845	0,90261556871	1	-15,574725497	0,014116244343	0,93998172009	1	-15,570020492	0,023526253677	0,90560096097	1	-15,56296237	0,0094100093345	0,95580457732	1	AT1G05320	FUNCTIONS IN: molecular_function unknown; INVOLVED IN: biological_process unknown; LOCATED IN: cellular_component unknown; EXPRESSED IN: fruit, egg cell; CONTAINS InterPro DOMAIN/s: Prefoldin (InterPro:IPR009053); BEST Arabidopsis thaliana protein match is: unknown protein (TAIR:AT2G32240.1); Has 267444 Blast hits to 119656 proteins in 3886 species: Archae - 3699; Bacteria - 62432; Metazoa - 1065…	protein_coding
ok	AT1G05350.1	309	356	345	338	410	304	548	314	417	383	287	343	-15,380467527	0,0026928693583	1	1	-15,391218512	-0,01880910242	0,94129350335	1	-15,443869999	-0,12411207473	0,51246217631	0,8023326192	-15,389872078	-0,021501971779	0,93097936493	1	-15,442523564	-0,12680494409	0,50880199961	0,88606382202	-15,45327455	-0,10530297231	0,57073195474	0,85843278064	AT1G05350	NAD(P)-binding Rossmann-fold superfamily protein; FUNCTIONS IN: binding, oxidoreductase activity, acting on the CH-OH group of donors, NAD or NADP as acceptor, catalytic activity, cofactor binding; INVOLVED IN: metabolic process; LOCATED IN: cellular_component unknown; EXPRESSED IN: 24 plant structures; EXPRESSED DURING: 15 growth stages; CONTAINS InterPro DOMAIN/s: D-isomer specific 2-hydroxyaci…	protein_coding
ok	AT1G05360.1	67	120	122	134	141	56	148	94	147	129	81	135	-17,10083952	0,023766413015	0,90362315515	1	-17,133763679	-0,042081904516	0,79157804477	0,96269328676	-17,091239154	0,042967144337	0,84887654886	0,99287668614	-17,121880472	-0,065848317531	0,73442099637	0,92892231804	-17,079355948	0,019200731321	0,95409883931	1	-17,112280106	0,085049048853	0,6905592672	0,92659688068	AT1G05360	KMS2 encode a endoplasmic reticulum protein involved in the early secretory pathway.	protein_coding	KILLING ME SLOWLY 2 (KMS2)	KILLING ME SLOWLY 2 (KMS2)
ok	AT1G05430.1	210	293	307	338	371	215	386	236	389	350	255	345	-15,713346531	-0,0026473726345	0,9932387554	1	-15,672223739	0,079598211214	0,68386622432	0,91597034197	-15,657526151	0,10899338716	0,55620849019	0,83521594316	-15,673547425	0,082245583849	0,67045909618	0,88840951902	-15,658849837	0,1116407598	0,5666019275	0,92068730511	-15,617727045	0,029395175948	0,88903991733	1	AT1G05430	unknown protein; Has 31 Blast hits to 31 proteins in 9 species: Archae - 0; Bacteria - 0; Metazoa - 0; Fungi - 0; Plants - 31; Viruses - 0; Other Eukaryotes - 0 (source: NCBI BLink).	protein_coding
ok	AT1G05510.1	1	3	1	3	5	3	1	2	2	2	16	3	-23,211865311	-0,31901369408	1	1	-22,541528528	1,0216598712	0,22381178687	0,56134336692	-22,068068773	1,9685793806	0,0024609383221	0,03054720871	-22,701035375	1,3406735652	0,1562574595	0,38547615387	-22,22757562	2,2875930747	0,0015706232201	0,027774379472	-21,557238838	0,94691950945	0,099028429907	0,36454203556	AT1G05510	Protein is tyrosine-phosphorylated and its phosphorylation state is modulated in response to ABA in Arabidopsis thaliana seeds.	protein_coding	OIL BODY-ASSOCIATED PROTEIN 1A (OBAP1A)	OIL BODY-ASSOCIATED PROTEIN 1A (OBAP1A)
ok	AT1G05700.1	9	2	4	9	13	0	6	4	7	5	10	8	-21,530785863	-0,15668395216	1	1	-21,254998361	0,39489105183	0,75153377035	0,9460483437	-21,207610766	0,48966624324	0,37035139389	0,69401268902	-21,333340337	0,55157500399	0,43515343006	0,70739891835	-21,285952742	0,6463501954	0,24488920896	0,65732039278	-21,01016524	0,094775191402	0,57253338021	0,85963396604	AT1G05700	Leucine-rich repeat transmembrane protein kinase protein; FUNCTIONS IN: kinase activity; INVOLVED IN: protein amino acid phosphorylation; LOCATED IN: endomembrane system; EXPRESSED IN: shoot, stem, hypocotyl, root; CONTAINS InterPro DOMAIN/s: Protein kinase, ATP binding site (InterPro:IPR017441), Protein kinase, catalytic domain (InterPro:IPR000719), Leucine-rich repeat (InterPro:IPR001611), Seri…	protein_coding
ok	AT1G05730.1	64	88	75	108	94	71	95	86	91	93	79	118	-17,55983458	-0,02721459009	1	1	-17,461757826	0,16893891965	0,44256916369	0,77725985522	-17,431303933	0,22984670528	0,30285365792	0,62717907312	-17,475365121	0,19615350974	0,37965291203	0,65150363727	-17,444911228	0,25706129537	0,26485980574	0,67665824153	-17,346834473	0,060907785632	0,79255094671	0,98483951515	AT1G05730	Eukaryotic protein of unknown function (DUF842); CONTAINS InterPro DOMAIN/s: Protein of unknown function DUF842, eukaryotic (InterPro:IPR008560); BEST Arabidopsis thaliana protein match is: Eukaryotic protein of unknown function (DUF842) (TAIR:AT2G31725.1); Has 245 Blast hits to 245 proteins in 78 species: Archae - 0; Bacteria - 0; Metazoa - 169; Fungi - 0; Plants - 65; Viruses - 0; Other Eukaryo…	protein_coding
ok	AT1G05760.1	31	47	16	43	49	35	51	28	37	27	32	41	-18,833160659	-0,021211931885	1	1	-18,652572639	0,33996410767	0,21062105802	0,54293131775	-18,834636737	-0,024164088577	0,82723510149	0,98514122432	-18,663178605	0,36117603955	0,14775137609	0,37188250704	-18,845242703	-0,0029521566914	1	1	-18,664654684	-0,36412819624	0,15701276722	0,45842645676	AT1G05760	Specifically restrict the long-distance movement of tobacco etch potyvirus (TEV) without involving either hypersensitive cell death or systemic acquired resistance	protein_coding	RESTRICTED TEV MOVEMENT 1 (RTM1)	RESTRICTED TEV MOVEMENT 1 (RTM1)
ok	AT1G05780.1	51	58	49	100	100	80	82	56	65	82	48	77	-18,041066017	0,040559257348	0,89055702289	1	-17,693686218	0,73531885655	0,0013486249282	0,014522143123	-17,932744617	0,2572020583	0,29097985332	0,61556115376	-17,673406589	0,6947595992	0,0017059295327	0,014103622807	-17,912464988	0,21664280095	0,35208810337	0,76295604319	-17,565085188	-0,47811679825	0,029031087443	0,1756113633	AT1G05780	Vacuolar ATPase assembly integral membrane protein VMA21-like domain; FUNCTIONS IN: molecular_function unknown; INVOLVED IN: biological_process unknown; LOCATED IN: endomembrane system; CONTAINS InterPro DOMAIN/s: Vacuolar ATPase assembly integral membrane protein VMA21-like domain (InterPro:IPR019013); BEST Arabidopsis thaliana protein match is: Vacuolar ATPase assembly integral membrane protein…	protein_coding
ok	AT1G05785.1	65	91	79	87	114	63	120	74	103	84	55	57	-17,48844248	0,017213129457	0,95961328438	1	-17,468191617	0,05771485608	0,74958908038	0,94557735882	-17,684885683	-0,37567327675	0,096568775987	0,345905608	-17,459585052	0,040501726623	0,86507655465	1	-17,676279118	-0,3928864062	0,083521710713	0,39781270458	-17,656028255	-0,43338813283	0,053282664297	0,25538984478	AT1G05785	Got1/Sft2-like vescicle transport protein family; FUNCTIONS IN: molecular_function unknown; INVOLVED IN: vesicle-mediated transport; LOCATED IN: cellular_component unknown; CONTAINS InterPro DOMAIN/s: Vesicle transport protein, Got1/SFT2-like (InterPro:IPR007305); BEST Arabidopsis thaliana protein match is: Got1/Sft2-like vescicle transport protein family (TAIR:AT5G01430.2); Has 450 Blast hits to…	protein_coding
ok	AT1G05785.2	65	92	79	87	114	63	120	77	105	85	56	57	-17,471908462	0,039043929203	0,90036626529	1	-17,465382308	0,052096238516	0,8315022558	0,97931425294	-17,674543425	-0,36622599507	0,10465956708	0,36284429872	-17,445860343	0,013052309314	1	1	-17,65502146	-0,40526992427	0,069591774957	0,36006755638	-17,648495305	-0,41832223358	0,061678442369	0,27982336277	AT1G05785	Got1/Sft2-like vescicle transport protein family; FUNCTIONS IN: molecular_function unknown; INVOLVED IN: vesicle-mediated transport; LOCATED IN: cellular_component unknown; CONTAINS InterPro DOMAIN/s: Vesicle transport protein, Got1/SFT2-like (InterPro:IPR007305); BEST Arabidopsis thaliana protein match is: Got1/Sft2-like vescicle transport protein family (TAIR:AT5G01430.2); Has 450 Blast hits to…	protein_coding
ok	AT1G05820.2	18	53	52	43	34	16	54	48	48	43	42	29	-18,445228594	0,0090084474548	0,93181016247	1	-18,709657497	-0,51984935889	0,049161215706	0,22504512638	-18,548037352	-0,19660906832	0,50752362699	0,79881920412	-18,705153273	-0,52885780635	0,032887475565	0,13694062362	-18,543533128	-0,20561751578	0,43577075778	0,83847846105	-18,807962031	0,32324029057	0,20573284621	0,53297255972	AT1G05820	SIGNAL PEPTIDE PEPTIDASE-LIKE 5 (SPPL5); FUNCTIONS IN: peptidase activity, aspartic-type endopeptidase activity; INVOLVED IN: proteolysis; LOCATED IN: endomembrane system, integral to membrane; CONTAINS InterPro DOMAIN/s: Protease-associated PA (InterPro:IPR003137), Peptidase A22, presenilin signal peptide (InterPro:IPR006639), Peptidase A22B, signal peptide peptidase (InterPro:IPR007369); BEST A…	protein_coding	SIGNAL PEPTIDE PEPTIDASE-LIKE 5 (SPPL5)	ARABIDOPSIS THALIANA SIGNAL PEPTIDE PEPTIDASE-LIKE 5 (ATSPPL5);SIGNAL PEPTIDE PEPTIDASE-LIKE 5 (SPPL5)
ok	AT1G05850.1	3083	5221	4146	4581	6105	3057	6355	3995	5656	5196	5667	6642	-11,754008465	0,059803344905	0,73935262057	1	-11,765206304	0,037407666234	0,83453477246	0,98057233299	-11,587892321	0,39203563405	0,028917862848	0,16632659564	-11,735304632	-0,022395678671	0,90382130295	1	-11,557990648	0,33223228914	0,063946583786	0,3456692423	-11,569188487	0,35462796781	0,048145407089	0,23920335743	AT1G05850	Encodes an endo chitinase-like protein AtCTL1. Essential for tolerance to heat, salt and drought stresses. Also involved in root hair development, cell expansion and response to cytokinin. Allelic to erh2. 11 alleles described in Hauser (1995). Mutant is defective in acquired thermotolerance, appears semidwarf throughout its life cycle and has extra lateral branches. There are two EMS alleles. Ex…	protein_coding	POM-POM1 (POM1)	(ATCTL1);SENSITIVE TO HOT TEMPERATURES 2 (HOT2);ECTOPIC DEPOSITION OF LIGNIN IN PITH (ELP);POM-POM1 (POM1);ECTOPIC DEPOSITION OF LIGNIN IN PITH 1 (ELP1);ECTOPIC ROOT HAIR 2 (ERH2);CHITINASE-LIKE PROTEIN 1 (CTL1)
ok	AT1G05860.1	78	105	113	129	93	85	173	78	120	92	94	109	-17,173932565	-0,023549234632	0,96635885967	1	-17,1792505	-0,03418510498	0,91047764028	1	-17,222862773	-0,12140965106	0,5834340916	0,85132844841	-17,191025118	-0,010635870349	1	1	-17,234637391	-0,09786041643	0,68900910562	0,98603981551	-17,239955326	-0,087224546082	0,65329136343	0,90763509749	AT1G05860	unknown protein; FUNCTIONS IN: molecular_function unknown; INVOLVED IN: biological_process unknown; LOCATED IN: chloroplast; EXPRESSED IN: 20 plant structures; EXPRESSED DURING: 11 growth stages; BEST Arabidopsis thaliana protein match is: unknown protein (TAIR:AT2G31600.1); Has 101 Blast hits to 100 proteins in 32 species: Archae - 0; Bacteria - 0; Metazoa - 28; Fungi - 2; Plants - 66; Viruses -…	protein_coding
ok	AT1G05950.1	63	66	43	121	93	59	96	42	74	59	43	66	-17,96276125	-0,05652015439	0,79123404954	1	-17,668404976	0,53219239433	0,021264316155	0,12535699582	-18,019025766	-0,16904918543	0,452626465	0,76581589365	-17,696665053	0,58871254872	0,0072607923259	0,044573425747	-18,047285843	-0,11252903104	0,6875265302	0,98603981551	-17,752929568	-0,70124157977	0,0021289946972	0,027165972337	AT1G05950	unknown protein; Has 50 Blast hits to 45 proteins in 14 species: Archae - 5; Bacteria - 0; Metazoa - 4; Fungi - 0; Plants - 34; Viruses - 0; Other Eukaryotes - 7 (source: NCBI BLink).	protein_coding
ok	AT1G06030.1	1	0	0	0	0	0	1	0	1	1	0	8	-25,035162142	0,66995230078	1	1	-37,693096268	-24,645915952	1	1	-23,84845051	3,0433755644	0,023875621573	0,14678535991	-37,358120118	-25,315868252	0,50190061718	0,75602803636	-23,51347436	2,3734232636	0,070982005812	0,36293921422	-36,171408486	27,689291516	0,0044622380351	0,047048704209	AT1G06030	pfkB-like carbohydrate kinase family protein; FUNCTIONS IN: kinase activity, ribokinase activity; INVOLVED IN: D-ribose metabolic process, acetate fermentation, sucrose biosynthetic process, sucrose catabolic process, using beta-fructofuranosidase; EXPRESSED IN: guard cell; CONTAINS InterPro DOMAIN/s: Carbohydrate/purine kinase (InterPro:IPR011611), Ribokinase (InterPro:IPR002139), Carbohydrate/p…	protein_coding
ok	AT1G06050.1	20	33	24	46	50	14	35	20	45	34	19	44	-19,083454051	0,054267572025	0,90617104917	1	-18,928484627	0,36420641977	0,2242202775	0,56137297371	-19,00603886	0,20909795255	0,47558588402	0,78316966829	-18,901350841	0,30993884775	0,31162128827	0,58228029299	-18,978905074	0,15483038053	0,66242087614	0,97154002839	-18,82393565	-0,15510846722	0,62960023418	0,89333387493	AT1G06050	Protein of unknown function (DUF1336); CONTAINS InterPro DOMAIN/s: Protein of unknown function DUF1336 (InterPro:IPR009769); BEST Arabidopsis thaliana protein match is: Protein of unknown function (DUF1336) (TAIR:AT5G10750.1); Has 364 Blast hits to 356 proteins in 29 species: Archae - 0; Bacteria - 0; Metazoa - 1; Fungi - 0; Plants - 307; Viruses - 0; Other Eukaryotes - 56 (source: NCBI BLink).	protein_coding
ok	AT1G06070.1	158	177	171	181	177	106	267	155	212	176	178	194	-16,384445395	-0,012206833354	1	1	-16,504113504	-0,25154305103	0,21454004864	0,54892887944	-16,382997489	-0,0093110208086	0,9671399326	1	-16,51021692	-0,23933621768	0,2397961399	0,50288174722	-16,389100905	0,0028958125458	1	1	-16,508769014	0,24223203023	0,23064406479	0,56502759977	AT1G06070	Basic-leucine zipper (bZIP) transcription factor family protein; FUNCTIONS IN: DNA binding, sequence-specific DNA binding transcription factor activity; INVOLVED IN: regulation of transcription, DNA-dependent; LOCATED IN: chloroplast; EXPRESSED IN: 23 plant structures; EXPRESSED DURING: 13 growth stages; CONTAINS InterPro DOMAIN/s: Basic-leucine zipper (bZIP) transcription factor (InterPro:IPR004…	protein_coding	BASIC LEUCINE-ZIPPER 69 (BZIP69)	BASIC LEUCINE-ZIPPER 69 (BZIP69)
ok	AT1G06090.1	16	38	18	50	55	25	47	12	32	44	25	48	-19,220766358	-0,0068396773495	1	1	-18,849943121	0,73480679731	0,0082666226254	0,062420575203	-18,923051513	0,5885900128	0,031672905319	0,17646719294	-18,85336296	0,74164647466	0,0046283373975	0,03129426814	-18,926471352	0,59542969015	0,022310644105	0,1871143083	-18,555648115	-0,14621678451	0,60825485084	0,88487125644	AT1G06090	Fatty acid desaturase family protein; FUNCTIONS IN: oxidoreductase activity, oxidoreductase activity, acting on paired donors, with oxidation of a pair of donors resulting in the reduction of molecular oxygen to two molecules of water; INVOLVED IN: oxidation reduction, lipid metabolic process; LOCATED IN: cellular_component unknown; CONTAINS InterPro DOMAIN/s: Fatty acid desaturase, type 1, core …	protein_coding
ok	AT1G06110.1	224	256	200	407	353	228	428	186	283	222	201	234	-15,936046831	0,031766531001	0,8910371013	1	-15,744164828	0,41553053741	0,031716109112	0,16727927863	-16,040326422	-0,17679265041	0,36468573554	0,68913480213	-15,728281562	0,38376400641	0,043755362931	0,16705005563	-16,024443156	-0,20855918141	0,29203619958	0,7037154736	-15,832561153	-0,59232318782	0,0022695491098	0,028512196499	AT1G06110	SKP1/ASK-interacting protein 16 (SKIP16); CONTAINS InterPro DOMAIN/s: ApaG (InterPro:IPR007474); Has 2063 Blast hits to 2061 proteins in 779 species: Archae - 0; Bacteria - 1378; Metazoa - 194; Fungi - 63; Plants - 89; Viruses - 0; Other Eukaryotes - 339 (source: NCBI BLink).	protein_coding	SKP1/ASK-INTERACTING PROTEIN 16 (SKIP16)	SKP1/ASK-INTERACTING PROTEIN 16 (SKIP16)
ok	AT1G06130.2	293	332	261	343	324	220	508	232	350	228	217	289	-15,60185104	-0,065430226888	0,72869900009	1	-15,624024151	-0,10977645008	0,55999215983	0,84694813859	-15,77134569	-0,40441952834	0,03607151492	0,191242333	-15,656739265	-0,044346223188	0,83635391777	0,99703291254	-15,804060804	-0,33898930145	0,079253220395	0,38539864308	-15,826233915	-0,29464307827	0,12671694008	0,41357872553	AT1G06130	glyoxalase 2-4 (GLX2-4); FUNCTIONS IN: hydrolase activity, hydroxyacylglutathione hydrolase activity, zinc ion binding; INVOLVED IN: methylglyoxal catabolic process to D-lactate; LOCATED IN: chloroplast; EXPRESSED IN: 24 plant structures; EXPRESSED DURING: 13 growth stages; CONTAINS InterPro DOMAIN/s: Beta-lactamase-like (InterPro:IPR001279), Hydroxyacylglutathione hydrolase (InterPro:IPR017782);…	protein_coding	GLYOXALASE 2-4 (GLX2-4)	GLYOXALASE 2-4 (GLX2-4)
ok	AT1G06140.1	12	13	18	18	12	7	27	14	18	13	14	14	-19,880993424	0,12176482311	0,79883416284	1	-20,11511862	-0,3464855687	0,32405739902	0,6693348003	-20,036016542	-0,18828141349	0,57217602754	0,84498499339	-20,054236208	-0,46825039181	0,17791369907	0,41979578848	-19,975134131	-0,3100462366	0,43827122069	0,84010147873	-20,209259327	0,1582041552	0,68905105988	0,92659688068	AT1G06140	Encodes MEF3 (mitochondrial editing factor 3), a PPR (pentatricopeptide repeat) protein of the E domain subclass. Functions in mitochondrial RNA editing.	protein_coding	MITOCHONDRIAL EDITING FACTOR 3 (MEF3)	MITOCHONDRIAL EDITING FACTOR 3 (MEF3)
ok	AT1G06148.1	3	1	2	0	2	0	5	2	0	1	0	2	-22,838585602	-0,11137130427	1	1	-23,639213391	-1,7126268832	0,18712831302	0,50737795838	-23,344827446	-1,1238549917	0,35296475853	0,67629243235	-23,694899044	-1,601255579	0,18712831302	0,43206785809	-23,400513098	-1,0124836874	0,35296475853	0,76295604319	-24,201140887	0,5887718916	1	1	AT1G06148	Unknown gene	protein_coding
ok	AT1G06148.2	4	1	2	0	1	0	6	3	1	1	0	0	-22,468521766	0,18056650753	1	1	-24,026512134	-2,9354142294	0,04231160739	0,20335559483	-24,024380081	-2,9311501232	0,04231160739	0,21102121894	-23,93622888	-3,1159807369	0,013407536186	0,070824542297	-23,934096827	-3,1117166307	0,013407536186	0,13338370325	-25,492087196	0,0042641061559	1	1	AT1G06148	Unknown gene	protein_coding
ok	AT1G06170.1	10	1	3	2	1	2	8	1	8	2	3	4	-21,585628364	-0,073220745049	1	1	-22,357527881	-1,6170197792	0,049151129266	0,22503059914	-21,934600815	-0,77116564784	0,32882247193	0,65370476426	-22,394138253	-1,5437990342	0,090207578574	0,27246575832	-21,971211188	-0,69794490279	0,44549556762	0,84605477794	-22,743110705	0,84585413137	0,31538177643	0,655837684	AT1G06170	basic helix-loop-helix (bHLH) DNA-binding superfamily protein; FUNCTIONS IN: DNA binding, sequence-specific DNA binding transcription factor activity; INVOLVED IN: regulation of transcription; LOCATED IN: nucleus; EXPRESSED IN: 6 plant structures; EXPRESSED DURING: 4 anthesis, petal differentiation and expansion stage, E expanded cotyledon stage, D bilateral stage; CONTAINS InterPro DOMAIN/s: Hel…	protein_coding	BASIC HELIX LOOP HELIX PROTEIN 89 (BHLH089)	BASIC HELIX LOOP HELIX PROTEIN 89 (BHLH089)
ok	AT1G06170.2	9	1	3	2	1	2	8	1	8	2	3	3	-21,639869591	0,035261709897	1	1	-22,411769108	-1,5085373243	0,073105613535	0,28968154982	-22,073380806	-0,83176072046	0,30589354824	0,62999550553	-22,394138253	-1,5437990342	0,090207578574	0,27246575832	-22,055749951	-0,86702243036	0,32882247193	0,73885971827	-22,827649468	0,6767766038	0,4361672915	0,76391491714	AT1G06170	basic helix-loop-helix (bHLH) DNA-binding superfamily protein; FUNCTIONS IN: DNA binding, sequence-specific DNA binding transcription factor activity; INVOLVED IN: regulation of transcription; LOCATED IN: nucleus; EXPRESSED IN: 6 plant structures; EXPRESSED DURING: 4 anthesis, petal differentiation and expansion stage, E expanded cotyledon stage, D bilateral stage; CONTAINS InterPro DOMAIN/s: Hel…	protein_coding	BASIC HELIX LOOP HELIX PROTEIN 89 (BHLH089)	BASIC HELIX LOOP HELIX PROTEIN 89 (BHLH089)
ok	AT1G06200.1	341	474	386	570	563	340	616	360	500	350	336	423	-15,157356385	-0,027096136324	0,89231809514	1	-15,052037258	0,18354211764	0,32794295021	0,67348643044	-15,259931935	-0,2322472365	0,21976240888	0,54443341797	-15,065585326	0,21063825396	0,26089446431	0,52427210414	-15,273480003	-0,20515110017	0,27300129849	0,68509935467	-15,168160876	-0,41578935413	0,026789051906	0,16637949435	AT1G06200	Peptidase S24/S26A/S26B/S26C family protein; CONTAINS InterPro DOMAIN/s: Peptidase S24/S26A/S26B/S26C, beta-ribbon domain (InterPro:IPR011056), Peptidase S24/S26A/S26B/S26C (InterPro:IPR015927); BEST Arabidopsis thaliana protein match is: Peptidase S24/S26A/S26B/S26C family protein (TAIR:AT2G31140.1); Has 259 Blast hits to 259 proteins in 81 species: Archae - 0; Bacteria - 8; Metazoa - 68; Fungi …	protein_coding
ok	AT1G06210.1	123	211	137	184	154	118	245	134	214	186	149	179	-16,500144578	0,012455632987	0,96651081958	1	-16,570121328	-0,12749786632	0,56370197894	0,84940178764	-16,495438155	0,021868478538	0,91782125009	1	-16,563893511	-0,13995349931	0,51552430745	0,76683798654	-16,489210339	0,0094128455513	1	1	-16,559187088	0,14936634486	0,47456245915	0,79389988063	AT1G06210	ENTH/VHS/GAT family protein; FUNCTIONS IN: protein transporter activity; INVOLVED IN: intracellular protein transport, intra-Golgi vesicle-mediated transport; LOCATED IN: Golgi stack, intracellular; EXPRESSED IN: 23 plant structures; EXPRESSED DURING: 13 growth stages; CONTAINS InterPro DOMAIN/s: VHS (InterPro:IPR002014), GAT (InterPro:IPR004152), ENTH/VHS (InterPro:IPR008942); BEST Arabidopsis t…	protein_coding
ok	AT1G06210.2	118	201	129	174	146	112	233	121	199	176	143	166	-16,5887546	-0,021276005708	0,95285528425	1	-16,645024213	-0,13381523324	0,54557215152	0,83861640636	-16,572620481	0,010992231939	0,87710440995	1	-16,655662216	-0,11253922753	0,61059749788	0,84575073553	-16,583258484	0,032268237647	0,87615296209	1	-16,639528097	0,14480746518	0,49102257238	0,80867259338	AT1G06210	ENTH/VHS/GAT family protein; FUNCTIONS IN: protein transporter activity; INVOLVED IN: intracellular protein transport, intra-Golgi vesicle-mediated transport; LOCATED IN: Golgi stack; EXPRESSED IN: 23 plant structures; EXPRESSED DURING: 13 growth stages; CONTAINS InterPro DOMAIN/s: VHS (InterPro:IPR002014), ENTH/VHS (InterPro:IPR008942); BEST Arabidopsis thaliana protein match is: Target of Myb p…	protein_coding
ok	AT1G06260.1	7	12	13	14	5	4	19	7	16	13	9	14	-20,345869493	0,057259801455	1	1	-20,674179449	-0,59936010946	0,17204585535	0,48425738722	-20,348422838	0,052153112568	0,74623994611	0,9441327988	-20,645549548	-0,65661991091	0,13665394705	0,35251689196	-20,319792937	-0,0051066888864	1	1	-20,648102893	0,65151322202	0,12133293478	0,40932410906	AT1G06260	Cysteine proteinases superfamily protein; FUNCTIONS IN: cysteine-type peptidase activity, cysteine-type endopeptidase activity; INVOLVED IN: proteolysis; LOCATED IN: endomembrane system; EXPRESSED IN: petal, leaf whorl, sepal, flower; EXPRESSED DURING: 4 anthesis, petal differentiation and expansion stage; CONTAINS InterPro DOMAIN/s: Peptidase C1A, papain (InterPro:IPR013128), Proteinase inhibito…	protein_coding
ok	AT1G06265.1	25	34	34	53	51	18	64	26	28	40	27	24	-18,834877837	-0,0041773833834	1	1	-18,711884959	0,2418083716	0,40601151058	0,74529761416	-18,905422727	-0,14526716308	0,61138540989	0,87004264713	-18,713973651	0,24598575498	0,35757100112	0,63011251247	-18,907511418	-0,1410897797	0,71352172534	0,99865426599	-18,784518541	-0,38707553468	0,19208734579	0,51159352192	AT1G06265	Potential natural antisense gene, locus overlaps with AT1G06260	other_rna
ok	AT1G06270.1	19	30	33	44	43	20	56	25	30	31	37	51	-18,968281665	0,09890138477	0,73776012011	1	-18,89078368	0,25389735522	0,36419978231	0,71068627121	-18,807598209	0,42026829695	0,13396139177	0,40974578881	-18,841332987	0,15499597045	0,60621317904	0,84204473351	-18,758147517	0,32136691218	0,22274385134	0,63162382307	-18,680649531	0,16637094174	0,48816861449	0,80600955895	AT1G06270	Pentatricopeptide repeat (PPR) superfamily protein; CONTAINS InterPro DOMAIN/s: Pentatricopeptide repeat (InterPro:IPR002885); BEST Arabidopsis thaliana protein match is: rna processing factor 2 (TAIR:AT1G62670.1); Has 12812 Blast hits to 4675 proteins in 155 species: Archae - 0; Bacteria - 0; Metazoa - 0; Fungi - 63; Plants - 12587; Viruses - 0; Other Eukaryotes - 162 (source: NCBI BLink).	protein_coding
ok	AT1G06310.1	1	3	9	3	11	0	16	3	0	2	5	32	-21,571682049	0,20221806726	0,73489035534	1	-21,687434584	-0,029287002727	1	1	-20,94748345	1,450615267	0,0023599007109	0,029630538983	-21,586325551	-0,23150506999	0,60484257329	0,84083071368	-20,846374416	1,2483971997	0,0033956649785	0,05016687095	-20,962126951	1,4799022697	0,00090079912418	0,013957239001	AT1G06310	Encodes a putative acyl-CoA oxidase. However, no transcripts have been detected for this gene and no altered phenotypes have been detected in plants mutant for this gene. This suggests that ACX6 does not significantly contribute to seedling beta-oxidation of fatty acids or indole-3-butyric acid in vivo.	protein_coding	ACYL-COA OXIDASE 6 (ACX6)	ACYL-COA OXIDASE 6 (ACX6)
ok	AT1G06340.1	1	0	1	0	1	0	2	0	2	1	2	0	-24,036077474	0,66787383396	1	1	-24,93211682	-1,1242048579	1	1	-24,136360038	0,4673087063	1	1	-24,598179903	-1,7920786919	0,37972465477	0,65150363727	-23,802423121	-0,20056512765	1	1	-24,698462467	1,5915135642	0,62783479286	0,89275755279	AT1G06340	Plant Tudor-like protein; FUNCTIONS IN: RNA binding; INVOLVED IN: biological_process unknown; LOCATED IN: cellular_component unknown; CONTAINS InterPro DOMAIN/s: Tudor-like, plant (InterPro:IPR014002), Agenet (InterPro:IPR008395); BEST Arabidopsis thaliana protein match is: agenet domain-containing protein (TAIR:AT1G09320.1); Has 263 Blast hits to 216 proteins in 16 species: Archae - 0; Bacteria …	protein_coding
ok	AT1G06380.1	70	80	63	57	89	56	89	80	102	69	59	74	-17,606234591	0,046744897596	0,85006197876	1	-17,718418551	-0,17762302166	0,46379649606	0,79141389362	-17,731167178	-0,20312027604	0,39261599407	0,7124121038	-17,695046102	-0,22436791926	0,3341038477	0,60608946238	-17,707794729	-0,24986517364	0,2470617025	0,66043208219	-17,819978689	-0,025497254378	0,87563715382	1	AT1G06380	Ribosomal protein L1p/L10e family; FUNCTIONS IN: RNA binding; INVOLVED IN: RNA processing; LOCATED IN: chloroplast, chloroplast envelope; EXPRESSED IN: 22 plant structures; EXPRESSED DURING: 13 growth stages; CONTAINS InterPro DOMAIN/s: Ribosomal protein L1 (InterPro:IPR002143); BEST Arabidopsis thaliana protein match is: Ribosomal protein L1p/L10e family (TAIR:AT2G42650.1); Has 1018 Blast hits t…	protein_coding
ok	AT1G06430.1	754	786	456	786	869	531	1028	597	960	643	611	800	-14,376895756	0,02329873711	0,91378894543	1	-14,3844884	0,0081134498318	0,96685210605	1	-14,438574801	-0,10005935332	0,57784792533	0,84803185767	-14,372839031	-0,015185287279	0,98649457042	1	-14,426925433	-0,12335809043	0,50611128588	0,88413924432	-14,434518077	-0,10817280316	0,55386025156	0,84847009724	AT1G06430	encodes a FtsH protease that is localized to the chloroplast	protein_coding	FTSH PROTEASE 8 (ftsh8)	FTSH PROTEASE 8 (ftsh8); (FTSH8)
ok	AT1G06440.1	26	35	26	56	49	29	47	23	37	39	47	29	-18,947594005	-0,036953634365	0,91181022519	1	-18,678798312	0,50063775302	0,068050399748	0,27649940776	-18,779757021	0,29872033392	0,26671446944	0,58771742278	-18,697275129	0,53759138738	0,036423252426	0,14699464722	-18,798233838	0,33567396829	0,1973338681	0,59853095505	-18,529438145	-0,2019174191	0,46534905886	0,78714533568	AT1G06440	Ubiquitin carboxyl-terminal hydrolase family protein; LOCATED IN: mitochondrion; EXPRESSED IN: shoot apex, root; CONTAINS InterPro DOMAIN/s: RNA recognition domain, plant (InterPro:IPR021099); BEST Arabidopsis thaliana protein match is: Ubiquitin carboxyl-terminal hydrolase family protein (TAIR:AT4G33495.1); Has 412 Blast hits to 405 proteins in 17 species: Archae - 0; Bacteria - 0; Metazoa - 0; …	protein_coding
ok	AT1G06510.1	233	260	227	240	247	134	385	236	295	193	191	228	-15,860573167	0,015190494705	1	1	-16,043369657	-0,35040248579	0,075081309125	0,29368502459	-16,049873002	-0,36340917484	0,064021259452	0,27346169415	-16,03577441	-0,36559298049	0,060291509997	0,20894569443	-16,042277754	-0,37859966954	0,0509611224	0,30594518552	-16,225074245	-0,01300668905	0,93239882495	1	AT1G06510	unknown protein; FUNCTIONS IN: molecular_function unknown; INVOLVED IN: biological_process unknown; LOCATED IN: chloroplast; EXPRESSED IN: 21 plant structures; EXPRESSED DURING: 13 growth stages; Has 376 Blast hits to 369 proteins in 152 species: Archae - 5; Bacteria - 113; Metazoa - 105; Fungi - 46; Plants - 27; Viruses - 2; Other Eukaryotes - 78 (source: NCBI BLink).	protein_coding
ok	AT1G06520.1	18	40	23	100	129	77	33	38	21	51	68	78	-19,089728484	-0,087446669565	0,90617104917	1	-18,131962655	1,8280849897	2,32E-13	1,71E-11	-18,455626871	1,1807565578	5,15E-06	0,00019885718045	-18,175685989	1,9155316592	2,54E-14	1,77E-12	-18,499350205	1,2682032273	1,36E-06	6,69E-05	-17,541584376	-0,6473284319	0,0035962287518	0,040363605079	AT1G06520	sn-glycerol-3-phosphate 2-O-acyltransferase. Expressed in flower buds and siliques. Homozygous mutant plants are male sterile.	protein_coding	GLYCEROL-3-PHOSPHATE SN-2-ACYLTRANSFERASE 1 (GPAT1)	GLYCEROL-3-PHOSPHATE SN-2-ACYLTRANSFERASE 1 (SN-2-GPAT1);GLYCEROL-3-PHOSPHATE SN-2-ACYLTRANSFERASE 1 (GPAT1);GLYCEROL-3-PHOSPHATE SN-2-ACYLTRANSFERASE 1 (ATGPAT1)
ok	AT1G06560.1	157	229	186	254	200	97	362	165	223	168	153	227	-16,194575129	0,044031023484	0,84440275733	1	-16,317662185	-0,20214308722	0,30961547343	0,65293470818	-16,307797868	-0,18241445463	0,35895498023	0,68288183389	-16,295646673	-0,24617411071	0,20864196941	0,46202099312	-16,285782357	-0,22644547811	0,25008915001	0,66371331522	-16,408869412	0,019728632596	0,91318823354	1	AT1G06560	NOL1/NOP2/sun family protein; FUNCTIONS IN: methyltransferase activity, RNA binding; INVOLVED IN: biological_process unknown; LOCATED IN: cellular_component unknown; EXPRESSED IN: 23 plant structures; EXPRESSED DURING: 13 growth stages; CONTAINS InterPro DOMAIN/s: Bacterial Fmu (Sun)/eukaryotic nucleolar NOL1/Nop2p (InterPro:IPR001678), Pseudouridine synthase/archaeosine transglycosylase-like (In…	protein_coding	(NOP2C)	(NOP2C)
ok	AT1G06580.1	17	28	21	31	29	15	38	16	26	29	22	23	-19,36142692	-0,058165287878	0,94618953259	1	-19,301204174	0,062280203823	0,89001541085	1	-19,30548193	0,053724691545	0,89107464704	1	-19,330286818	0,1204454917	0,69503237693	0,90392006667	-19,334564574	0,11188997942	0,69765573044	0,99045650373	-19,274341828	-0,0085555122776	1	1	AT1G06580	Pentatricopeptide repeat (PPR) superfamily protein; CONTAINS InterPro DOMAIN/s: Pentatricopeptide repeat (InterPro:IPR002885); BEST Arabidopsis thaliana protein match is: Pentatricopeptide repeat (PPR) superfamily protein (TAIR:AT1G64580.1); Has 57463 Blast hits to 14556 proteins in 285 species: Archae - 4; Bacteria - 52; Metazoa - 759; Fungi - 693; Plants - 54152; Viruses - 0; Other Eukaryotes -…	protein_coding	PENTATRICOPEPTIDE REPEAT 1 (PPR1)	PENTATRICOPEPTIDE REPEAT 1 (PPR1)
ok	AT1G06645.1	197	360	229	213	267	151	332	261	360	210	256	373	-15,772848858	-0,00015003109581	1	1	-15,975804728	-0,4060617704	0,039768157931	0,19528331226	-15,778244703	-0,010941721536	0,91052619004	1	-15,975879743	-0,40591173931	0,036977405235	0,14840240966	-15,778319719	-0,01079169044	0,95264862736	1	-15,981275589	0,39512004887	0,045188259386	0,22913130496	AT1G06645	2-oxoglutarate (2OG) and Fe(II)-dependent oxygenase superfamily protein; FUNCTIONS IN: oxidoreductase activity; INVOLVED IN: biological_process unknown; LOCATED IN: cellular_component unknown; CONTAINS InterPro DOMAIN/s: Oxoglutarate/iron-dependent oxygenase (InterPro:IPR005123); BEST Arabidopsis thaliana protein match is: 2-oxoglutarate (2OG) and Fe(II)-dependent oxygenase superfamily protein (T…	protein_coding
ok	AT1G06660.1	42	43	47	86	71	45	59	46	49	78	36	45	-18,36466772	-0,09376053973	0,74316457838	1	-18,07557813	0,4844186388	0,054407437711	0,24076548564	-18,248568896	0,13843710679	0,5992013626	0,86174590008	-18,1224584	0,57817917853	0,017592560355	0,086314743247	-18,295449166	0,23219764652	0,35986884765	0,77001114309	-18,006359577	-0,34598153201	0,1458304194	0,44176800917	AT1G06660	Encodes JASON. jason mutant produces diploid male gametes leading to triploid progeny. Diploid gametes in the jason mutant are generated by a defect in male meiosis II.	protein_coding	JASON (JASON)	JASON (JASON)
ok	AT1G06680.1	40705	39328	30709	21395	27162	16821	49074	35723	49350	31461	27052	37162	-8,6144058567	-0,051438909801	0,77328453347	1	-9,0263092099	-0,87524561634	1,15E-06	3,04E-05	-8,7691713789	-0,36096995435	0,043437288633	0,21404301576	-9,0520286648	-0,82380670653	4,58E-06	8,47E-05	-8,7948908338	-0,30953104455	0,083219880706	0,397286819	-9,2067941871	0,51427566198	0,0040767413255	0,044379059635	AT1G06680	Encodes a 23 kD extrinsic protein that is part of photosystem II and participates in the regulation of oxygen evolution. Phosphorylation of this protein is dependent on calcium. In plsp1-1 mutant plastids, the nonmature form of the protein localizes in the stroma.	protein_coding	PHOTOSYSTEM II SUBUNIT P-1 (PSBP-1)	OXYGEN EVOLVING COMPLEX SUBUNIT 23 KDA (OE23);PHOTOSYSTEM II SUBUNIT P-1 (PSBP-1);OXYGEN-EVOLVING ENHANCER PROTEIN 2 (OEE2);PHOTOSYSTEM II SUBUNIT P (PSII-P)
ok	AT1G06680.2	40707	39329	30710	21395	27162	16821	49074	35723	49350	31462	27054	37163	-8,6143788574	-0,05149290829	0,77303579075	1	-9,0262822107	-0,87529961482	1,14E-06	3,04E-05	-8,769113125	-0,36096144344	0,043445416783	0,21404301576	-9,0520286648	-0,82380670653	4,58E-06	8,47E-05	-8,7948595791	-0,30946853515	0,083265187516	0,39732038715	-9,2067629324	0,51433817139	0,0040723278605	0,044345851381	AT1G06680	Encodes a 23 kD extrinsic protein that is part of photosystem II and participates in the regulation of oxygen evolution. Phosphorylation of this protein is dependent on calcium. In plsp1-1 mutant plastids, the nonmature form of the protein localizes in the stroma.	protein_coding	PHOTOSYSTEM II SUBUNIT P-1 (PSBP-1)	PHOTOSYSTEM II SUBUNIT P (PSII-P);OXYGEN-EVOLVING ENHANCER PROTEIN 2 (OEE2);PHOTOSYSTEM II SUBUNIT P-1 (PSBP-1)
ok	AT1G06690.1	247	305	213	331	302	138	421	206	355	263	227	259	-15,782578702	0,0082831949356	0,97878226566	1	-15,860703503	-0,14796640646	0,44116003183	0,77587343218	-15,862939946	-0,1524392927	0,42953894997	0,74615387262	-15,856561905	-0,1562496014	0,41019297861	0,68164298162	-15,858798348	-0,16072248764	0,42133367965	0,82626427303	-15,936923149	-0,0044728862396	0,95973365778	1	AT1G06690	NAD(P)-linked oxidoreductase superfamily protein; FUNCTIONS IN: oxidoreductase activity, aldo-keto reductase activity; INVOLVED IN: oxidation reduction; LOCATED IN: chloroplast thylakoid membrane, chloroplast, plastoglobule, chloroplast envelope; EXPRESSED IN: 22 plant structures; EXPRESSED DURING: 14 growth stages; CONTAINS InterPro DOMAIN/s: Aldo/keto reductase (InterPro:IPR001395), Aldo/keto r…	protein_coding
ok	AT1G06740.1	25	44	47	46	38	24	66	32	47	46	44	51	-18,52554952	-0,0087436186457	1	1	-18,629204189	-0,21605295542	0,45611287135	0,78788201238	-18,435198978	0,17195746544	0,47589097498	0,78340204608	-18,633575998	-0,20730933678	0,45992529787	0,73050790583	-18,439570788	0,18070108409	0,45592659843	0,85431517101	-18,543225456	0,38801042087	0,14110518594	0,43339611075	AT1G06740	Encodes a member of a domesticated transposable element gene family MUSTANG. Members of this family are derived from transposable elements genes but gained function in plant fitness and flower development. Known members include: AT3G04605 (MUG1), AT2G30640 (MUG2), AT1G06740 (MUG3), AT5G16505 (MUG4), AT3G06940 (MUG5), AT5G48965 (MUG6), AT3G05850 (MUG7) and AT5G34853 (MUG8).	protein_coding	MUSTANG 3 (MUG3)	MUSTANG 3 (MUG3)
ok	AT1G06750.1	12	9	14	11	21	9	16	3	24	15	10	11	-20,261868705	-0,054959596213	0,76228571251	1	-20,185398811	0,097980191437	0,8389214518	0,98235803802	-20,276911922	-0,085046029211	0,75457653643	0,94832898016	-20,21287861	0,15293978765	0,62509760124	0,85642321868	-20,30439172	-0,030086432998	1	1	-20,227921826	-0,18302622065	0,61406266419	0,88864841521	AT1G06750	P-loop containing nucleoside triphosphate hydrolases superfamily protein; FUNCTIONS IN: ATP binding; INVOLVED IN: cell killing; EXPRESSED IN: male gametophyte, flower, pollen tube; EXPRESSED DURING: L mature pollen stage, M germinated pollen stage, 4 anthesis; CONTAINS InterPro DOMAIN/s: Zeta toxin (InterPro:IPR010488); BEST Arabidopsis thaliana protein match is: P-loop containing nucleoside trip…	protein_coding
ok	AT1G06800.2	37	51	42	52	88	47	68	44	54	48	40	55	-18,333246814	0,03425071681	1	1	-18,141433511	0,41787732274	0,084528558425	0,31795603105	-18,341688692	0,017366960014	1	1	-18,124308152	0,38362660593	0,10624890632	0,30392607115	-18,324563334	-0,016883756797	0,93801213001	1	-18,132750031	-0,40051036272	0,095521993835	0,35741658641	AT1G06800	Encodes a lipase that hydrolyzes phosphatidylcholine, glycolipids as well as triacylglycerols.	protein_coding	PHOSPHOLIPASE A I GAMMA 1 (PLA-I{gamma}1)	DAD1-LIKE LIPASE 4 (DALL4);PHOSPHOLIPASE A I GAMMA 1 (PLA-I{gamma}1)
ok	AT1G06925.1	1	0	0	1	0	0	2	0	0	0	0	0	-25,036259471	0,66775764137	1	1	-25,432073608	-0,12387063188	1	1	-37,693096268	-24,645915952	1	1	-25,098194787	-0,79162827324	1	1	-37,359217447	-25,313673593	0,50190061718	0,88089429327	-37,755031584	-24,52204532	1	1	AT1G06925	FUNCTIONS IN: molecular_function unknown; INVOLVED IN: biological_process unknown; LOCATED IN: endomembrane system; BEST Arabidopsis thaliana protein match is: Putative endonuclease or glycosyl hydrolase (TAIR:AT4G20480.1); Has 152 Blast hits to 136 proteins in 9 species: Archae - 0; Bacteria - 0; Metazoa - 0; Fungi - 0; Plants - 152; Viruses - 0; Other Eukaryotes - 0 (source: NCBI BLink).	protein_coding
ok	AT1G07030.1	101	183	178	188	209	139	252	133	187	176	178	222	-16,541508789	-0,013541527732	1	1	-16,467429595	0,13461686114	0,47316577273	0,79884301821	-16,427643133	0,21418978487	0,27729567471	0,60039325628	-16,474200359	0,14815838887	0,45352185589	0,72472583113	-16,434413897	0,2277313126	0,25126676539	0,66371331522	-16,360334703	0,079572923733	0,70248437361	0,93343801678	AT1G07030	Mitochondrial substrate carrier family protein; FUNCTIONS IN: binding; INVOLVED IN: transport, mitochondrial transport, transmembrane transport; LOCATED IN: mitochondrial inner membrane, membrane; EXPRESSED IN: 20 plant structures; EXPRESSED DURING: 15 growth stages; CONTAINS InterPro DOMAIN/s: Mitochondrial carrier protein (InterPro:IPR002067), Mitochondrial substrate carrier (InterPro:IPR001993…	protein_coding
ok	AT1G07060.1	0	1	0	5	6	0	1	0	0	2	0	0	-25,536845517	-0,32690553475	1	1	-23,709790094	3,3272053097	0,013407536186	0,0899841318	-24,931708021	0,88336945531	1	1	-23,873242862	3,6541108444	0,007502501541	0,045669354318	-25,095160789	1,2102749901	1	1	-23,268105367	-2,4438358544	0,042932709413	0,22176896364	AT1G07060	unknown protein; Has 30 Blast hits to 30 proteins in 10 species: Archae - 0; Bacteria - 0; Metazoa - 0; Fungi - 0; Plants - 30; Viruses - 0; Other Eukaryotes - 0 (source: NCBI BLink).	protein_coding	DSB FORMATION (DFO)	DSB FORMATION (DFO); (ATDFO)
ok	AT1G07070.1	225	215	231	215	197	138	324	225	283	209	174	230	-15,970268144	-0,018089637829	0,99203328846	1	-16,164671326	-0,4068960019	0,040520729892	0,19759864896	-16,097368987	-0,27229132439	0,16587490663	0,46338726397	-16,173716145	-0,38880636407	0,049994502229	0,18373120797	-16,106413806	-0,25420168657	0,19126462752	0,5883359682	-16,300816988	0,13460467751	0,50943595152	0,81598990972	AT1G07070	Ribosomal protein L35Ae family protein; FUNCTIONS IN: structural constituent of ribosome; INVOLVED IN: translation, ribosome biogenesis; LOCATED IN: ribosome, cytosolic large ribosomal subunit; EXPRESSED IN: 22 plant structures; EXPRESSED DURING: 13 growth stages; CONTAINS InterPro DOMAIN/s: Ribosomal protein L35Ae (InterPro:IPR001780), Ribosomal protein L35Ae, conserved site (InterPro:IPR018266)…	protein_coding
ok	AT1G07120.1	14	34	22	25	27	13	50	12	27	20	7	24	-19,258317542	-0,0034967382975	1	1	-19,366372899	-0,2196074526	0,4758950732	0,80066861809	-19,54240496	-0,5716715737	0,09357657311	0,33852121642	-19,368121268	-0,2161107143	0,50551535563	0,75897736976	-19,544153329	-0,5681748354	0,075107864203	0,37330349948	-19,652208686	-0,3520641211	0,27080042169	0,60926395533	AT1G07120	FUNCTIONS IN: molecular_function unknown; INVOLVED IN: biological_process unknown; LOCATED IN: chloroplast envelope; EXPRESSED IN: inflorescence meristem, petal, leaf whorl, flower; EXPRESSED DURING: 4 anthesis, petal differentiation and expansion stage; BEST Arabidopsis thaliana protein match is: Tetratricopeptide repeat (TPR)-like superfamily protein (TAIR:AT4G18570.1); Has 288 Blast hits to 26…	protein_coding
ok	AT1G07140.1	1197	1508	1298	1447	1737	1064	2086	1283	1830	1565	1416	1651	-13,3746176	0,051064325194	0,77994968937	1	-13,407505505	-0,014711486627	0,92083777142	1	-13,355514812	0,089269899705	0,62434555553	0,87749961398	-13,381973343	-0,06577581182	0,71952092168	0,9207119016	-13,32998265	0,038205574511	0,8410533573	1	-13,362870556	0,10398138633	0,56958108303	0,85781204719	AT1G07140	Encodes a putative Ran-binding protein (siRanBP).	protein_coding	(SIRANBP)	(SIRANBP)
ok	AT1G07150.1	17	53	39	17	47	14	44	37	48	19	15	32	-18,646553458	-0,039747062986	1	1	-18,92415073	-0,59494160789	0,03880482889	0,19179696174	-19,040283849	-0,827207846	0,0049736985478	0,051746448507	-18,944024262	-0,5551945449	0,037054169578	0,14857605142	-19,060157381	-0,78746078302	0,0055376653351	0,072393923359	-19,337754653	-0,23226623812	0,45318383415	0,77848439521	AT1G07150	member of MEKK subfamily	protein_coding	MITOGEN-ACTIVATED PROTEIN KINASE KINASE KINASE 13 (MAPKKK13)	MITOGEN-ACTIVATED PROTEIN KINASE KINASE KINASE 13 (MAPKKK13)
ok	AT1G07150.2	17	53	39	17	47	14	44	37	48	19	15	32	-18,646553458	-0,039747062986	1	1	-18,92415073	-0,59494160789	0,03880482889	0,19179696174	-19,040283849	-0,827207846	0,0049736985478	0,051746448507	-18,944024262	-0,5551945449	0,037054169578	0,14857605142	-19,060157381	-0,78746078302	0,0055376653351	0,072393923359	-19,337754653	-0,23226623812	0,45318383415	0,77848439521	AT1G07150	member of MEKK subfamily	protein_coding	MITOGEN-ACTIVATED PROTEIN KINASE KINASE KINASE 13 (MAPKKK13)	MITOGEN-ACTIVATED PROTEIN KINASE KINASE KINASE 13 (MAPKKK13)
ok	AT1G07170.1	123	148	182	176	212	182	242	153	185	179	168	147	-16,52604095	0,033239123719	0,87593593378	1	-16,405650917	0,27401918844	0,1604992536	0,46477819616	-16,536733035	0,011854953468	0,96386801616	1	-16,389031355	0,24078006472	0,2197979629	0,47801464028	-16,520113473	-0,021384170251	1	1	-16,399723441	-0,26216423497	0,18279062365	0,50060106998	AT1G07170	Similar to human splicing factor 3b, 14 kda subunit, SF3b14b.	protein_coding
ok	AT1G07170.2	141	166	212	212	245	212	280	183	218	211	200	174	-16,309605708	0,071268354027	0,72865078607	1	-16,191076987	0,30832579498	0,11074739893	0,37756858845	-16,315747382	0,058985004768	0,7721872774	0,95707725124	-16,15544281	0,23705744095	0,21348425036	0,46914606478	-16,280113205	-0,012283349259	1	1	-16,161584485	-0,24934079021	0,1943248981	0,51477192335	AT1G07170	Similar to human splicing factor 3b, 14 kda subunit, SF3b14b.	protein_coding
ok	AT1G07170.3	142	169	214	215	246	213	281	183	222	212	204	178	-16,296602279	0,065179151848	0,74921528517	1	-16,177932868	0,30251797337	0,11657226311	0,38831355504	-16,296675518	0,065032673759	0,72557360552	0,93268024691	-16,145343292	0,23733882153	0,21658521952	0,47372008606	-16,264085942	-0,00014647808893	1	1	-16,145416531	-0,23748529962	0,21538439209	0,54631201299	AT1G07170	Similar to human splicing factor 3b, 14 kda subunit, SF3b14b.	protein_coding
ok	AT1G07175.1	3	0	0	0	0	0	0	0	4	2	1	3	-23,739735039	0,083816365362	1	1	-36,898848733	-26,234411022	0,1278563034	0,40399712565	-23,344085227	0,87511598925	0,35296475853	0,67629243235	-36,85694055	-26,318227387	0,1278563034	0,3393508995	-23,302177045	0,79129962389	1	1	-36,461290738	27,109527011	0,033052019907	0,18844966139	AT1G07175	unknown protein; FUNCTIONS IN: molecular_function unknown; INVOLVED IN: biological_process unknown; LOCATED IN: endomembrane system; BEST Arabidopsis thaliana protein match is: unknown protein (TAIR:AT2G29995.1); Has 30201 Blast hits to 17322 proteins in 780 species: Archae - 12; Bacteria - 1396; Metazoa - 17338; Fungi - 3422; Plants - 5037; Viruses - 0; Other Eukaryotes - 2996 (source: NCBI BLin…	protein_coding
ok	AT1G07210.1	345	389	344	409	476	284	571	365	420	394	330	370	-15,283401332	0,0051193898554	0,98469722442	1	-15,285318943	0,0012841681637	0,99451208946	1	-15,339000647	-0,10607923966	0,55955775453	0,83683571063	-15,282759248	-0,0038352216918	0,99008430495	1	-15,336440952	-0,11119862951	0,55891263705	0,91558055811	-15,338358563	-0,10736340782	0,56132685091	0,85139935779	AT1G07210	Ribosomal protein S18; FUNCTIONS IN: structural constituent of ribosome; INVOLVED IN: translation; LOCATED IN: ribosome, intracellular; EXPRESSED IN: 24 plant structures; EXPRESSED DURING: 15 growth stages; CONTAINS InterPro DOMAIN/s: Ribosomal protein S18 (InterPro:IPR001648); Has 5527 Blast hits to 5527 proteins in 2078 species: Archae - 0; Bacteria - 4261; Metazoa - 44; Fungi - 19; Plants - 20…	protein_coding
ok	AT1G07270.1	15	22	23	21	13	6	29	20	27	25	21	24	-19,454936504	0,023033071388	1	1	-19,824779385	-0,71665269151	0,030225870538	0,16184814296	-19,413163472	0,10657913562	0,72027213632	0,93013248913	-19,81326285	-0,73968576289	0,025035966169	0,11274630161	-19,401646936	0,083546064232	1	1	-19,771489818	0,82323182713	0,011378868038	0,093733065374	AT1G07270	Cell division control, Cdc6; FUNCTIONS IN: ATP binding; INVOLVED IN: regulation of cell cycle, DNA replication; EXPRESSED IN: 22 plant structures; EXPRESSED DURING: 12 growth stages; CONTAINS InterPro DOMAIN/s: ATPase, AAA-type, core (InterPro:IPR003959), CDC6, C-terminal (InterPro:IPR015163), Cell division control, Cdc6 (InterPro:IPR016314); BEST Arabidopsis thaliana protein match is: cell divis…	protein_coding
ok	AT1G07320.3	2914	3191	2584	2964	3053	1904	4170	2790	3843	2977	2808	3377	-12,277482599	-0,012712281942	0,94355549654	1	-12,397602701	-0,25295248585	0,16035041059	0,46455380612	-12,299504802	-0,056756688841	0,75023913489	0,94665967096	-12,403958842	-0,24024020391	0,18217572765	0,42632891312	-12,305860943	-0,044044406899	0,80839060978	1	-12,425981045	0,19619579701	0,27616008096	0,61539111018	AT1G07320	encodes a plastid ribosomal protein L4	protein_coding	RIBOSOMAL PROTEIN L4 (RPL4)	PLASTID RIBOSOMAL PROTEIN L4 (PRPL4);EMBRYO DEFECTIVE 2784 (EMB2784);RIBOSOMAL PROTEIN L4 (RPL4)
ok	AT1G07330.1	1	0	0	1	4	0	0	1	0	1	0	2	-25,532423869	-0,32457115467	1	1	-24,273678602	2,1929193809	0,22407519384	0,56134336692	-24,638446617	1,4633833507	0,62783479286	0,87753783947	-24,435964179	2,5174905355	0,22407519384	0,48177573903	-24,800732194	1,7879545053	1	1	-23,541986926	-0,72953603019	1	1	AT1G07330	unknown protein; BEST Arabidopsis thaliana protein match is: unknown protein (TAIR:AT2G29620.1); Has 597 Blast hits to 536 proteins in 121 species: Archae - 2; Bacteria - 47; Metazoa - 170; Fungi - 43; Plants - 98; Viruses - 0; Other Eukaryotes - 237 (source: NCBI BLink).	protein_coding
ok	AT1G07390.1	22	24	30	53	57	22	42	25	29	34	30	34	-19,115386119	0,0063801096915	1	1	-18,794836506	0,64747933453	0,021355422883	0,12577559719	-18,996302329	0,24454768957	0,37815298653	0,69826276905	-18,791646451	0,64109922483	0,021999008625	0,10272731609	-18,993112274	0,23816757988	0,38225462608	0,79122206196	-18,672562661	-0,40293164495	0,13922710812	0,43082944783	AT1G07390	receptor like protein 1 (RLP1); CONTAINS InterPro DOMAIN/s: Leucine-rich repeat, typical subtype (InterPro:IPR003591), Leucine-rich repeat-containing N-terminal domain, type 2 (InterPro:IPR013210), Leucine-rich repeat (InterPro:IPR001611); BEST Arabidopsis thaliana protein match is: receptor like protein 9 (TAIR:AT1G58190.2); Has 135653 Blast hits to 34187 proteins in 1325 species: Archae - 66; B…	protein_coding	RECEPTOR LIKE PROTEIN 1 (RLP1)	RECEPTOR LIKE PROTEIN 1 (RLP1);RECEPTOR LIKE PROTEIN 1 (AtRLP1)
ok	AT1G07390.2	22	24	30	51	55	21	42	27	28	32	31	35	-19,105741589	0,025669169721	1	1	-18,822712885	0,59172657592	0,038574468753	0,19112269511	-18,996163383	0,24482558155	0,37815298653	0,69826276905	-18,809878301	0,5660574062	0,043847656442	0,16726497515	-18,983328798	0,21915641183	0,47951126948	0,87019053308	-18,700300095	-0,34690099437	0,21062105802	0,53919653704	AT1G07390	receptor like protein 1 (RLP1); CONTAINS InterPro DOMAIN/s: Leucine-rich repeat, typical subtype (InterPro:IPR003591), Leucine-rich repeat (InterPro:IPR001611); BEST Arabidopsis thaliana protein match is: receptor like protein 15 (TAIR:AT1G74190.1); Has 131424 Blast hits to 33577 proteins in 1318 species: Archae - 64; Bacteria - 10691; Metazoa - 37239; Fungi - 1778; Plants - 72173; Viruses - 36; …	protein_coding	RECEPTOR LIKE PROTEIN 1 (RLP1)	RECEPTOR LIKE PROTEIN 1 (AtRLP1);RECEPTOR LIKE PROTEIN 1 (RLP1)
ok	AT1G07420.1	503	695	634	740	652	415	820	559	820	797	767	801	-14,557338191	-0,046145583084	0,80987789002	1	-14,600050384	-0,13156996931	0,48217501709	0,80544779373	-14,405097985	0,25833482708	0,16162081879	0,45643577033	-14,623123175	-0,085424386222	0,65085139355	0,87401939035	-14,428170777	0,30448041016	0,099050984033	0,43682958331	-14,47088297	0,38990479638	0,034522427133	0,19417298774	AT1G07420	Arabidopsis thaliana sterol 4-alpha-methyl-oxidase mRNA	protein_coding	STEROL 4-ALPHA-METHYL-OXIDASE 2-1 (SMO2-1)	STEROL 4-ALPHA-METHYL-OXIDASE 2-1 (SMO2-1);ARABIDOPSIS THALIANA STEROL 4-ALPHA-METHYL OXIDASE 1 (ATSMO1);STEROL 4-ALPHA-METHYL-OXIDASE 2 (ATSMO2)
ok	AT1G07420.2	488	667	619	723	633	405	782	539	784	770	732	761	-14,611069637	-0,062201683914	0,74674466789	1	-14,641362919	-0,12278824819	0,50087237145	0,80857675347	-14,459716538	0,24050451512	0,19101784713	0,50247603136	-14,672463761	-0,060586564274	0,74988659734	0,9393682221	-14,490817379	0,30270619904	0,10073812193	0,44045709928	-14,521110662	0,36329276331	0,049257451798	0,24280244912	AT1G07420	Arabidopsis thaliana sterol 4-alpha-methyl-oxidase mRNA	protein_coding	STEROL 4-ALPHA-METHYL-OXIDASE 2-1 (SMO2-1)	ARABIDOPSIS THALIANA STEROL 4-ALPHA-METHYL OXIDASE 1 (ATSMO1);STEROL 4-ALPHA-METHYL-OXIDASE 2-1 (SMO2-1);STEROL 4-ALPHA-METHYL-OXIDASE 2 (ATSMO2)
ok	AT1G07430.1	6	5	4	11	5	1	9	2	7	2	5	5	-21,499919253	-0,077188334103	0,86789747138	1	-21,440039229	0,04257171319	1	1	-21,68257128	-0,44249238898	0,36951823589	0,69320788192	-21,478633396	0,11976004729	1	1	-21,721165447	-0,36530405487	0,7253950064	1	-21,661285424	-0,48506410217	0,59098632023	0,87339387236	AT1G07430	Encodes a member of the group A protein phosphatase 2C (PP2C) family that is responsible for negatively regulating seed dormancy.	protein_coding	HIGHLY ABA-INDUCED PP2C GENE 2 (HAI2)	HONSU (KOREAN FOR ABNORMAL DROWSINESS) (HON); (ATAIP1);AKT1 INTERACTING PROTEIN PHOSPHATASE 1 (AIP1);HIGHLY ABA-INDUCED PP2C GENE 2 (HAI2)
ok	AT1G07450.1	20	14	10	36	17	23	17	17	20	21	12	28	-19,912295266	-0,025866606261	1	1	-19,559707268	0,6793093887	0,03435238205	0,17574573033	-19,733609902	0,33150412061	0,40983591605	0,72739576961	-19,572640571	0,70517599496	0,026950420791	0,11877174605	-19,746543205	0,35737072688	0,35097205934	0,76232102527	-19,393955208	-0,34780526808	0,21233866437	0,54197328688	AT1G07450	NAD(P)-binding Rossmann-fold superfamily protein; FUNCTIONS IN: oxidoreductase activity, binding, catalytic activity; INVOLVED IN: oxidation reduction, metabolic process; EXPRESSED IN: 20 plant structures; EXPRESSED DURING: 10 growth stages; CONTAINS InterPro DOMAIN/s: Short-chain dehydrogenase/reductase, conserved site (InterPro:IPR020904), NAD(P)-binding domain (InterPro:IPR016040), Glucose/rib…	protein_coding
ok	AT1G07470.1	379	512	406	627	547	314	720	406	574	485	380	504	-15,00105704	0,059854888389	0,75833962062	1	-14,996412267	0,069144434716	0,72011271644	0,93213546053	-15,053038914	-0,044108858693	0,80216898506	0,97342089022	-14,966484823	0,0092895463261	1	1	-15,02311147	-0,10396374708	0,58050899336	0,92928771563	-15,018466697	-0,11325329341	0,54617512143	0,8431872495	AT1G07470	Transcription factor IIA, alpha/beta subunit; FUNCTIONS IN: RNA polymerase II transcription factor activity, sequence-specific DNA binding transcription factor activity; INVOLVED IN: transcription initiation from RNA polymerase II promoter, transcription; LOCATED IN: transcription factor TFIIA complex; EXPRESSED IN: male gametophyte, pollen tube; EXPRESSED DURING: L mature pollen stage, M germina…	protein_coding
ok	AT1G07476.1	1	2	0	1	3	2	0	0	3	3	1	0	-23,950503097	-0,3248763761	1	1	-23,346293793	0,8835422311	0,51517070887	0,8165272624	-23,638510633	0,29910855026	1	1	-23,508731981	1,2084186072	0,35296475853	0,62454849064	-23,800948821	0,62398492636	1	1	-23,196739518	-0,58443368085	1	1	AT1G07476	unknown protein; FUNCTIONS IN: molecular_function unknown; INVOLVED IN: biological_process unknown; LOCATED IN: chloroplast; BEST Arabidopsis thaliana protein match is: unknown protein (TAIR:AT1G07473.1); Has 23 Blast hits to 23 proteins in 6 species: Archae - 0; Bacteria - 0; Metazoa - 0; Fungi - 0; Plants - 23; Viruses - 0; Other Eukaryotes - 0 (source: NCBI BLink).	protein_coding
ok	AT1G07480.1	427	442	413	625	575	322	778	368	554	504	349	478	-15,010361322	0,039372648848	0,85180762375	1	-14,979528288	0,10103871777	0,585585039	0,8637479075	-15,073695187	-0,087295081784	0,64091475307	0,88508954747	-14,959841963	0,061666068917	0,7479456235	0,93803969686	-15,054008863	-0,12666773063	0,50654297386	0,88469426318	-15,023175828	-0,18833379955	0,31497871013	0,655837684	AT1G07480	Transcription factor IIA, alpha/beta subunit; FUNCTIONS IN: RNA polymerase II transcription factor activity, sequence-specific DNA binding transcription factor activity; INVOLVED IN: transcription initiation from RNA polymerase II promoter, transcription; LOCATED IN: transcription factor TFIIA complex; CONTAINS InterPro DOMAIN/s: Transcription factor IIA, alpha/beta subunit (InterPro:IPR004855), …	protein_coding
ok	AT1G07480.2	411	426	404	607	564	313	751	349	531	482	341	459	-15,06475843	0,024833921954	0,90746879368	1	-15,021612928	0,11112492518	0,56325684611	0,84903124818	-15,123952266	-0,093553752005	0,62095086331	0,875673256	-15,009195967	0,08629100323	0,64791877087	0,87199863075	-15,111535306	-0,11838767396	0,53225449162	0,89986544256	-15,068389804	-0,20467867719	0,27718050799	0,61646612228	AT1G07480	Transcription factor IIA, alpha/beta subunit; FUNCTIONS IN: RNA polymerase II transcription factor activity, sequence-specific DNA binding transcription factor activity; INVOLVED IN: transcription initiation from RNA polymerase II promoter, transcription; LOCATED IN: transcription factor TFIIA complex; CONTAINS InterPro DOMAIN/s: Transcription factor IIA, alpha/beta subunit (InterPro:IPR004855), …	protein_coding
ok	AT1G07520.1	51	86	56	125	106	52	108	48	80	73	76	87	-17,812847126	-0,046674074964	0,85475315821	1	-17,579635788	0,41974860009	0,070049919981	0,28225342398	-17,697355732	0,18430871149	0,40170937327	0,71947488397	-17,602972826	0,46642267506	0,034954044424	0,1426226748	-17,72069277	0,23098278646	0,28829612617	0,70039345521	-17,487481432	-0,2354398886	0,2981059701	0,63822273304	AT1G07520	GRAS family transcription factor; CONTAINS InterPro DOMAIN/s: Transcription factor GRAS (InterPro:IPR005202); BEST Arabidopsis thaliana protein match is: GRAS family transcription factor (TAIR:AT2G29065.1); Has 2426 Blast hits to 2385 proteins in 289 species: Archae - 0; Bacteria - 8; Metazoa - 3; Fungi - 0; Plants - 2411; Viruses - 0; Other Eukaryotes - 4 (source: NCBI BLink).	protein_coding
ok	AT1G07570.1	83	170	138	195	217	114	185	121	164	134	95	141	-16,796548812	-0,029984390016	0,91974956287	1	-16,619549141	0,32401495061	0,11150656058	0,37900820298	-16,873496904	-0,18388057498	0,38260074661	0,7014956201	-16,634541336	0,35399934063	0,084279189754	0,26090775486	-16,888489099	-0,15389618496	0,46298122009	0,85733073545	-16,711489429	-0,5078955256	0,013880886486	0,10735828012	AT1G07570	Protein kinase capable of phosphorylating tyrosine, serine, and threonine residues	protein_coding	(APK1A)	(APK1); (APK1A)
ok	AT1G07570.2	84	170	138	199	224	115	188	126	165	133	96	138	-16,779421125	-0,0041382360352	1	1	-16,60226839	0,3501672335	0,083232910393	0,31464379272	-16,876760284	-0,19881655486	0,35236157055	0,67629243235	-16,604337508	0,35430546953	0,082336236267	0,25670089612	-16,878829402	-0,19467831883	0,35076153621	0,76221291017	-16,701676667	-0,54898378836	0,0072886246766	0,068421614478	AT1G07570	Protein kinase capable of phosphorylating tyrosine, serine, and threonine residues	protein_coding	(APK1A)	(APK1A); (APK1)
ok	AT1G07570.3	78	159	131	188	211	107	169	118	149	120	92	126	-16,890861436	-0,04500444086	0,87286788055	1	-16,692767473	0,35118348319	0,086517758801	0,32222428858	-16,980791458	-0,22486448663	0,2849067816	0,60839410716	-16,715269694	0,39618792405	0,054768194771	0,19575807826	-17,003293679	-0,17986004577	0,3902658037	0,79939367786	-16,805199717	-0,57604796982	0,0053082889635	0,053833144963	AT1G07570	Protein kinase capable of phosphorylating tyrosine, serine, and threonine residues	protein_coding	(APK1A)	(APK1A)
ok	AT1G07660.2	706	709	669	649	872	537	973	668	883	806	716	860	-14,352379952	-0,052198985199	0,7808550798	1	-14,389569603	-0,12657828836	0,49769441172	0,80857675347	-14,298977656	0,054605605266	0,77291184995	0,95743175247	-14,415669096	-0,07437930316	0,69132295156	0,90164118237	-14,325077149	0,10680459047	0,56498622324	0,91947063497	-14,362266801	0,18118389363	0,32859282053	0,66937357846	AT1G07660	Histone superfamily protein; FUNCTIONS IN: DNA binding; INVOLVED IN: nucleosome assembly; LOCATED IN: chloroplast, plasma membrane; EXPRESSED IN: cultured cell; CONTAINS InterPro DOMAIN/s: Histone-fold (InterPro:IPR009072), Histone core (InterPro:IPR007125), Histone H4 (InterPro:IPR001951); BEST Arabidopsis thaliana protein match is: Histone superfamily protein (TAIR:AT5G59690.1); Has 3260 Blast …	protein_coding
ok	AT1G07702.1	6	11	10	24	16	5	15	7	12	4	5	26	-20,618081192	0,0043839999299	1	1	-20,321173991	0,59819840293	0,13280710084	0,41219839309	-20,497447297	0,24565179045	0,64515408834	0,88767521782	-20,318981991	0,593814403	0,12889098655	0,34038485568	-20,495255297	0,24126779052	0,66327133171	0,97236633402	-20,198348095	-0,35254661248	0,36353576253	0,70312825544	AT1G07702	snoRNA	small_nucleolar_rna
ok	AT1G07720.1	247	390	214	417	398	186	361	311	402	415	363	456	-15,619694825	0,059988869882	0,756089756	1	-15,601898232	0,09558205645	0,62936346393	0,88560731857	-15,435999618	0,42737928351	0,024365735581	0,1486779231	-15,571903797	0,035593186568	0,87453799683	1	-15,406005183	0,36739041363	0,053103559369	0,31452254514	-15,38820859	0,33179722706	0,076846498722	0,31329800469	AT1G07720	Encodes KCS3, a member of the 3-ketoacyl-CoA synthase family involved in the biosynthesis of VLCFA (very long chain fatty acids).	protein_coding	3-KETOACYL-COA SYNTHASE 3 (KCS3)	3-KETOACYL-COA SYNTHASE 3 (KCS3)
ok	AT1G07725.1	83	101	98	140	158	82	173	85	116	100	114	138	-17,196939593	0,060843706472	0,81438539881	1	-17,077164089	0,30039471346	0,16910248746	0,48004047892	-17,128491317	0,19774025818	0,36516040947	0,68968102904	-17,046742236	0,23955100699	0,24572393551	0,5109599948	-17,098069464	0,13689655171	0,53465321238	0,90179777908	-16,97829396	-0,10265445528	0,62973972175	0,89341491459	AT1G07725	A member of EXO70 gene family, putative exocyst subunits, conserved in land plants. Arabidopsis thaliana contains 23 putative EXO70 genes, which can be classified into eight clusters on the phylogenetic tree.	protein_coding	EXOCYST SUBUNIT EXO70 FAMILY PROTEIN H6 (EXO70H6)	EXOCYST SUBUNIT EXO70 FAMILY PROTEIN H6 (EXO70H6);EXOCYST SUBUNIT EXO70 FAMILY PROTEIN H6 (ATEXO70H6)
ok	AT1G07728.1	96	126	98	139	151	92	201	82	119	102	140	131	-17,063972457	-0,030704562777	0,89000675548	1	-16,975810836	0,14561867861	0,4978445298	0,80857675347	-16,992476364	0,11228762342	0,59088168462	0,85546187535	-16,991163118	0,17632324139	0,37641399172	0,6498249192	-17,007828645	0,1429921862	0,48490429365	0,87510470316	-16,919667025	-0,03333105519	0,88180654542	1	AT1G07728	Potential natural antisense gene, locus overlaps with AT1G07725	other_rna
ok	AT1G07728.2	93	124	97	137	148	91	194	80	116	98	135	126	-17,099300181	-0,045090464985	0,84006158155	1	-17,000938059	0,15163377885	0,46616774975	0,7930747669	-17,034141533	0,085226830998	0,69808693359	0,91655717185	-17,023483291	0,19672424384	0,32887556218	0,60009761516	-17,056686765	0,13031729598	0,51950375242	0,89083167396	-16,958324643	-0,066406947855	0,74661576824	0,95838685631	AT1G07728	Potential natural antisense gene, locus overlaps with AT1G07725	other_rna
ok	AT1G07745.1	93	68	76	85	101	36	136	69	88	62	47	87	-17,484599493	-0,060515575326	0,76197170939	1	-17,592420079	-0,27615674797	0,1888038169	0,50957149886	-17,670364742	-0,43204607454	0,052552744173	0,24245452265	-17,622677867	-0,21564117264	0,32216587509	0,59321532317	-17,70062253	-0,37153049921	0,098908105872	0,43649479736	-17,808443116	-0,15588932657	0,55190236362	0,84730579916	AT1G07745	Is a suppressor of SNI1. Encodes a member of the RecA/RAD51 family of DNA recombination and repair proteins. Both RAD51 and SNI1 have a dual role in pathogen-related gene transcription and somatic homologous recombination.	protein_coding	HOMOLOG OF RAD51 D (RAD51D)	SUPPRESOR OF SNI1 (SSN1);HOMOLOG OF RAD51 D (RAD51D); (ATRAD51D)
ok	AT1G07745.2	90	66	71	83	97	35	138	68	89	60	46	84	-17,512194384	0,0092664860494	1	1	-17,646359809	-0,25906436422	0,22698183481	0,56548189073	-17,723792726	-0,41393019977	0,060581179584	0,2657053564	-17,641726566	-0,26833085027	0,21422168295	0,46994105061	-17,719159483	-0,42319668582	0,06285141708	0,3456692423	-17,853324909	-0,15486583555	0,54216863964	0,84036086081	AT1G07745	Is a suppressor of SNI1. Encodes a member of the RecA/RAD51 family of DNA recombination and repair proteins. Both RAD51 and SNI1 have a dual role in pathogen-related gene transcription and somatic homologous recombination.	protein_coding	HOMOLOG OF RAD51 D (RAD51D)	(ATRAD51D);HOMOLOG OF RAD51 D (RAD51D);SUPPRESOR OF SNI1 (SSN1)
ok	AT1G07770.1	1884	2363	2243	2397	2626	1609	3053	1958	2744	2235	2204	2366	-12,735024136	-0,064305138048	0,72274112693	1	-12,740734087	-0,075725039656	0,6728826911	0,91083156024	-12,727383906	-0,049024679501	0,78692285331	0,96529558369	-12,772886656	-0,011419901608	0,95101788946	1	-12,759536475	0,015280458547	0,93354302432	1	-12,765246426	0,026700360155	0,88424976674	1	AT1G07770	Encodes cytoplasmic ribosomal protein S15a.	protein_coding	RIBOSOMAL PROTEIN S15A (RPS15A)	RIBOSOMAL PROTEIN S15A (RPS15A)
ok	AT1G07770.2	1884	2363	2243	2397	2626	1609	3053	1958	2744	2235	2204	2366	-12,735024136	-0,064305138048	0,72274112693	1	-12,740734087	-0,075725039656	0,6728826911	0,91083156024	-12,727383906	-0,049024679501	0,78692285331	0,96529558369	-12,772886656	-0,011419901608	0,95101788946	1	-12,759536475	0,015280458547	0,93354302432	1	-12,765246426	0,026700360155	0,88424976674	1	AT1G07770	Encodes cytoplasmic ribosomal protein S15a.	protein_coding	RIBOSOMAL PROTEIN S15A (RPS15A)	RIBOSOMAL PROTEIN S15A (RPS15A)
ok	AT1G07780.1	298	445	454	410	461	201	520	408	564	397	314	362	-15,138960995	0,027631542697	0,87989472814	1	-15,303778651	-0,30200377002	0,10817029299	0,37186179929	-15,287060611	-0,26856768953	0,15602863007	0,44784299378	-15,28996288	-0,32963531272	0,076946421834	0,24444067899	-15,273244839	-0,29619923223	0,11272034643	0,46834125581	-15,438062496	0,033436080485	0,85503443562	1	AT1G07780	Encodes phosphoribosylanthranilate isomerase which catalyzes the third step of the tryptophan biosynthetic pathway. Member of gene family.	protein_coding	PHOSPHORIBOSYLANTHRANILATE ISOMERASE 1 (PAI1)	PHOSPHORIBOSYLANTHRANILATE ISOMERASE 1 (PAI1);TRANSIENT RECEPTOR POTENTIAL 6 (TRP6)
ok	AT1G07780.2	279	404	420	379	428	193	482	366	511	370	293	334	-15,266200897	0,0053707674215	1	1	-15,4096209	-0,2814692375	0,13596521817	0,41940109748	-15,397909501	-0,25804643911	0,17467313154	0,47847034361	-15,406935516	-0,28684000492	0,12490537535	0,33756599911	-15,395224117	-0,26341720653	0,16234687672	0,54502251527	-15,538644119	0,023422798387	0,89447862229	1	AT1G07780	Encodes phosphoribosylanthranilate isomerase which catalyzes the third step of the tryptophan biosynthetic pathway. Member of gene family.	protein_coding	PHOSPHORIBOSYLANTHRANILATE ISOMERASE 1 (PAI1)	TRANSIENT RECEPTOR POTENTIAL 6 (TRP6);PHOSPHORIBOSYLANTHRANILATE ISOMERASE 1 (PAI1)
ok	AT1G07780.3	292	433	441	395	441	197	511	380	538	386	303	352	-15,191765575	-0,0031148159875	1	1	-15,347830179	-0,31524402423	0,094043333607	0,34041113187	-15,327774434	-0,27513253321	0,14522971826	0,43004738539	-15,349387587	-0,31212920824	0,095988567544	0,28399273818	-15,329331842	-0,27201771723	0,1467618643	0,52191661	-15,485396446	0,040111491011	0,8328680274	1	AT1G07780	Encodes phosphoribosylanthranilate isomerase which catalyzes the third step of the tryptophan biosynthetic pathway. Member of gene family.	protein_coding	PHOSPHORIBOSYLANTHRANILATE ISOMERASE 1 (PAI1)	TRANSIENT RECEPTOR POTENTIAL 6 (TRP6);PHOSPHORIBOSYLANTHRANILATE ISOMERASE 1 (PAI1)
ok	AT1G07780.4	295	434	441	395	441	198	511	381	540	386	303	352	-15,187435806	-0,0052506438016	0,99042321398	1	-15,344115578	-0,31861018909	0,092115469937	0,33559965707	-15,325075592	-0,28053021653	0,13833502053	0,41779660417	-15,3467409	-0,31335954529	0,093944031134	0,27994898133	-15,327700914	-0,27527957272	0,14201040199	0,51349862119	-15,484380687	0,038079972564	0,83302164461	1	AT1G07780	Encodes phosphoribosylanthranilate isomerase which catalyzes the third step of the tryptophan biosynthetic pathway. Member of gene family.	protein_coding	PHOSPHORIBOSYLANTHRANILATE ISOMERASE 1 (PAI1)	TRANSIENT RECEPTOR POTENTIAL 6 (TRP6);PHOSPHORIBOSYLANTHRANILATE ISOMERASE 1 (PAI1)
ok	AT1G07780.5	301	446	455	411	464	201	523	415	567	398	318	366	-15,12875645	0,035110416119	0,84892932143	1	-15,298161277	-0,30369923619	0,10800709455	0,37153618746	-15,277743233	-0,26286314973	0,16472896391	0,46181377719	-15,280606069	-0,33880965231	0,069806427228	0,22967974094	-15,260188025	-0,29797356584	0,11169805927	0,46628163628	-15,429592851	0,040836086465	0,8161566976	0,99670119451	AT1G07780	Encodes phosphoribosylanthranilate isomerase which catalyzes the third step of the tryptophan biosynthetic pathway. Member of gene family.	protein_coding	PHOSPHORIBOSYLANTHRANILATE ISOMERASE 1 (PAI1)	PHOSPHORIBOSYLANTHRANILATE ISOMERASE 1 (PAI1)
ok	AT1G07790.1	505	597	593	718	670	436	778	594	779	768	721	813	-14,617122502	0,038220295054	0,83420497965	1	-14,640389947	-0,008314594805	0,92139073362	1	-14,477170788	0,31812372236	0,085358792169	0,3219184726	-14,621279799	-0,046534889859	0,81034830609	0,9796630378	-14,458060641	0,2799034273	0,13005500705	0,48999628082	-14,481328086	0,32643831716	0,07747095368	0,31480209501	AT1G07790	Encodes a histone 2B (H2B) protein.	protein_coding	(HTB1)	(HTB1)
ok	AT1G07795.1	1	1	0	0	1	2	0	1	3	3	1	0	-24,033052524	0,67708458808	1	1	-24,136162457	0,47086472135	1	1	-23,930275588	0,88263845963	0,45929125912	0,76859495878	-23,797620163	-0,20621986673	1	1	-23,591733294	0,20555387155	1	1	-23,694843227	0,41177373828	1	1	AT1G07795	unknown protein; BEST Arabidopsis thaliana protein match is: unknown protein (TAIR:AT2G28725.1); Has 38 Blast hits to 38 proteins in 11 species: Archae - 0; Bacteria - 0; Metazoa - 0; Fungi - 0; Plants - 38; Viruses - 0; Other Eukaryotes - 0 (source: NCBI BLink).	protein_coding
ok	AT1G07885.1	1	1	1	1	0	0	0	0	3	0	0	0	-23,949720311	-0,32644194764	1	1	-24,640254131	-1,707509587	0,62783479286	0,88515215805	-36,90127679	-26,229554907	0,1278563034	0,40088099281	-24,803475104	-1,3810676393	0,62783479286	0,85642321868	-37,064497764	-25,903112959	0,25285092577	0,66371331522	-37,755031584	-24,52204532	1	1	AT1G07885	unknown protein; FUNCTIONS IN: molecular_function unknown; INVOLVED IN: biological_process unknown; LOCATED IN: cellular_component unknown; Has 0 Blast hits to 0 proteins in 0 species (source: NCBI BLink).	protein_coding
ok	AT1G07960.1	119	185	171	170	192	126	226	144	200	206	138	189	-16,511562712	-0,047974059982	0,84371963058	1	-16,512243323	-0,049335280699	0,83303172471	0,98007447259	-16,462287867	0,050575631262	0,7727935466	0,95739878843	-16,536230353	-0,0013612207163	1	1	-16,486274897	0,098549691244	0,64094624643	0,96100045171	-16,486955507	0,09991091196	0,64819371477	0,90487658234	AT1G07960	Encodes a protein disulfide isomerase-like (PDIL) protein, a member of a multigene family within the thioredoxin (TRX) superfamily.	protein_coding	PDI-LIKE 5-1 (PDIL5-1)	PDI-LIKE 5-1 (ATPDIL5-1);PDI-LIKE 5-1 (PDIL5-1)
ok	AT1G07960.2	117	174	163	164	185	125	218	137	191	199	130	173	-16,574707669	-0,048555031067	0,83753608019	1	-16,562868717	-0,024877126293	0,85221805306	0,98744935086	-16,536500502	0,027859303946	0,90375773821	1	-16,587146233	0,023677904774	1	1	-16,560778017	0,076414335013	0,71663030902	0,99913151957	-16,548939065	0,052736430239	0,8127075807	0,99454435359	AT1G07960	Encodes a protein disulfide isomerase-like (PDIL) protein, a member of a multigene family within the thioredoxin (TRX) superfamily.	protein_coding	PDI-LIKE 5-1 (PDIL5-1)	PDI-LIKE 5-1 (PDIL5-1);PDI-LIKE 5-1 (ATPDIL5-1)
ok	AT1G07960.3	119	185	171	170	192	126	226	144	200	206	138	189	-16,511562712	-0,047974059982	0,84371963058	1	-16,512243323	-0,049335280699	0,83303172471	0,98007447259	-16,462287867	0,050575631262	0,7727935466	0,95739878843	-16,536230353	-0,0013612207163	1	1	-16,486274897	0,098549691244	0,64094624643	0,96100045171	-16,486955507	0,09991091196	0,64819371477	0,90487658234	AT1G07960	Encodes a protein disulfide isomerase-like (PDIL) protein, a member of a multigene family within the thioredoxin (TRX) superfamily.	protein_coding	PDI-LIKE 5-1 (PDIL5-1)	PDI-LIKE 5-1 (PDIL5-1);PDI-LIKE 5-1 (ATPDIL5-1)
ok	AT1G07970.1	187	217	196	251	218	111	360	165	216	173	163	201	-16,161693329	-0,055183296732	0,77751420464	1	-16,234173342	-0,20014332223	0,30497462139	0,64882255233	-16,277829214	-0,28745506538	0,14359734129	0,42735491635	-16,261764991	-0,1449600255	0,46717910267	0,73709775566	-16,305420862	-0,23227176865	0,24904612065	0,66293153539	-16,377900875	-0,087311743148	0,67906228757	0,92225002986	AT1G07970	CONTAINS InterPro DOMAIN/s: Cytochrome B561-related, N-terminal (InterPro:IPR019176); Has 215 Blast hits to 213 proteins in 79 species: Archae - 0; Bacteria - 6; Metazoa - 131; Fungi - 22; Plants - 42; Viruses - 0; Other Eukaryotes - 14 (source: NCBI BLink).	protein_coding
ok	AT1G08000.2	80	99	84	104	88	69	124	82	107	99	98	106	-17,363324785	-0,068971474312	0,77776058835	1	-17,384427474	-0,11117685229	0,64850192743	0,89720049085	-17,285904456	0,08586918324	0,72225564787	0,93072534551	-17,418913211	-0,042205377975	0,88711836474	1	-17,320390193	0,15484065755	0,50750257668	0,8852223273	-17,341492882	0,19704603553	0,39120813642	0,72579488321	AT1G08000	Encodes a member of the GATA factor family of zinc finger transcription factors.	protein_coding	GATA TRANSCRIPTION FACTOR 10 (GATA10)	GATA TRANSCRIPTION FACTOR 10 (GATA10)
ok	AT1G08030.1	189	289	226	294	288	187	374	233	310	265	215	262	-15,885332405	0,069485566999	0,71910666905	1	-15,904629597	0,030891183232	0,82910942653	0,97872206949	-15,937696142	-0,035241906541	0,84379228426	0,99142776514	-15,869886813	-0,038594383768	0,87684464764	1	-15,902953358	-0,10472747354	0,59377265823	0,93538708818	-15,92225055	-0,066133089773	0,72670295675	0,94748600765	AT1G08030	Encodes a tyrosylprotein sulfotransferase (TPST). This protein is a 500-aa type I transmembrane protein that shows no sequence similarity to animal TPSTs. Activity confirmed by protein expression in yeast. TPST is expressed throughout the plant body, and the highest levels of expression are in the root apical meristem. TPST acts in the auxin pathway to maintain postembryonic root stem cell niche …	protein_coding	TYROSYLPROTEIN SULFOTRANSFERASE (TPST)	HYPERSENSITIVE TO PI STARVATION 7 (HPS7);TYROSYLPROTEIN SULFOTRANSFERASE (TPST);ACTIVE QUIESCENT CENTER1 (AQC1)
ok	AT1G08080.1	2	2	2	4	2	0	2	2	2	4	3	3	-22,9482296	-0,32437476251	1	1	-22,850435393	-0,12878634821	0,77941708219	0,95847869502	-22,476759248	0,61856594324	0,46799842571	0,77600165856	-23,012622775	0,1955884143	1	1	-22,638946629	0,94294070575	0,34766138705	0,75947665831	-22,541152422	0,74735229145	0,22381178687	0,55541124368	AT1G08080	alpha carbonic anhydrase 7 (ACA7); FUNCTIONS IN: carbonate dehydratase activity, zinc ion binding; INVOLVED IN: one-carbon metabolic process; LOCATED IN: endomembrane system; CONTAINS InterPro DOMAIN/s: Carbonic anhydrase, alpha-class, catalytic domain (InterPro:IPR001148), Carbonic anhydrase, CAH1-like (InterPro:IPR018340), Carbonic anhydrase, alpha-class, conserved site (InterPro:IPR018338); BE…	protein_coding	ALPHA CARBONIC ANHYDRASE 7 (ACA7)	A. THALIANA ALPHA CARBONIC ANHYDRASE 7 (ATACA7);ALPHA CARBONIC ANHYDRASE 7 (ACA7)
ok	AT1G08110.1	1074	1198	1012	1504	1602	1026	1731	997	1364	1094	1008	1254	-13,689032015	-0,024321233389	0,89365120358	1	-13,56659211	0,22055857723	0,224617588	0,56183738471	-13,727611174	-0,101479551	0,57270851513	0,84503685966	-13,578752726	0,24487981062	0,17676627832	0,41799814134	-13,73977179	-0,077158317613	0,67475995894	0,980345124	-13,617331885	-0,32203812823	0,076293559476	0,31211676824	AT1G08110	lactoylglutathione lyase family protein / glyoxalase I family protein; FUNCTIONS IN: calmodulin binding, lactoylglutathione lyase activity; INVOLVED IN: response to cadmium ion, carbohydrate metabolic process; LOCATED IN: chloroplast; EXPRESSED IN: 25 plant structures; EXPRESSED DURING: 14 growth stages; CONTAINS InterPro DOMAIN/s: Glyoxalase I (InterPro:IPR004361), Glyoxalase I, conserved site (…	protein_coding
ok	AT1G08110.2	1015	1114	933	1403	1492	967	1600	928	1284	1013	934	1162	-13,789734352	-0,026185931473	0,8861688257	1	-13,664331225	0,22462032277	0,2176045781	0,5541749512	-13,832640269	-0,1119977648	0,53959992594	0,82252169842	-13,67742419	0,25080625424	0,16652216361	0,40195686874	-13,845733234	-0,08581183333	0,64025478995	0,96066669251	-13,720330107	-0,33661808757	0,063971546077	0,28390013392	AT1G08110	lactoylglutathione lyase family protein / glyoxalase I family protein; FUNCTIONS IN: calmodulin binding, lactoylglutathione lyase activity; INVOLVED IN: response to cadmium ion, carbohydrate metabolic process; LOCATED IN: chloroplast; EXPRESSED IN: 25 plant structures; EXPRESSED DURING: 14 growth stages; CONTAINS InterPro DOMAIN/s: Glyoxalase I (InterPro:IPR004361), Glyoxalase I, conserved site (…	protein_coding
ok	AT1G08110.3	1023	1126	955	1408	1515	976	1626	940	1297	1030	946	1174	-13,770618787	-0,026724249482	0,88396784483	1	-13,647807441	0,21889844174	0,22979502723	0,56975304488	-13,813455599	-0,11239787359	0,53650007634	0,82023978199	-13,661169566	0,24562269122	0,17585820972	0,41680609625	-13,826817723	-0,085673624108	0,6412465071	0,96120220549	-13,704006378	-0,33129631533	0,068645730072	0,29404881057	AT1G08110	lactoylglutathione lyase family protein / glyoxalase I family protein; FUNCTIONS IN: calmodulin binding, lactoylglutathione lyase activity; INVOLVED IN: response to cadmium ion, carbohydrate metabolic process; LOCATED IN: chloroplast; EXPRESSED IN: 25 plant structures; EXPRESSED DURING: 14 growth stages; CONTAINS InterPro DOMAIN/s: Glyoxalase I (InterPro:IPR004361), Glyoxalase I, conserved site (…	protein_coding
ok	AT1G08110.4	1063	1181	989	1496	1574	1013	1704	980	1350	1073	990	1237	-13,710586732	-0,02293283661	0,90441532977	1	-13,586395187	0,2254502538	0,21433858486	0,54872356509	-13,750961199	-0,10368177078	0,56990669752	0,84377845532	-13,597861605	0,24838309041	0,17058245894	0,40860348422	-13,762427617	-0,080748934172	0,6571665636	0,96933138597	-13,638236072	-0,32913202459	0,070190563308	0,29792076036	AT1G08110	lactoylglutathione lyase family protein / glyoxalase I family protein; FUNCTIONS IN: calmodulin binding, lactoylglutathione lyase activity; INVOLVED IN: response to cadmium ion, carbohydrate metabolic process; LOCATED IN: chloroplast; EXPRESSED IN: 25 plant structures; EXPRESSED DURING: 14 growth stages; CONTAINS InterPro DOMAIN/s: Glyoxalase I (InterPro:IPR004361), Glyoxalase I, conserved site (…	protein_coding
ok	AT1G08115.1	1	1	1	0	0	1	1	1	3	2	1	0	-23,580586492	0,41182568951	1	1	-24,637545189	-1,7020917033	0,37972465477	0,72114240483	-23,84520854	-0,11741840665	1	1	-24,431632344	-2,1139173929	0,12998876772	0,34100295866	-23,639295696	-0,52924409617	0,73065039382	1	-24,696254392	1,5846732967	1	1	AT1G08115	U1A small nuclear RNA	small_nuclear_rna
ok	AT1G08160.1	45	72	44	65	77	30	78	57	66	70	107	76	-18,039356476	0,018254880855	0,91762406668	1	-18,068860919	-0,040754006229	0,79405864401	0,9632182146	-17,768626245	0,55971534221	0,014717217674	0,10751873288	-18,059733479	-0,059008887084	0,78500198564	0,96243231985	-17,759498805	0,54146046135	0,016430238321	0,15409435888	-17,789003248	0,60046934844	0,0078566096301	0,071848893801	AT1G08160	Late embryogenesis abundant (LEA) hydroxyproline-rich glycoprotein family; CONTAINS InterPro DOMAIN/s: Late embryogenesis abundant protein, group 2 (InterPro:IPR004864); BEST Arabidopsis thaliana protein match is: Late embryogenesis abundant (LEA) hydroxyproline-rich glycoprotein family (TAIR:AT5G22870.1); Has 611 Blast hits to 611 proteins in 23 species: Archae - 0; Bacteria - 0; Metazoa - 0; Fu…	protein_coding
ok	AT1G08165.1	11	12	8	7	12	4	15	9	20	6	8	11	-20,326553398	0,17654643389	0,75850455941	1	-20,694948294	-0,56024335872	0,20971593527	0,54145567298	-20,630831918	-0,43201060661	0,3369899647	0,66234768543	-20,606675077	-0,73678979261	0,091568464528	0,27534881105	-20,542558701	-0,6085570405	0,15931522682	0,53995866859	-20,910953597	0,12823275211	0,78869486834	0,98278865576	AT1G08165	unknown protein; FUNCTIONS IN: molecular_function unknown; INVOLVED IN: biological_process unknown; LOCATED IN: cellular_component unknown; Has 30201 Blast hits to 17322 proteins in 780 species: Archae - 12; Bacteria - 1396; Metazoa - 17338; Fungi - 3422; Plants - 5037; Viruses - 0; Other Eukaryotes - 2996 (source: NCBI BLink).	protein_coding
ok	AT1G08200.1	1652	2796	2220	2207	2683	1513	3299	2066	2967	2529	2470	2869	-12,675640009	0,017807353857	0,92407496439	1	-12,759979826	-0,15087228056	0,40424740877	0,74443137273	-12,615204785	0,13867780187	0,44162697011	0,75629661735	-12,751076149	-0,16867963442	0,34981863323	0,62231632788	-12,606301108	0,12087044802	0,50273487172	0,88134868467	-12,690640925	0,28955008244	0,10863072963	0,38318389377	AT1G08200	Encodes a putative UDP-D-apiose/UPD-D-xylose synthetase.	protein_coding	UDP-D-APIOSE/UDP-D-XYLOSE SYNTHASE 2 (AXS2)	UDP-D-APIOSE/UDP-D-XYLOSE SYNTHASE 2 (AXS2)
ok	AT1G08210.1	198	292	252	327	321	180	437	199	324	279	206	251	-15,829919562	0,024022277644	0,91264761396	1	-15,822134626	0,039592149686	0,80730973589	0,96804606486	-15,904698332	-0,12553526195	0,52243183191	0,80879636439	-15,810123487	0,015569872041	1	1	-15,892687193	-0,1495575396	0,45376000664	0,85221531587	-15,884902257	-0,16512741164	0,39628258842	0,73017967394	AT1G08210	Eukaryotic aspartyl protease family protein; FUNCTIONS IN: aspartic-type endopeptidase activity; INVOLVED IN: proteolysis; LOCATED IN: anchored to membrane, plant-type cell wall; EXPRESSED IN: 22 plant structures; EXPRESSED DURING: 13 growth stages; CONTAINS InterPro DOMAIN/s: Peptidase aspartic (InterPro:IPR021109), Peptidase aspartic, catalytic (InterPro:IPR009007), Peptidase A1 (InterPro:IPR00…	protein_coding
ok	AT1G08290.1	8	15	7	18	21	7	19	10	6	24	18	12	-20,521251288	-0,1020346555	0,91095162553	1	-20,22679929	0,48686934122	0,2137399107	0,54752512162	-20,099625929	0,74121606267	0,045042650231	0,21954086482	-20,277816618	0,58890399671	0,13511440485	0,35035418967	-20,150643257	0,84325071817	0,022043450121	0,18554186025	-19,856191258	0,25434672145	0,43827122069	0,76529295798	AT1G08290	WIP domain protein 3 (WIP3); CONTAINS InterPro DOMAIN/s: Zinc finger, C2H2-like (InterPro:IPR015880), Zinc finger, C2H2-type (InterPro:IPR007087); BEST Arabidopsis thaliana protein match is: WIP domain protein 5 (TAIR:AT1G51220.1); Has 40394 Blast hits to 17903 proteins in 213 species: Archae - 0; Bacteria - 0; Metazoa - 38493; Fungi - 119; Plants - 685; Viruses - 0; Other Eukaryotes - 1097 (sour…	protein_coding	WIP DOMAIN PROTEIN 3 (WIP3)	WIP DOMAIN PROTEIN 3 (WIP3)
ok	AT1G08350.1	88	130	110	173	96	64	135	110	146	132	132	104	-17,038915517	-0,04001744755	0,89186733452	1	-17,074324096	-0,1108346055	0,61080323797	0,87884506872	-16,985869238	0,066075111614	0,72110650288	0,930567649	-17,09433282	-0,070817157949	0,73943615189	0,93232880032	-17,005877962	0,10609255916	0,64709991972	0,96391395648	-17,041286541	0,17690971711	0,37900443541	0,71528718101	AT1G08350	Endomembrane protein 70 protein family; CONTAINS InterPro DOMAIN/s: Nonaspanin (TM9SF) (InterPro:IPR004240); BEST Arabidopsis thaliana protein match is: Endomembrane protein 70 protein family (TAIR:AT5G37310.1); Has 1520 Blast hits to 1507 proteins in 318 species: Archae - 0; Bacteria - 3; Metazoa - 602; Fungi - 224; Plants - 440; Viruses - 0; Other Eukaryotes - 251 (source: NCBI BLink).	protein_coding
ok	AT1G08350.2	91	131	112	175	97	66	139	110	150	136	134	107	-17,011956359	-0,040958757982	0,89366547543	1	-17,048939125	-0,1149242889	0,55890331496	0,84623829879	-16,954936959	0,073080042788	0,68262836188	0,9099201521	-17,069418504	-0,073965530916	0,71409994003	0,91669769079	-16,975416338	0,11403880077	0,60199952565	0,94024376671	-17,012399103	0,18800433169	0,36603446689	0,70577280526	AT1G08350	Endomembrane protein 70 protein family; CONTAINS InterPro DOMAIN/s: Nonaspanin (TM9SF) (InterPro:IPR004240); BEST Arabidopsis thaliana protein match is: Endomembrane protein 70 protein family (TAIR:AT5G37310.1); Has 1602 Blast hits to 1535 proteins in 321 species: Archae - 0; Bacteria - 3; Metazoa - 611; Fungi - 269; Plants - 455; Viruses - 0; Other Eukaryotes - 264 (source: NCBI BLink).	protein_coding
ok	AT1G08450.1	733	1024	920	643	819	408	1311	768	1141	840	777	829	-14,017059853	-0,058427482771	0,7527826539	1	-14,307736199	-0,63978017519	0,00053089514209	0,0067904513419	-14,108158119	-0,24062401368	0,18915909098	0,50064680085	-14,336949941	-0,58135269242	0,0015808782137	0,013235804144	-14,13737186	-0,18219653091	0,32200956265	0,73276174112	-14,428048206	0,3991561615	0,030076608658	0,17935438249	AT1G08450	Encodes one of three Arabidopsis calreticulins. In CRT-deficient mouse fibroblasts, this protein restores ER Ca2+ levels. Non-receptor component required for EFR-mediated immunity. Mutants show de-repressed anthocyanin accumulation in the presence of elf18, and EFR accumulation and signalling.	protein_coding	CALRETICULIN 3 (CRT3)	EMS-MUTAGENIZED BRI1 SUPPRESSOR 2 (EBS2);CALRETICULIN 3 (CRT3);PRIORITY IN SWEET LIFE 1 (PSL1)
ok	AT1G08450.3	664	942	832	584	766	374	1208	697	1047	765	725	769	-14,148609128	-0,049649443801	0,7898502636	1	-14,434922038	-0,62227526245	0,00078132698614	0,0092993623593	-14,233305549	-0,21904228521	0,23513451774	0,562201834	-14,459746759	-0,57262581865	0,0019392285042	0,015689419868	-14,258130271	-0,16939284141	0,35733788329	0,76699150121	-14,54444318	0,40323297724	0,028922880868	0,17541336397	AT1G08450	Encodes one of three Arabidopsis calreticulins. In CRT-deficient mouse fibroblasts, this protein restores ER Ca2+ levels. Non-receptor component required for EFR-mediated immunity. Mutants show de-repressed anthocyanin accumulation in the presence of elf18, and EFR accumulation and signalling.	protein_coding	CALRETICULIN 3 (CRT3)	CALRETICULIN 3 (CRT3)
ok	AT1G08470.1	101	133	112	114	110	85	155	110	157	143	124	143	-16,948513065	-0,024964622104	0,92672839423	1	-17,062413332	-0,25276515671	0,25796895205	0,59383391042	-16,872522777	0,12701595231	0,54094533592	0,82312393783	-17,074895643	-0,2278005346	0,28960860273	0,55917068538	-16,885005088	0,15198057441	0,48499739201	0,87514729388	-16,998905356	0,37978110902	0,077720535138	0,31532879359	AT1G08470	Although this enzyme is predicted to encode a strictosidine synthase (SS), it lacks a conserved catalytic glutamate residue found in active SS enzymes and it is not expected to have SS activity.	protein_coding	STRICTOSIDINE SYNTHASE-LIKE 3 (SSL3)	STRICTOSIDINE SYNTHASE-LIKE 3 (SSL3)
ok	AT1G08510.1	993	1727	1447	1168	1323	638	1860	1354	2002	1543	1508	1730	-13,345633261	0,036921820353	0,83790322725	1	-13,630752201	-0,53331606031	0,0034348360565	0,031451697134	-13,314072241	0,10004386067	0,57740879545	0,84784203537	-13,612291291	-0,57023788066	0,0017136221896	0,014160022382	-13,295611331	0,063122040313	0,72876083272	1	-13,580730271	0,63335992097	0,00051036789652	0,0089473871858	AT1G08510	Encodes an acyl-acyl carrier protein thioesterase. Hydrolyzes primarily saturated acyl-ACPs with chain lengths that vary between 8 and 18 carbons. Involved in saturated fatty acid synthesis. Nuclear-encoded, plastid-targeted globular protein that is functional as dimer.	protein_coding	FATTY ACYL-ACP THIOESTERASES B (FATB)	FATTY ACYL-ACP THIOESTERASES B (FATB)
ok	AT1G08550.1	1047	1054	790	861	828	481	1635	931	1235	836	606	959	-13,830398015	0,043825443147	0,81311594986	1	-14,130607048	-0,55659262219	0,0024509078644	0,023822619528	-14,062140088	-0,41965870132	0,021903304627	0,1391160444	-14,108694326	-0,60041806534	0,0010593141506	0,0095401774667	-14,040227366	-0,46348414446	0,011124838978	0,11771741141	-14,340436399	0,13693392088	0,45805112308	0,78271717327	AT1G08550	Violaxanthin deepoxidase involved in xanthophyll cycle.Two major consequences of the npq1 mutation are the absence of zeaxanthin formation in strong light and the partial inhibition of the quenching of singlet excited chlorophylls in the photosystem II light-harvesting complex	protein_coding	NON-PHOTOCHEMICAL QUENCHING 1 (NPQ1)	NON-PHOTOCHEMICAL QUENCHING 1 (NPQ1);ARABIDOPSIS VIOLAXANTHIN DE-EPOXIDASE 1 (AVDE1)
ok	AT1G08550.2	1040	1036	780	853	818	478	1601	918	1221	826	595	943	-13,850083617	0,038031274884	0,83920188124	1	-14,145676394	-0,55315427971	0,0025901231286	0,024849303885	-14,081766896	-0,42533528403	0,019895652529	0,13031626758	-14,126660757	-0,5911855546	0,0012718055752	0,011086626783	-14,062751259	-0,46336655891	0,011167149128	0,11793731639	-14,358344036	0,12781899569	0,48755858972	0,80529309586	AT1G08550	Violaxanthin deepoxidase involved in xanthophyll cycle.Two major consequences of the npq1 mutation are the absence of zeaxanthin formation in strong light and the partial inhibition of the quenching of singlet excited chlorophylls in the photosystem II light-harvesting complex	protein_coding	NON-PHOTOCHEMICAL QUENCHING 1 (NPQ1)	ARABIDOPSIS VIOLAXANTHIN DE-EPOXIDASE 1 (AVDE1);NON-PHOTOCHEMICAL QUENCHING 1 (NPQ1)
ok	AT1G08570.1	517	519	444	507	508	331	932	366	558	448	416	532	-14,852278238	-0,064832874902	0,72209701788	1	-14,948929477	-0,25813535271	0,16774743601	0,47785333263	-14,932336835	-0,22495006942	0,22698374858	0,55117138044	-14,981345914	-0,19330247781	0,30909574907	0,57924066418	-14,964753272	-0,16011719452	0,40124313083	0,80806493708	-15,061404511	0,033185283292	0,86882431527	1	AT1G08570	Encodes a member of the thioredoxin family protein. Located in the chloroplast. Shows high activity towards the chloroplast 2-Cys peroxiredoxin A, and poor activity towards the chloroplast NADP-malate dehydrogenase.	protein_coding	ATYPICAL CYS HIS RICH THIOREDOXIN 4 (ACHT4)	ATYPICAL CYS HIS RICH THIOREDOXIN 4 (ACHT4)
ok	AT1G08570.2	517	519	445	507	509	331	933	366	559	452	417	532	-14,851081096	-0,064360781625	0,72593537133	1	-14,947991119	-0,25818082634	0,1695988205	0,48073674721	-14,929243495	-0,22068557938	0,2363087203	0,56227369361	-14,980171509	-0,19382004471	0,30940047508	0,57959572926	-14,961423886	-0,15632479776	0,41067194706	0,81705423041	-15,058333908	0,037495246957	0,84673362278	1	AT1G08570	Encodes a member of the thioredoxin family protein. Located in the chloroplast. Shows high activity towards the chloroplast 2-Cys peroxiredoxin A, and poor activity towards the chloroplast NADP-malate dehydrogenase.	protein_coding	ATYPICAL CYS HIS RICH THIOREDOXIN 4 (ACHT4)	ATYPICAL CYS HIS RICH THIOREDOXIN 4 (ACHT4)
ok	AT1G08570.3	520	521	444	510	510	331	942	366	560	452	417	533	-14,84571025	-0,061773706151	0,73406729865	1	-14,944103146	-0,25855949784	0,1673529971	0,47732189271	-14,926727613	-0,22380843183	0,23076374839	0,55610346983	-14,974989999	-0,19678579169	0,29690323989	0,56585578823	-14,957614466	-0,16203472568	0,38962183792	0,79866837447	-15,056007362	0,03475106601	0,86035493861	1	AT1G08570	Encodes a member of the thioredoxin family protein. Located in the chloroplast. Shows high activity towards the chloroplast 2-Cys peroxiredoxin A, and poor activity towards the chloroplast NADP-malate dehydrogenase.	protein_coding	ATYPICAL CYS HIS RICH THIOREDOXIN 4 (ACHT4)	ATYPICAL CYS HIS RICH THIOREDOXIN 4 (ACHT4)
ok	AT1G08592.1	26	56	58	47	47	24	82	28	61	63	52	58	-18,284829949	-0,056810318234	0,78170033413	1	-18,436773858	-0,36069813651	0,17554227487	0,48986302027	-18,155006047	0,20283748621	0,3966764872	0,71603451339	-18,465179017	-0,30388781828	0,23541506414	0,49756195839	-18,183411206	0,25964780444	0,26279572042	0,67425596378	-18,335355115	0,56353562272	0,023880939112	0,15420683569	AT1G08592	Potential natural antisense gene, locus overlaps with AT1G08590	other_rna
ok	AT1G08610.1	83	137	115	74	78	43	171	112	145	80	66	86	-16,96998726	0,04770197293	0,82311144484	1	-17,439951828	-0,89222716375	6,30E-05	0,001066920032	-17,313987624	-0,64029875576	0,0036041858344	0,041391682935	-17,416100842	-0,93992913668	1,89E-05	0,00029967544058	-17,290136638	-0,68800072869	0,0013150305673	0,02402363297	-17,760101206	0,25192840799	0,2629684261	0,59971991463	AT1G08610	Pentatricopeptide repeat (PPR) superfamily protein; CONTAINS InterPro DOMAIN/s: Pentatricopeptide repeat (InterPro:IPR002885); BEST Arabidopsis thaliana protein match is: Pentatricopeptide repeat (PPR-like) superfamily protein (TAIR:AT1G09900.1); Has 46651 Blast hits to 12655 proteins in 271 species: Archae - 5; Bacteria - 25; Metazoa - 357; Fungi - 448; Plants - 44319; Viruses - 0; Other Eukaryo…	protein_coding
ok	AT1G08630.5	10	64	45	270	127	46	45	55	30	40	16	25	-18,567614427	-0,10704046407	0,85525801662	1	-17,646823743	1,734540904	4,61E-14	3,64E-12	-18,834261608	-0,64033482684	0,029346303495	0,16792354726	-17,700343975	1,8415813681	5,68E-15	4,30E-13	-18,88778184	-0,53329436277	0,04102928811	0,26964329254	-17,966991156	-2,3748757308	4,74E-22	1,75E-19	AT1G08630	Encodes a threonine aldolase, involved in threonine degradation to glycine. Primarily expressed in seeds and seedlings.	protein_coding	THREONINE ALDOLASE 1 (THA1)	THREONINE ALDOLASE 1 (THA1)
ok	AT1G08640.1	1052	1415	1267	1419	1257	837	1788	1130	1558	1313	1027	1269	-13,533353415	-0,056339329004	0,75849996322	1	-13,60199288	-0,19361825814	0,28807232977	0,63160347564	-13,589631807	-0,1688961124	0,35195457276	0,67629243235	-13,630162544	-0,13727892914	0,45311777802	0,7245429013	-13,617801471	-0,1125567834	0,53786608958	0,90377297745	-13,686440936	0,024722145738	0,8904031095	1	AT1G08640	Encodes a choloroplast membrane protein CJD1 (Chloroplast J-like Domain 1). Predicted to contain a transit peptide, three transmembrane domains and an N-terminal J-like domain. Influences fatty acid composition of chloroplast lipids.	protein_coding	CHLOROPLAST J-LIKE DOMAIN 1 (CJD1)	CHLOROPLAST J-LIKE DOMAIN 1 (CJD1)
ok	AT1G08750.1	149	167	199	222	248	144	246	147	225	226	179	219	-16,38974614	-0,072325953799	0,72471948868	1	-16,287502764	0,1321607982	0,48783042625	0,80857675347	-16,279494808	0,14817671177	0,4635306464	0,77212510338	-16,323665741	0,204486752	0,30640235606	0,57620296204	-16,315657784	0,22050266557	0,26083881689	0,67193540846	-16,213414408	0,016015913571	0,9520458381	1	AT1G08750	Peptidase C13 family; FUNCTIONS IN: GPI-anchor transamidase activity, cysteine-type endopeptidase activity; INVOLVED IN: proteolysis; LOCATED IN: endomembrane system; EXPRESSED IN: 23 plant structures; EXPRESSED DURING: 13 growth stages; CONTAINS InterPro DOMAIN/s: Peptidase C13, legumain (InterPro:IPR001096); BEST Arabidopsis thaliana protein match is: alpha-vacuolar processing enzyme (TAIR:AT2G…	protein_coding
ok	AT1G08750.2	150	173	204	227	253	148	261	150	229	236	186	232	-16,350429659	-0,057170392099	0,77955678315	1	-16,254923508	0,13384191029	0,48078309833	0,80515778913	-16,230095775	0,18349737521	0,36282434427	0,68689044219	-16,283508704	0,19101230238	0,33038199367	0,60167782529	-16,258680972	0,24066776731	0,22138080207	0,63162382307	-16,16317482	0,049655464928	0,80680181363	0,99119513968	AT1G08750	Peptidase C13 family; FUNCTIONS IN: GPI-anchor transamidase activity, cysteine-type endopeptidase activity; INVOLVED IN: proteolysis; LOCATED IN: endomembrane system; EXPRESSED IN: 23 plant structures; EXPRESSED DURING: 13 growth stages; CONTAINS InterPro DOMAIN/s: Peptidase C13, legumain (InterPro:IPR001096); BEST Arabidopsis thaliana protein match is: alpha-vacuolar processing enzyme (TAIR:AT2G…	protein_coding
ok	AT1G08750.3	152	174	204	228	253	148	262	153	229	237	187	233	-16,340780107	-0,055119371923	0,79046917097	1	-16,249592531	0,12725577918	0,49826461104	0,80857675347	-16,222462659	0,18151552359	0,36505067809	0,68962471623	-16,277152217	0,18237515111	0,35018733785	0,62264886159	-16,250022345	0,23663489552	0,22402830307	0,63162382307	-16,15883477	0,05425974441	0,78941124248	0,98322856408	AT1G08750	Peptidase C13 family; FUNCTIONS IN: GPI-anchor transamidase activity, cysteine-type endopeptidase activity; INVOLVED IN: proteolysis; LOCATED IN: endomembrane system; EXPRESSED IN: 23 plant structures; EXPRESSED DURING: 13 growth stages; CONTAINS InterPro DOMAIN/s: Peptidase C13, legumain (InterPro:IPR001096); BEST Arabidopsis thaliana protein match is: alpha-vacuolar processing enzyme (TAIR:AT2G…	protein_coding
ok	AT1G08880.1	560	612	576	567	618	482	827	591	825	740	661	744	-14,566017485	0,040293611449	0,83354524519	1	-14,65971416	-0,14709973745	0,42717698304	0,76515288365	-14,503221239	0,16588610456	0,37044618363	0,69407509751	-14,639567354	-0,1873933489	0,31807249938	0,58885416496	-14,483074433	0,12559249311	0,49669039717	0,88089429327	-14,576771108	0,31298584201	0,09374812149	0,35309368874	AT1G08880	Encodes HTA5, a histone H2A protein. H2AX is a meiosis-specific isoform of histone H2A. Upon DSB formation, rapid accumulation of phosphorylated H2AX (&#947;-H2AX) occurs around the break site. _x0001_H2AX foci accumulate in early G2. Immunolocalization studies in spread preparations of wild-type meiocytes at G2/early leptotene revealed the accumulation of numerous rather diffuse &#947;-H2AX foci…	protein_coding	(H2AXA)	GAMMA H2AX (G-H2AX);GAMMA HISTONE VARIANT H2AX (GAMMA-H2AX);HISTONE H2A 5 (HTA5); (H2AXA)
ok	AT1G08940.1	26	52	43	57	82	43	44	32	66	60	38	76	-18,502212717	-0,073793226003	0,8252967457	1	-18,222020312	0,48659158353	0,045148545117	0,2122888113	-18,262296326	0,40603955595	0,10404784618	0,36153025318	-18,258916925	0,56038480953	0,021524559759	0,10099030317	-18,299192939	0,47983278196	0,051525667639	0,30823660683	-18,019000534	-0,080552027576	0,72616903275	0,94702186854	AT1G08940	Phosphoglycerate mutase family protein; FUNCTIONS IN: catalytic activity; INVOLVED IN: metabolic process; LOCATED IN: cellular_component unknown; EXPRESSED IN: 22 plant structures; EXPRESSED DURING: 13 growth stages; CONTAINS InterPro DOMAIN/s: Histidine phosphatase superfamily, clade-1 (InterPro:IPR013078), Phosphoglycerate/bisphosphoglycerate mutase, active site (InterPro:IPR001345); BEST Arabi…	protein_coding
ok	AT1G08970.4	201	274	234	294	320	176	381	234	299	266	218	267	-15,879550257	0,046651789141	0,82094070898	1	-15,884585114	0,036582074255	0,81543110121	0,97112675982	-15,920465629	-0,035178956607	0,84555824049	0,99145759559	-15,861259219	-0,010069714886	1	1	-15,897139735	-0,081830745748	0,68023914975	0,98325484224	-15,902174592	-0,071761030862	0,71513388529	0,941075239	AT1G08970	heme activated protein (HAP5c)	protein_coding	NUCLEAR FACTOR Y, SUBUNIT C9 (NF-YC9)	NUCLEAR FACTOR Y, SUBUNIT C9 (NF-YC9);HEME ACTIVATED PROTEIN 5C (HAP5C)
ok	AT1G08980.1	1290	1699	1322	1847	1693	995	2661	1231	1854	1409	1355	1590	-13,266909183	0,058662712035	0,74993443589	1	-13,321785439	-0,051089799149	0,77572902108	0,95776427409	-13,348157121	-0,10383316387	0,56849013991	0,84260730235	-13,292454083	-0,10975251118	0,54683235703	0,79335725152	-13,318825765	-0,1624958759	0,37077725024	0,78178180517	-13,373702021	-0,052743364721	0,77303721184	0,97410634639	AT1G08980	Encodes an enzyme with similarity to bacterial acylamidohydrolases and exhibits indole-3-acetamide amidohydrolase activity in vitro. This enzyme may be involved in the in vivo biosynthesis of indole-acetic acid from indole-3-acetamide, a native metabolite of A. thaliana. It appears to exist as a monomer.	protein_coding	AMIDASE 1 (AMI1)	AMIDASE 1 (AMI1);ARABIDOPSIS THALIANA TRANSLOCON AT THE OUTER MEMBRANE OF CHLOROPLASTS 64-I (ATTOC64-I);AMIDASE-LIKE PROTEIN 1 (ATAMI1);TRANSLOCON AT THE OUTER MEMBRANE OF CHLOROPLASTS 64-I (TOC64-I)
ok	AT1G08990.1	4	3	0	6	6	0	1	3	3	14	1	5	-22,72221362	-0,3207423933	1	1	-22,241735992	0,64021286376	0,49535574707	0,80857675347	-21,866807541	1,3900697647	0,064421142696	0,27346169415	-22,402107189	0,96095525706	0,49535574707	0,75602803636	-22,027178738	1,710812158	0,017495074889	0,15891359691	-21,54670111	0,74985690094	0,11776823257	0,4009147051	AT1G08990	plant glycogenin-like starch initiation protein 5 (PGSIP5); FUNCTIONS IN: transferase activity, transferring glycosyl groups; INVOLVED IN: biosynthetic process; LOCATED IN: endomembrane system; EXPRESSED IN: root; CONTAINS InterPro DOMAIN/s: Glycosyl transferase, family 8 (InterPro:IPR002495); BEST Arabidopsis thaliana protein match is: plant glycogenin-like starch initiation protein 4 (TAIR:AT1G…	protein_coding	PLANT GLYCOGENIN-LIKE STARCH INITIATION PROTEIN 5 (PGSIP5)	PLANT GLYCOGENIN-LIKE STARCH INITIATION PROTEIN 5 (PGSIP5);GLUCURONIC ACID SUBSTITUTION OF XYLAN 5 (GUX5)
ok	AT1G09130.1	2105	2400	1822	2583	2883	1410	3294	1971	2979	2407	2203	2590	-12,709846398	0,04371753949	0,81123239095	1	-12,74628676	-0,029163184525	0,86612159572	0,99277513048	-12,703240329	0,056929677148	0,75313165691	0,94792433347	-12,72442799	-0,072880724015	0,68633715218	0,90089714818	-12,681381559	0,013212137659	0,94203846216	1	-12,717821921	0,086092861674	0,63218771273	0,89440897539	AT1G09130	ATP-dependent caseinolytic (Clp) protease/crotonase family protein; FUNCTIONS IN: serine-type endopeptidase activity; INVOLVED IN: proteolysis; LOCATED IN: in 6 components; EXPRESSED IN: 24 plant structures; EXPRESSED DURING: 15 growth stages; CONTAINS InterPro DOMAIN/s: Peptidase S14, ClpP (InterPro:IPR001907); BEST Arabidopsis thaliana protein match is: CLP protease proteolytic subunit 1 (TAIR:…	protein_coding
ok	AT1G09130.3	2041	2355	1763	2508	2818	1363	3231	1934	2910	2344	2167	2532	-12,744580885	0,053655079335	0,76788777084	1	-12,786634399	-0,030451948589	0,86039978406	0,99086300752	-12,738836337	0,065144173527	0,71977254841	0,93006015592	-12,759806859	-0,084107027924	0,63987330941	0,86550847623	-12,712008798	0,011489094192	0,94937282011	1	-12,754062312	0,095596122116	0,5952265598	0,87689152586	AT1G09130	ATP-dependent caseinolytic (Clp) protease/crotonase family protein; FUNCTIONS IN: serine-type endopeptidase activity; INVOLVED IN: proteolysis; LOCATED IN: mitochondrion, chloroplast stroma; EXPRESSED IN: 24 plant structures; EXPRESSED DURING: 15 growth stages; CONTAINS InterPro DOMAIN/s: Peptidase S14, ClpP (InterPro:IPR001907); BEST Arabidopsis thaliana protein match is: CLP protease proteolyti…	protein_coding
ok	AT1G09190.1	29	42	36	52	48	32	59	30	48	44	42	43	-18,620662868	0,023993379714	1	1	-18,536126682	0,19306575266	0,44875852015	0,78195726436	-18,553824216	0,15767068502	0,57006782231	0,84386383733	-18,524129992	0,16907237295	0,51252845267	0,76502322978	-18,541827526	0,13367730531	0,63111508128	0,95552687977	-18,457291339	-0,035395067638	0,86023398472	1	AT1G09190	Tetratricopeptide repeat (TPR)-like superfamily protein; FUNCTIONS IN: molecular_function unknown; INVOLVED IN: biological_process unknown; LOCATED IN: mitochondrion; EXPRESSED IN: shoot apex, embryo, sperm cell, flower, seed; EXPRESSED DURING: petal differentiation and expansion stage, E expanded cotyledon stage, D bilateral stage; CONTAINS InterPro DOMAIN/s: Pentatricopeptide repeat (InterPro:I…	protein_coding
ok	AT1G09230.1	256	308	308	343	273	146	536	207	355	268	159	286	-15,619098674	-0,044673402524	0,81088581691	1	-15,769009069	-0,34449419371	0,072620187811	0,28859884489	-15,811805764	-0,43008758276	0,025904423486	0,15439963922	-15,79134577	-0,29982079119	0,11710041451	0,32297946755	-15,834142465	-0,38541418024	0,045566977403	0,28537151432	-15,984052861	-0,085593389047	0,66207990111	0,91262654145	AT1G09230	Encodes a U12-type spliceosomal protein that is an indispensible component of the minor spliceosome and plays a crucial role in U12 intron splicing and plant development.	protein_coding	U11/U12-65K (U11/U12-65K)	U11/U12-65K (U11/U12-65K)
ok	AT1G09300.1	81	154	116	165	179	70	205	113	139	191	105	104	-16,900347282	0,067044653608	0,74756984812	1	-16,884233698	0,099271820587	0,66273372195	0,90487533582	-16,8884728	0,090793617323	0,66644740493	0,90116372334	-16,850711371	0,032227166979	0,90554455633	1	-16,854950473	0,023748963715	1	1	-16,83883689	-0,0084782032644	0,94336733458	1	AT1G09300	Encodes a mitochondrial protease ICP55. Alters the stability of proteins by removal of a single amino acid from their sequence.	protein_coding	(ATICP55)	(ATICP55)
ok	AT1G09310.1	3436	2891	2236	2701	3119	1949	3976	2935	3842	3274	3167	4144	-12,274540192	-0,0079038493326	0,96552405516	1	-12,406779428	-0,27238232062	0,13025814349	0,40708170958	-12,196856431	0,14746367359	0,41329243231	0,73086460939	-12,410731353	-0,26447847129	0,14160901132	0,36145161281	-12,200808356	0,15536752292	0,38849364921	0,79726695558	-12,333047591	0,41984599421	0,01981224992	0,13608845005	AT1G09310	Protein of unknown function, DUF538; INVOLVED IN: biological_process unknown; LOCATED IN: apoplast; EXPRESSED IN: 22 plant structures; EXPRESSED DURING: 14 growth stages; CONTAINS InterPro DOMAIN/s: Protein of unknown function DUF538 (InterPro:IPR007493); BEST Arabidopsis thaliana protein match is: Protein of unknown function, DUF538 (TAIR:AT1G56580.1); Has 409 Blast hits to 409 proteins in 33 sp…	protein_coding
ok	AT1G09320.1	73	100	93	103	104	60	157	84	109	100	81	103	-17,285807905	0,062899328931	0,80462081369	1	-17,373740436	-0,11296573291	0,6136261566	0,88068047897	-17,329572021	-0,024628902777	0,84579346163	0,99145759559	-17,342290771	-0,17586506184	0,41459544699	0,68653848165	-17,298122356	-0,087528231708	0,72673784347	1	-17,386054887	0,088336830133	0,67701836208	0,92139967649	AT1G09320	agenet domain-containing protein; FUNCTIONS IN: RNA binding; INVOLVED IN: biological_process unknown; LOCATED IN: chloroplast; EXPRESSED IN: 24 plant structures; EXPRESSED DURING: 15 growth stages; CONTAINS InterPro DOMAIN/s: Tudor-like, plant (InterPro:IPR014002), Agenet (InterPro:IPR008395); BEST Arabidopsis thaliana protein match is: agenet domain-containing protein (TAIR:AT3G06520.1); Has 769…	protein_coding
ok	AT1G09330.1	305	559	473	445	523	360	702	389	648	443	445	550	-14,974123041	0,063761627936	0,73869536679	1	-15,041702163	-0,071396617409	0,72090879788	0,93260037311	-15,003164167	0,0056793744896	0,97750623208	1	-15,009821349	-0,13515824535	0,48416696045	0,75272687483	-14,971283353	-0,058082253447	0,77226066918	1	-15,038862476	0,077075991899	0,6904733671	0,92659688068	AT1G09330	unknown protein; FUNCTIONS IN: molecular_function unknown; INVOLVED IN: biological_process unknown; LOCATED IN: integral to membrane; EXPRESSED IN: 24 plant structures; EXPRESSED DURING: 15 growth stages; CONTAINS InterPro DOMAIN/s: Protein of unknown function DUF846, eukaryotic (InterPro:IPR008564); Has 518 Blast hits to 518 proteins in 206 species: Archae - 0; Bacteria - 0; Metazoa - 193; Fungi…	protein_coding	ECHIDNA (ECH)	ECHIDNA (ECH)
ok	AT1G09400.1	9	10	15	15	15	15	12	16	13	14	7	12	-20,298730452	-0,034234362519	1	1	-20,130221672	0,30278319606	0,37865402281	0,72114240483	-20,365021146	-0,1668157504	0,66327133171	0,8989251475	-20,147338854	0,33701755858	0,40673043726	0,67803694215	-20,382138327	-0,13258138788	0,8389214518	1	-20,213629548	-0,46959894646	0,16668893696	0,47605085903	AT1G09400	FMN-linked oxidoreductases superfamily protein; FUNCTIONS IN: oxidoreductase activity, FMN binding, catalytic activity; INVOLVED IN: metabolic process; LOCATED IN: mitochondrion; CONTAINS InterPro DOMAIN/s: Aldolase-type TIM barrel (InterPro:IPR013785), NADH:flavin oxidoreductase/NADH oxidase, N-terminal (InterPro:IPR001155); BEST Arabidopsis thaliana protein match is: 12-oxophytodienoate reducta…	protein_coding
ok	AT1G09410.1	3	1	6	5	4	0	7	3	5	7	7	6	-21,920214597	0,25070234234	1	1	-22,189446741	-0,28776194677	0,65913885669	0,90265605743	-21,605771065	0,87958940693	0,17302934694	0,4756520667	-22,06409557	-0,53846428911	0,30589354824	0,57554563017	-21,480419893	0,62888706459	0,20322878618	0,60709710086	-21,749652038	1,1673513537	0,045731175915	0,23069780724	AT1G09410	pentatricopeptide (PPR) repeat-containing protein; CONTAINS InterPro DOMAIN/s: Pentatricopeptide repeat (InterPro:IPR002885); BEST Arabidopsis thaliana protein match is: Pentatricopeptide repeat (PPR) superfamily protein (TAIR:AT1G56690.1); Has 49310 Blast hits to 14061 proteins in 238 species: Archae - 0; Bacteria - 33; Metazoa - 32; Fungi - 36; Plants - 48709; Viruses - 0; Other Eukaryotes - 50…	protein_coding
ok	AT1G09440.1	154	226	153	326	331	205	270	161	213	226	246	264	-16,342060009	-0,045924296358	0,83945340843	1	-16,023771097	0,590653526	0,0026326376941	0,025206961305	-16,139996537	0,35820264769	0,06698782741	0,27856383442	-16,046733246	0,63657782236	0,0010576097979	0,0095284490492	-16,162958685	0,40412694404	0,038825128415	0,26265172995	-15,844669774	-0,23245087831	0,23191895901	0,5663227965	AT1G09440	Protein kinase superfamily protein; FUNCTIONS IN: protein serine/threonine kinase activity, protein kinase activity, kinase activity, ATP binding; INVOLVED IN: protein amino acid phosphorylation; LOCATED IN: endomembrane system; EXPRESSED IN: 11 plant structures; EXPRESSED DURING: 6 growth stages; CONTAINS InterPro DOMAIN/s: Protein kinase, ATP binding site (InterPro:IPR017441), Serine/threonine-…	protein_coding
ok	AT1G09450.1	27	65	68	84	83	44	87	47	76	107	73	80	-18,028928561	0,077411198455	0,73082025889	1	-17,923003885	0,28926054874	0,22891677439	0,56848480621	-17,76680356	0,60166119929	0,0086114531779	0,076084364507	-17,884298286	0,21184935028	0,36934605507	0,64306335834	-17,728097961	0,52425000083	0,019224214295	0,16988513234	-17,622173286	0,31240065055	0,16983411733	0,48074446447	AT1G09450	Encodes a protein kinase that phosphorylates histone H3 at Thr3 and Thr11 and plays a role in mitotic cell division.	protein_coding	HASPIN-RELATED GENE (Haspin)	(AtHaspin);HASPIN-RELATED GENE (Haspin)
ok	AT1G09460.1	77	163	167	99	175	93	187	130	153	94	133	180	-16,763702167	-0,080787589235	0,74217798359	1	-16,838828713	-0,23104068244	0,29506284686	0,63914323938	-16,77345459	-0,10029243513	0,64926907389	0,89111989205	-16,879222508	-0,15025309321	0,482197615	0,75077769305	-16,813848384	-0,019504845899	0,92202886102	1	-16,888974931	0,13074824731	0,54742321402	0,84409328678	AT1G09460	Carbohydrate-binding X8 domain superfamily protein; LOCATED IN: endomembrane system; EXPRESSED IN: 19 plant structures; EXPRESSED DURING: 12 growth stages; CONTAINS InterPro DOMAIN/s: X8 (InterPro:IPR012946); BEST Arabidopsis thaliana protein match is: Carbohydrate-binding X8 domain superfamily protein (TAIR:AT2G30933.1); Has 28400 Blast hits to 14800 proteins in 1032 species: Archae - 269; Bacte…	protein_coding
ok	AT1G09480.1	5	4	5	10	7	4	6	4	10	7	2	3	-21,467819395	0,18646603697	0,87221736761	1	-21,332273766	0,45755729342	0,52619797418	0,82385630588	-21,733388745	-0,34467266499	0,46443312918	0,77291811812	-21,239040748	0,27109125644	0,65935597609	0,88048729163	-21,640155727	-0,53113870197	0,40457693894	0,81067119686	-21,504610099	-0,80222995841	0,18837247734	0,50777440708	AT1G09480	similar to Eucalyptus gunnii alcohol dehydrogenase of unknown physiological function (GI:1143445), Vigna unguiculata (gi:1854445), NOT a cinnamyl-alcohol dehydrogenase	protein_coding
ok	AT1G09490.1	246	320	284	321	269	182	430	241	413	301	215	296	-15,63060326	0,015409885327	0,94877103397	1	-15,763496707	-0,2503770087	0,19605419198	0,52135904399	-15,734174492	-0,19173257835	0,3174379434	0,64217806171	-15,755791764	-0,26578689403	0,17106061472	0,40932720963	-15,726469549	-0,20714246368	0,27935311808	0,69133735596	-15,859362996	0,058644430352	0,76615819986	0,96918029341	AT1G09490	similar to Eucalyptus gunnii alcohol dehydrogenase of unknown physiological function (GI:1143445), Vigna unguiculata (gi:1854445), NOT a cinnamyl-alcohol dehydrogenase; Location of EST gb:H37170, gb:H77227 and gb:AA605565	protein_coding
ok	AT1G09490.2	225	290	251	285	235	163	383	213	378	275	189	268	-15,783063587	0,0096177295002	1	1	-15,925655229	-0,27556555401	0,16071716247	0,46508485981	-15,884289049	-0,1928331928	0,31667113474	0,64130278153	-15,920846364	-0,28518328351	0,14276230873	0,36306211035	-15,879480184	-0,2024509223	0,29780052568	0,70576083598	-16,022071826	0,082732361207	0,67799500026	0,92191906551	AT1G09490	similar to Eucalyptus gunnii alcohol dehydrogenase of unknown physiological function (GI:1143445), Vigna unguiculata (gi:1854445), NOT a cinnamyl-alcohol dehydrogenase; Location of EST gb:H37170, gb:H77227 and gb:AA605565	protein_coding
ok	AT1G09625.1	1	0	0	0	2	0	0	3	0	0	0	0	-24,73652681	1,2672229641	1	1	-24,932832563	0,87461145906	1	1	-37,693096268	-24,645915952	1	1	-24,299221081	-0,39261150503	1	1	-37,059484786	-25,913138916	0,1278563034	0,48931009679	-37,255790538	-25,520527411	0,50190061718	0,80923716052	AT1G09625	unknown protein; LOCATED IN: endomembrane system; Has 4 Blast hits to 4 proteins in 2 species: Archae - 0; Bacteria - 0; Metazoa - 0; Fungi - 0; Plants - 4; Viruses - 0; Other Eukaryotes - 0 (source: NCBI BLink).	protein_coding
ok	AT1G09650.1	4	8	6	5	17	3	4	11	9	8	11	6	-21,145988317	0,11843905181	0,77795485986	1	-21,033728253	0,3429591811	0,56203894673	0,84797022307	-21,022713595	0,36498849616	0,57253338021	0,84498499339	-20,974508727	0,22452012928	1	1	-20,963494069	0,24654944434	0,79821115662	1	-20,851234005	0,022029315061	1	1	AT1G09650	F-box and associated interaction domains-containing protein; FUNCTIONS IN: molecular_function unknown; INVOLVED IN: response to chitin; LOCATED IN: cellular_component unknown; EXPRESSED IN: cultured cell; CONTAINS InterPro DOMAIN/s: F-box domain, cyclin-like (InterPro:IPR001810), F-box domain, Skp2-like (InterPro:IPR022364), F-box associated domain, type 1 (InterPro:IPR006527), F-box associated i…	protein_coding
ok	AT1G09660.1	392	498	508	567	517	241	669	504	552	533	430	516	-14,916491205	0,0050370551351	1	1	-15,036387994	-0,2347565228	0,2054320563	0,53622197873	-14,93936156	-0,040703653868	0,82887539294	0,98548638748	-15,033869467	-0,23979357793	0,19170547973	0,43797618873	-14,936843032	-0,045740709003	0,81496850431	1	-15,056739821	0,19405286893	0,29607866674	0,63628998406	AT1G09660	RNA-binding KH domain-containing protein; FUNCTIONS IN: RNA binding, nucleic acid binding; INVOLVED IN: biological_process unknown; LOCATED IN: cellular_component unknown; EXPRESSED IN: 23 plant structures; EXPRESSED DURING: 13 growth stages; CONTAINS InterPro DOMAIN/s: K Homology (InterPro:IPR004087); BEST Arabidopsis thaliana protein match is: RNA-binding KH domain-containing protein (TAIR:AT4G…	protein_coding
ok	AT1G09660.2	358	463	471	529	482	221	637	475	513	499	402	481	-15,01750645	0,032805249748	0,86380253896	1	-15,147238119	-0,22665808852	0,22304780422	0,56134336692	-15,045692044	-0,023565939709	0,90766724588	1	-15,130835494	-0,25946333827	0,16057797016	0,39214743849	-15,02928942	-0,056371189457	0,7597277305	1	-15,159021089	0,20309214881	0,27408645685	0,61281008266	AT1G09660	RNA-binding KH domain-containing protein; FUNCTIONS IN: RNA binding, nucleic acid binding; INVOLVED IN: biological_process unknown; LOCATED IN: cellular_component unknown; EXPRESSED IN: 23 plant structures; EXPRESSED DURING: 13 growth stages; CONTAINS InterPro DOMAIN/s: K Homology (InterPro:IPR004087); BEST Arabidopsis thaliana protein match is: RNA-binding KH domain-containing protein (TAIR:AT4G…	protein_coding
ok	AT1G09760.1	506	545	462	551	568	451	785	463	659	483	449	504	-14,796852478	-0,0075854706193	1	1	-14,807237993	-0,028356501683	0,89240308909	1	-14,895993176	-0,20586686596	0,26859600883	0,59013346667	-14,811030729	-0,020771031063	0,92763575449	1	-14,899785911	-0,19828139534	0,287178931	0,69930129559	-14,910171426	-0,17751036428	0,33599872238	0,67757833459	AT1G09760	U2 small nuclear ribonucleoprotein A (U2A'); INVOLVED IN: nuclear mRNA splicing, via spliceosome, response to cold; LOCATED IN: in 6 components; EXPRESSED IN: 22 plant structures; EXPRESSED DURING: 13 growth stages; CONTAINS InterPro DOMAIN/s: U2A&apos;/phosphoprotein 32 family A, C-terminal (InterPro:IPR003603); Has 8109 Blast hits to 6297 proteins in 450 species: Archae - 0; Bacteria - 3635; Me…	protein_coding	U2 SMALL NUCLEAR RIBONUCLEOPROTEIN A (U2A')	U2 SMALL NUCLEAR RIBONUCLEOPROTEIN A (U2A')
ok	AT1G09794.1	10	25	9	26	26	35	24	10	19	9	18	15	-19,953021714	-0,055667185874	1	1	-19,45853314	0,93330996103	0,0020120755742	0,020302877895	-20,008719234	-0,16706222674	0,64034620687	0,88445413985	-19,486366733	0,9889771469	0,00064602126696	0,0063535517649	-20,036552827	-0,11139504087	0,85880865273	1	-19,542064254	-1,1003721878	0,00057934329531	0,0098847603231	AT1G09794	Cox19 family protein (CHCH motif); CONTAINS InterPro DOMAIN/s: MTCP1 (InterPro:IPR009069).	protein_coding
ok	AT1G09800.1	68	61	73	91	74	55	86	63	110	94	78	76	-17,682079999	0,028788142202	1	1	-17,696100371	0,00074739824966	1	1	-17,613377743	0,16619265377	0,49350264892	0,79432742563	-17,6817063	-0,028040743952	1	1	-17,598983672	0,13740451157	0,5674307642	0,92117060014	-17,613004044	0,16544525552	0,46935287931	0,78973027132	AT1G09800	Pseudouridine synthase family protein; FUNCTIONS IN: pseudouridine synthase activity; INVOLVED IN: pseudouridine synthesis, RNA modification; LOCATED IN: cellular_component unknown; EXPRESSED IN: 14 plant structures; EXPRESSED DURING: 7 growth stages; CONTAINS InterPro DOMAIN/s: Pseudouridine synthase, catalytic domain (InterPro:IPR020103), Pseudouridine synthase I, TruA, N-terminal (InterPro:IPR…	protein_coding
ok	AT1G09820.1	40	47	49	78	56	38	84	36	57	69	68	56	-18,265430731	0,028082514489	0,96890444554	1	-18,172692271	0,213559434	0,41028425753	0,75006026908	-18,083555496	0,39183298442	0,10564859121	0,36437596039	-18,158651014	0,18547691951	0,42816747189	0,70027752467	-18,069514239	0,36375046993	0,1119479483	0,46697754807	-17,976775779	0,17827355042	0,45289084564	0,77835237337	AT1G09820	Pentatricopeptide repeat (PPR-like) superfamily protein; CONTAINS InterPro DOMAIN/s: Pentatricopeptide repeat (InterPro:IPR002885); BEST Arabidopsis thaliana protein match is: Tetratricopeptide repeat (TPR)-like superfamily protein (TAIR:AT5G39710.1); Has 57260 Blast hits to 15041 proteins in 306 species: Archae - 1; Bacteria - 71; Metazoa - 917; Fungi - 972; Plants - 53378; Viruses - 0; Other Eu…	protein_coding
ok	AT1G09840.1	385	626	681	610	680	386	930	521	736	605	616	696	-14,633473887	0,049979739043	0,79046405085	1	-14,71662397	-0,11632042624	0,52703670411	0,82455399634	-14,620112775	0,076701962168	0,66863952556	0,90197966825	-14,6916341	-0,16630016528	0,3697627821	0,64321360245	-14,595122906	0,026722223125	0,88890090551	1	-14,678272988	0,19302238841	0,2980533869	0,63819828264	AT1G09840	shaggy-like protein kinase 41 (SK41); FUNCTIONS IN: protein serine/threonine kinase activity, protein kinase activity, ATP binding; INVOLVED IN: protein amino acid phosphorylation; LOCATED IN: plasma membrane; EXPRESSED IN: 24 plant structures; EXPRESSED DURING: 13 growth stages; CONTAINS InterPro DOMAIN/s: Protein kinase, ATP binding site (InterPro:IPR017441), Protein kinase, catalytic domain (I…	protein_coding	SHAGGY-LIKE PROTEIN KINASE 41 (SK41)	(AtHIR1);SHAGGY-LIKE PROTEIN KINASE 41 (ATSK41);SHAGGY-LIKE PROTEIN KINASE 41 (SK41);HYPERSENSITIVE INDUCED REACTION 1 (HIR1)
ok	AT1G09840.2	385	628	682	610	681	386	934	523	741	609	617	699	-14,628715244	0,054761855415	0,76891576958	1	-14,715070723	-0,11794910376	0,52137017455	0,82028061499	-14,61599411	0,080204122689	0,66314373957	0,8989251475	-14,687689796	-0,17271095917	0,35335908965	0,62490626023	-14,588613182	0,025442267274	0,91080714978	1	-14,674968662	0,19815322644	0,28510477552	0,624317867	AT1G09840	shaggy-like protein kinase 41 (SK41); FUNCTIONS IN: protein serine/threonine kinase activity, protein kinase activity, ATP binding; INVOLVED IN: protein amino acid phosphorylation; LOCATED IN: plasma membrane; EXPRESSED IN: 24 plant structures; EXPRESSED DURING: 13 growth stages; CONTAINS InterPro DOMAIN/s: Protein kinase, ATP binding site (InterPro:IPR017441), Protein kinase, catalytic domain (I…	protein_coding	SHAGGY-LIKE PROTEIN KINASE 41 (SK41)	(AtHIR1);HYPERSENSITIVE INDUCED REACTION 1 (HIR1);SHAGGY-LIKE PROTEIN KINASE 41 (SK41);SHAGGY-LIKE PROTEIN KINASE 41 (ATSK41)
ok	AT1G09840.3	375	590	649	580	660	375	888	501	699	561	587	644	-14,699491827	0,050235667091	0,78792000463	1	-14,775693513	-0,10216770591	0,57895704823	0,85985079998	-14,70115084	0,046917640597	0,78912175988	0,96647708265	-14,75057568	-0,152403373	0,41475250095	0,68669366426	-14,676033007	-0,0033180264936	1	1	-14,752234693	0,14908534651	0,42533563439	0,75409238292	AT1G09840	shaggy-like protein kinase 41 (SK41); FUNCTIONS IN: protein serine/threonine kinase activity, protein kinase activity, ATP binding; INVOLVED IN: protein amino acid phosphorylation; LOCATED IN: plasma membrane; EXPRESSED IN: 24 plant structures; EXPRESSED DURING: 13 growth stages; CONTAINS InterPro DOMAIN/s: Protein kinase, ATP binding site (InterPro:IPR017441), Protein kinase, catalytic domain (I…	protein_coding	SHAGGY-LIKE PROTEIN KINASE 41 (SK41)	(AtHIR1);HYPERSENSITIVE INDUCED REACTION 1 (HIR1);SHAGGY-LIKE PROTEIN KINASE 41 (SK41);SHAGGY-LIKE PROTEIN KINASE 41 (ATSK41)
ok	AT1G09840.4	385	628	682	610	680	386	932	523	740	609	618	700	-14,629574618	0,053043106518	0,77825487479	1	-14,715440177	-0,11868801112	0,51818736308	0,81879690516	-14,615236173	0,081719996825	0,65700476316	0,89577439785	-14,688918624	-0,17173111763	0,35516151643	0,62708588308	-14,58871462	0,028676890306	0,87717636993	1	-14,674580179	0,20040800794	0,27931769517	0,61803263133	AT1G09840	shaggy-like protein kinase 41 (SK41); FUNCTIONS IN: protein serine/threonine kinase activity, protein kinase activity, ATP binding; INVOLVED IN: protein amino acid phosphorylation; LOCATED IN: plasma membrane; EXPRESSED IN: 24 plant structures; EXPRESSED DURING: 13 growth stages; CONTAINS InterPro DOMAIN/s: Protein kinase, ATP binding site (InterPro:IPR017441), Protein kinase, catalytic domain (I…	protein_coding	SHAGGY-LIKE PROTEIN KINASE 41 (SK41)	(AtHIR1);HYPERSENSITIVE INDUCED REACTION 1 (HIR1);SHAGGY-LIKE PROTEIN KINASE 41 (SK41);SHAGGY-LIKE PROTEIN KINASE 41 (ATSK41)
ok	AT1G09840.5	381	609	671	597	672	382	914	510	713	581	603	671	-14,663132495	0,041960967994	0,82238814346	1	-14,739861574	-0,111497189	0,55538664244	0,84524503178	-14,656287264	0,055651429568	0,76432522254	0,95261819222	-14,71888109	-0,15345815699	0,40996066614	0,68150067495	-14,63530678	0,013690461574	1	1	-14,712035859	0,16714861857	0,36943145722	0,70855071456	AT1G09840	shaggy-like protein kinase 41 (SK41); FUNCTIONS IN: protein serine/threonine kinase activity, protein kinase activity, ATP binding; INVOLVED IN: protein amino acid phosphorylation; LOCATED IN: plasma membrane; EXPRESSED IN: 24 plant structures; EXPRESSED DURING: 13 growth stages; CONTAINS InterPro DOMAIN/s: Protein kinase, ATP binding site (InterPro:IPR017441), Protein kinase, catalytic domain (I…	protein_coding	SHAGGY-LIKE PROTEIN KINASE 41 (SK41)	SHAGGY-LIKE PROTEIN KINASE 41 (ATSK41);SHAGGY-LIKE PROTEIN KINASE 41 (SK41);HYPERSENSITIVE INDUCED REACTION 1 (HIR1); (AtHIR1)
ok	AT1G09840.6	381	609	671	597	671	382	911	510	712	579	603	671	-14,664294599	0,039636761055	0,83215865558	1	-14,740236699	-0,11224743954	0,55205620896	0,84289009034	-14,657054867	0,054116225107	0,77103897649	0,95654325649	-14,720418318	-0,15188420059	0,41434208044	0,68625868637	-14,637236486	0,014479464053	1	1	-14,713178586	0,16636366465	0,37144470226	0,71027666444	AT1G09840	shaggy-like protein kinase 41 (SK41); FUNCTIONS IN: protein serine/threonine kinase activity, protein kinase activity, ATP binding; INVOLVED IN: protein amino acid phosphorylation; LOCATED IN: plasma membrane; EXPRESSED IN: 24 plant structures; EXPRESSED DURING: 13 growth stages; CONTAINS InterPro DOMAIN/s: Protein kinase, ATP binding site (InterPro:IPR017441), Protein kinase, catalytic domain (I…	protein_coding	SHAGGY-LIKE PROTEIN KINASE 41 (SK41)	(AtHIR1);HYPERSENSITIVE INDUCED REACTION 1 (HIR1);SHAGGY-LIKE PROTEIN KINASE 41 (SK41);SHAGGY-LIKE PROTEIN KINASE 41 (ATSK41)
ok	AT1G09870.1	257	348	283	335	387	287	503	215	374	327	308	331	-15,608367324	-0,061331036135	0,745461476	1	-15,521113992	0,1131756284	0,52664412301	0,82419805251	-15,573513107	0,0083773973888	0,96730175446	1	-15,55177951	0,17450666453	0,34279934375	0,6147894048	-15,604178625	0,069708433524	0,71020449128	0,99695080703	-15,516925293	-0,10479823101	0,57008086141	0,85828664948	AT1G09870	histidine acid phosphatase family protein; FUNCTIONS IN: acid phosphatase activity; INVOLVED IN: biological_process unknown; LOCATED IN: plasma membrane; EXPRESSED IN: 25 plant structures; EXPRESSED DURING: 14 growth stages; CONTAINS InterPro DOMAIN/s: Histidine phosphatase superfamily, clade-2 (InterPro:IPR000560), Histidine acid phosphatase, eukaryotic (InterPro:IPR016274); Has 765 Blast hits t…	protein_coding
ok	AT1G09880.1	10	19	7	11	10	21	16	11	12	24	10	18	-20,308494162	-0,19963784001	0,75850455941	1	-20,128281704	0,1607870745	0,49374153048	0,80857675347	-20,001353872	0,41464273939	0,26477213798	0,5847641336	-20,228100624	0,36042491451	0,29621770481	0,56538130833	-20,101172792	0,6142805794	0,10308548577	0,44628352669	-19,920960335	0,25385566489	0,72897933874	0,94906764962	AT1G09880	Rhamnogalacturonate lyase family protein; CONTAINS InterPro DOMAIN/s: Rhamnogalacturonate lyase (InterPro:IPR010325), Carbohydrate-binding-like fold (InterPro:IPR013784), Galactose-binding domain-like (InterPro:IPR008979); BEST Arabidopsis thaliana protein match is: Rhamnogalacturonate lyase family protein (TAIR:AT1G09890.1); Has 288 Blast hits to 274 proteins in 61 species: Archae - 0; Bacteria …	protein_coding
ok	AT1G09890.1	55	77	32	99	78	28	82	58	50	53	50	80	-18,064275402	-0,094785600565	0,78031204929	1	-17,93656436	0,16063648207	0,48738818039	0,80857675347	-17,999113779	0,035537644359	0,91538280795	1	-17,983957161	0,25542208264	0,34193710916	0,61385232313	-18,046506579	0,13032324492	0,64030572309	0,96066669251	-17,918795538	-0,12509883772	0,66504705284	0,91437670052	AT1G09890	Rhamnogalacturonate lyase family protein; CONTAINS InterPro DOMAIN/s: Rhamnogalacturonate lyase (InterPro:IPR010325), Carbohydrate-binding-like fold (InterPro:IPR013784), Galactose-binding domain-like (InterPro:IPR008979); BEST Arabidopsis thaliana protein match is: Rhamnogalacturonate lyase family protein (TAIR:AT1G09910.1); Has 301 Blast hits to 285 proteins in 64 species: Archae - 0; Bacteria …	protein_coding
ok	AT1G09930.1	1	1	1	2	5	0	0	0	1	2	0	0	-24,742289737	-1,9115808008	1	1	-23,2402826	1,0924334746	0,35296475853	0,69863242246	-24,138261315	-0,70352395681	1	1	-24,196073	3,0040142754	0,074493097531	0,23926659136	-25,094051716	1,208056844	1	1	-23,592044578	-1,7959574314	0,18712831302	0,5060227707	AT1G09930	oligopeptide transporter	protein_coding	OLIGOPEPTIDE TRANSPORTER 2 (OPT2)	OLIGOPEPTIDE TRANSPORTER 2 (ATOPT2);OLIGOPEPTIDE TRANSPORTER 2 (OPT2)
ok	AT1G09950.1	5	4	4	4	8	1	4	4	5	4	4	5	-21,830191649	-0,3242667997	1	1	-21,735262749	-0,13440899992	0,85219098056	0,98744935086	-21,72880327	-0,12149004192	0,71493974821	0,92697262617	-21,897396149	0,18985779978	1	1	-21,89093667	0,20277675777	0,85219098056	1	-21,79600777	0,012918957997	1	1	AT1G09950	RESPONSE TO ABA AND SALT 1 (RAS1); FUNCTIONS IN: molecular_function unknown; INVOLVED IN: biological_process unknown; LOCATED IN: endomembrane system; EXPRESSED IN: leaf apex, root, flower, leaf; EXPRESSED DURING: petal differentiation and expansion stage; BEST Arabidopsis thaliana protein match is: transcription factor-related (TAIR:AT1G58330.1); Has 520 Blast hits to 520 proteins in 34 species:…	protein_coding	RESPONSE TO ABA AND SALT 1 (RAS1)	RESPONSE TO ABA AND SALT 1 (RAS1)
ok	AT1G09960.1	45	75	70	97	82	32	93	47	88	82	82	93	-17,843428309	-0,066629700113	0,77987007126	1	-17,808833822	0,0025592730813	0,84585463422	0,9850322596	-17,646072536	0,32808184617	0,1546035041	0,44672754497	-17,842148672	0,069188973195	0,80789852308	0,97822462175	-17,679387386	0,39471154628	0,077241048767	0,37975004078	-17,644792899	0,32552257309	0,13863807405	0,42957697737	AT1G09960	low affinity (10mM) sucrose transporter in sieve elements (phloem)	protein_coding	SUCROSE TRANSPORTER 4 (SUT4)	SUCROSE TRANSPORTER 4 (ATSUT4);SUCROSE TRANSPORTER 4 (SUC4);SUCROSE TRANSPORTER 4 (ATSUC4);SUCROSE TRANSPORTER 4 (SUT4)
ok	AT1G09970.1	793	2046	1477	2347	3582	1728	1863	1334	1827	1884	1948	2160	-13,359598227	-0,043030932971	0,81997397281	1	-12,962989268	0,75018698484	3,53E-05	0,00064331001415	-13,137290635	0,40158425146	0,026251305343	0,155734627	-12,984504735	0,79321791782	1,25E-05	0,00021000347543	-13,158806101	0,44461518443	0,014032439248	0,13766743755	-12,762197143	-0,34860273338	0,053465631962	0,25579543196	AT1G09970	RLK7 belongs to a leucine-rich repeat class of receptor-likekinase (LRR-RLKs). It is involved in the control of germination speed and the tolerance to oxidant stress.	protein_coding	(LRR XI-23)	(LRR XI-23);RECEPTOR-LIKE KINASE 7 (RLK7)
ok	AT1G09970.2	793	2047	1477	2348	3582	1728	1863	1334	1827	1884	1948	2159	-13,359447866	-0,043331655656	0,81863232801	1	-12,962757433	0,75004920992	3,55E-05	0,00064501327864	-13,137250802	0,40106247269	0,026468918926	0,15664818027	-12,984423261	0,79338086557	1,25E-05	0,00020916723824	-13,15891663	0,44439412835	0,014081270551	0,13802549318	-12,762226197	-0,34898673722	0,053168350225	0,25515165845	AT1G09970	RLK7 belongs to a leucine-rich repeat class of receptor-likekinase (LRR-RLKs). It is involved in the control of germination speed and the tolerance to oxidant stress.	protein_coding	(LRR XI-23)	RECEPTOR-LIKE KINASE 7 (RLK7); (LRR XI-23)
ok	AT1G09995.1	37	49	53	37	52	31	61	39	66	51	31	47	-18,285435159	-0,066743133109	0,84389693977	1	-18,412163764	-0,32020034292	0,24898228246	0,58715960448	-18,367915821	-0,23170445753	0,34339356325	0,66869005002	-18,44553533	-0,25345720981	0,35941081891	0,63244481276	-18,401287388	-0,16496132442	0,54420682512	0,90741044907	-18,528015993	0,088495885391	0,81909461414	0,99811626675	AT1G09995	DNA repair DEAD helicase RAD3/XP-D subfamily protein; BEST Arabidopsis thaliana protein match is: RAD3-like DNA-binding helicase protein (TAIR:AT1G79890.1); Has 19 Blast hits to 19 proteins in 7 species: Archae - 0; Bacteria - 0; Metazoa - 0; Fungi - 0; Plants - 19; Viruses - 0; Other Eukaryotes - 0 (source: NCBI BLink).	protein_coding
ok	AT1G10040.1	15	28	33	27	37	19	47	15	39	22	13	23	-19,098391375	0,063820495684	0,95242855674	1	-19,123179556	0,014244133681	0,84936133046	0,98656235608	-19,383593216	-0,50658318661	0,1195315704	0,39144399753	-19,091269308	-0,049576362003	1	1	-19,351682968	-0,5704036823	0,060449882142	0,33865103538	-19,376471149	-0,52082732029	0,099077811787	0,36454859289	AT1G10040	alpha/beta-Hydrolases superfamily protein; CONTAINS InterPro DOMAIN/s: Protein of unknown function DUF676, hydrolase-like (InterPro:IPR007751); BEST Arabidopsis thaliana protein match is: alpha/beta-Hydrolases superfamily protein (TAIR:AT4G25770.1); Has 823 Blast hits to 815 proteins in 221 species: Archae - 0; Bacteria - 56; Metazoa - 168; Fungi - 260; Plants - 184; Viruses - 0; Other Eukaryotes…	protein_coding
ok	AT1G10040.2	14	28	33	26	37	19	47	15	39	22	11	23	-19,108548092	0,084133929842	0,8567930598	1	-19,141692593	0,017844928008	0,84803935747	0,98611763822	-19,419916443	-0,53860277174	0,098289577664	0,34977597726	-19,099625628	-0,066289001834	1	1	-19,377849478	-0,62273670159	0,042683049946	0,27472922921	-19,410993979	-0,55644769975	0,059416591033	0,27298743844	AT1G10040	alpha/beta-Hydrolases superfamily protein; CONTAINS InterPro DOMAIN/s: Protein of unknown function DUF676, hydrolase-like (InterPro:IPR007751); BEST Arabidopsis thaliana protein match is: alpha/beta-Hydrolases superfamily protein (TAIR:AT4G25770.1); Has 35333 Blast hits to 34131 proteins in 2444 species: Archae - 798; Bacteria - 22429; Metazoa - 974; Fungi - 991; Plants - 531; Viruses - 0; Other …	protein_coding
ok	AT1G10095.1	44	61	62	80	69	53	84	45	89	53	50	74	-17,963285009	0,051455026906	0,8947098735	1	-17,901157646	0,17570975344	0,45682303135	0,78788201238	-18,008154043	-0,038283040662	0,80330780642	0,97378873491	-17,875430132	0,12425472654	0,5798317464	0,82046759712	-17,982426529	-0,089738067568	0,72205385232	1	-17,920299166	-0,2139927941	0,3378653435	0,67946491318	AT1G10095	Protein prenylyltransferase superfamily protein; FUNCTIONS IN: protein prenyltransferase activity; INVOLVED IN: protein amino acid prenylation; LOCATED IN: cellular_component unknown; CONTAINS InterPro DOMAIN/s: Protein prenyltransferase (InterPro:IPR008940), Protein prenyltransferase, alpha subunit (InterPro:IPR002088); Has 876 Blast hits to 751 proteins in 162 species: Archae - 0; Bacteria - 0;…	protein_coding
ok	AT1G10110.1	6	5	7	8	7	7	11	3	9	4	6	5	-21,191569896	0,012939121805	1	1	-21,110454032	0,17517084846	0,77203885219	0,95578492115	-21,38951443	-0,38294994672	0,4203658149	0,73842106402	-21,103984471	0,16223172666	0,67625414971	0,89245242302	-21,383044869	-0,39588906853	0,53895304179	0,90415496911	-21,301929006	-0,55812079518	0,28845253251	0,62931933102	AT1G10110	F-box family protein; BEST Arabidopsis thaliana protein match is: F-box family protein with a domain of unknown function (DUF295) (TAIR:AT4G22165.1); Has 235 Blast hits to 233 proteins in 3 species: Archae - 0; Bacteria - 0; Metazoa - 0; Fungi - 0; Plants - 235; Viruses - 0; Other Eukaryotes - 0 (source: NCBI BLink).	protein_coding
ok	AT1G10140.1	28	26	28	25	35	23	48	30	29	17	17	23	-18,978250604	0,051750670729	0,9111457509	1	-19,05263209	-0,097012299885	0,80750516352	0,9681377512	-19,331262669	-0,65427345926	0,033564155704	0,18166849837	-19,026756754	-0,14876297061	0,65525389106	0,87780756761	-19,305387334	-0,70602412999	0,020454835897	0,17687544619	-19,379768819	-0,55726115938	0,064560157968	0,28390013392	AT1G10140	Uncharacterised conserved protein UCP031279; FUNCTIONS IN: molecular_function unknown; INVOLVED IN: biological_process unknown; LOCATED IN: plasma membrane; EXPRESSED IN: 23 plant structures; EXPRESSED DURING: 13 growth stages; CONTAINS InterPro DOMAIN/s: Uncharacterised conserved protein UCP031279 (InterPro:IPR016972); BEST Arabidopsis thaliana protein match is: Uncharacterised conserved protein…	protein_coding
ok	AT1G10150.1	97	210	149	162	159	90	230	128	198	152	166	226	-16,574579836	-0,02070302832	0,9415713835	1	-16,687782889	-0,24710913493	0,24018555637	0,58382020841	-16,485115777	0,15822508986	0,42065817208	0,73849456499	-16,698134403	-0,22640610661	0,2686436172	0,5339382184	-16,495467291	0,17892811818	0,38380240564	0,79282284672	-16,608670344	0,40533422479	0,046458013771	0,2330636528	AT1G10150	Carbohydrate-binding protein; FUNCTIONS IN: carbohydrate binding; LOCATED IN: mitochondrion; EXPRESSED IN: 24 plant structures; EXPRESSED DURING: 15 growth stages; BEST Arabidopsis thaliana protein match is: Carbohydrate-binding protein (TAIR:AT1G59510.1); Has 114 Blast hits to 112 proteins in 22 species: Archae - 0; Bacteria - 3; Metazoa - 0; Fungi - 0; Plants - 110; Viruses - 0; Other Eukaryote…	protein_coding		PHLOEM PROTEIN 2-A10 (AtPP2-A10)
ok	AT1G10180.1	230	316	239	297	336	172	440	204	370	310	255	306	-15,747131189	0,018752887745	0,93783811634	1	-15,801441385	-0,089867505263	0,64413454018	0,89411400588	-15,739988273	0,033038718295	0,86944344741	1	-15,792064941	-0,10862039301	0,58461752499	0,82376880448	-15,730611829	0,014285830549	1	1	-15,784922026	0,12290622356	0,52206890322	0,82561739845	AT1G10180	BEST Arabidopsis thaliana protein match is: exocyst complex component 84B (TAIR:AT5G49830.1); Has 132 Blast hits to 132 proteins in 25 species: Archae - 0; Bacteria - 0; Metazoa - 7; Fungi - 0; Plants - 117; Viruses - 0; Other Eukaryotes - 8 (source: NCBI BLink).	protein_coding
ok	AT1G10210.1	50	94	74	72	54	31	125	58	93	80	65	82	-17,613022354	0,0095596399978	1	1	-17,913033632	-0,59046291505	0,013205204677	0,089015494438	-17,641266908	-0,046929467244	0,79340529211	0,96861405545	-17,908253812	-0,60002255504	0,010034226683	0,056757076286	-17,636487088	-0,056489107242	0,85206045859	1	-17,936498365	0,5435334478	0,0219828219	0,14675360258	AT1G10210	Encodes ATMPK1.	protein_coding	MITOGEN-ACTIVATED PROTEIN KINASE 1 (MPK1)	MITOGEN-ACTIVATED PROTEIN KINASE 1 (MPK1);MITOGEN-ACTIVATED PROTEIN KINASE 1 (ATMPK1)
ok	AT1G10210.2	50	87	71	66	54	29	112	57	92	75	61	77	-17,681845916	0,00053877935265	1	1	-17,983505609	-0,60278060619	0,011131263212	0,077957160085	-17,719331839	-0,074433067637	0,7153093782	0,9272676341	-17,983236219	-0,60331938554	0,0096324439954	0,054957415879	-17,71906245	-0,074971846989	0,78013789914	1	-18,020722142	0,52834753855	0,028328697385	0,1730353211	AT1G10210	Encodes ATMPK1.	protein_coding	MITOGEN-ACTIVATED PROTEIN KINASE 1 (MPK1)	MITOGEN-ACTIVATED PROTEIN KINASE 1 (MPK1);MITOGEN-ACTIVATED PROTEIN KINASE 1 (ATMPK1)
ok	AT1G10250.1	3	1	1	4	0	0	4	2	2	2	2	0	-22,87273644	0,34659753448	1	1	-23,271655391	-0,45124036843	1	1	-23,266893874	-0,44171733382	1	1	-23,098356624	-0,7978379029	0,39849522075	0,66955925813	-23,093595107	-0,7883148683	0,39849522075	0,8051675318	-23,492514058	0,0095230346015	1	1	AT1G10250	BEST Arabidopsis thaliana protein match is: SIN3-like 6 (TAIR:AT1G10450.1); Has 310 Blast hits to 310 proteins in 86 species: Archae - 0; Bacteria - 0; Metazoa - 174; Fungi - 23; Plants - 97; Viruses - 0; Other Eukaryotes - 16 (source: NCBI BLink).	protein_coding
ok	AT1G10260.1	0	3	0	1	1	1	1	1	0	1	0	1	-24,24405198	-0,9055728934	1	1	-23,848680812	-0,11483055761	1	1	-24,141054407	-0,69957774751	1	1	-24,301467259	0,7907423358	1	1	-24,593840854	0,20599514589	1	1	-24,198469686	-0,5847471899	1	1	AT1G10260	copia-like retrotransposon family, has a 3.6e-19 P-value blast match to gb|AAG52949.1| gag/pol polyprotein (Endovir1-1) (Arabidopsis thaliana) (Ty1_Copia-family)	transposable_element_gene
ok	AT1G10280.1	28	50	34	56	42	31	61	35	45	59	63	48	-18,566890234	0,014264231719	1	1	-18,523643996	0,1007567066	0,60378501044	0,87450098598	-18,321510244	0,50502421038	0,041030242338	0,20729230671	-18,51651188	0,086492474877	0,76130316993	0,94531456109	-18,314378128	0,49075997866	0,0454478862	0,28473511325	-18,271131891	0,40426750378	0,11143419931	0,38862229122	AT1G10280	Core-2/I-branching beta-1,6-N-acetylglucosaminyltransferase family protein; CONTAINS InterPro DOMAIN/s: Core-2/I-Branching enzyme (InterPro:IPR021141); BEST Arabidopsis thaliana protein match is: Core-2/I-branching beta-1,6-N-acetylglucosaminyltransferase family protein (TAIR:AT3G21310.1); Has 584 Blast hits to 584 proteins in 19 species: Archae - 0; Bacteria - 2; Metazoa - 0; Fungi - 0; Plants -…	protein_coding
ok	AT1G10300.1	3	2	3	5	1	0	4	1	4	4	2	3	-22,450913623	-0,16347316115	1	1	-22,64190285	-0,54545161494	0,4361672915	0,77209841061	-22,344874177	0,048605730494	1	1	-22,72363943	-0,38197845379	0,79591763418	0,9693838052	-22,426610758	0,21207889165	0,82059939826	1	-22,617599985	0,59405734544	0,31538177643	0,655837684	AT1G10300	Nucleolar GTP-binding protein; FUNCTIONS IN: GTP binding; EXPRESSED IN: carpel; EXPRESSED DURING: 4 anthesis, petal differentiation and expansion stage; CONTAINS InterPro DOMAIN/s: GTP1/OBG (InterPro:IPR006073), Nucleolar GTP-binding 1 (InterPro:IPR010674), NOG, C-terminal (InterPro:IPR012973); BEST Arabidopsis thaliana protein match is: Nucleolar GTP-binding protein (TAIR:AT1G50920.1); Has 8833 …	protein_coding	(NOG1-2)	(NOG1-2)
ok	AT1G10470.1	350	466	418	296	394	224	443	456	640	346	286	432	-15,078820432	0,046190012304	0,80170209108	1	-15,370485324	-0,53713977164	0,0049255726341	0,04155967869	-15,272649965	-0,34146905501	0,069867367634	0,28540911529	-15,347390318	-0,58332978394	0,0020975470331	0,016720095287	-15,249554959	-0,38765906731	0,038278669638	0,26033808893	-15,541219851	0,19567071663	0,31067072033	0,65120169415	AT1G10470	Encodes a two-component response regulator. Acts redundantly with ARR3 in the control of circadian period in a cytokinin-independent manner.	protein_coding	RESPONSE REGULATOR 4 (ARR4)	INDUCED BY CYTOKININ 7 (IBC7);RESPONCE REGULATOR 1 (ATRR1);MATERNAL EFFECT EMBRYO ARREST 7 (MEE7);RESPONSE REGULATOR 4 (ARR4)
ok	AT1G10500.1	468	706	568	640	757	472	821	541	745	583	534	718	-14,628582643	-0,031559196431	0,87180186213	1	-14,60577027	0,014065549477	0,93711194327	1	-14,63263982	-0,039673548885	0,83254344706	0,98689852663	-14,621549869	0,045624745908	0,80405730687	0,975898789	-14,648419418	-0,0081143524537	1	1	-14,625607045	-0,053739098362	0,76880007342	0,97107603563	AT1G10500	Involved in chloroplast Fe-S cluster assembly. Located in the chloroplast stroma. Expressed preferentially in green tissues.	protein_coding	CHLOROPLAST-LOCALIZED ISCA-LIKE PROTEIN (CPISCA)	CHLOROPLAST-LOCALIZED ISCA-LIKE PROTEIN (CPISCA);CHLOROPLAST-LOCALIZED ISCA-LIKE PROTEIN (ATCPISCA)
ok	AT1G10522.1	246	328	315	402	355	229	455	273	390	367	256	333	-15,57224514	0,0057880826777	0,9815047408	1	-15,556674141	0,036930079964	0,81815349238	0,97241279324	-15,583937805	-0,017597246788	0,89494426578	1	-15,5537801	0,031141997287	0,87602691697	1	-15,581043763	-0,023385329466	0,98213738638	1	-15,565472765	-0,054527326753	0,76911793851	0,97125993873	AT1G10522	Encodes PRIN2 (plastid redox insensitive 2). PRIN2 mutants are impaired in PEP (plastid-encoded RNA polymerase) activity and high light-dependent plastid redox signalling to the nucleus.	protein_coding	PLASTID REDOX INSENSITIVE 2 (PRIN2)	PLASTID REDOX INSENSITIVE 2 (PRIN2)
ok	AT1G10522.2	244	326	315	401	348	229	450	269	386	365	253	325	-15,584217423	-0,0048937737417	0,98756804773	1	-15,565085555	0,033369961801	0,86233135908	0,9916241953	-15,596924301	-0,030307530993	0,84814080668	0,99244306924	-15,567532442	0,038263735543	0,84550361543	1	-15,599371188	-0,025413757251	0,89781785582	1	-15,58023932	-0,063677492794	0,73661110887	0,95239021936	AT1G10522	Encodes PRIN2 (plastid redox insensitive 2). PRIN2 mutants are impaired in PEP (plastid-encoded RNA polymerase) activity and high light-dependent plastid redox signalling to the nucleus.	protein_coding	PLASTID REDOX INSENSITIVE 2 (PRIN2)	PLASTID REDOX INSENSITIVE 2 (PRIN2)
ok	AT1G10560.1	6	7	14	8	7	4	15	9	10	10	5	13	-20,61263344	0,004870462366	1	1	-20,930478647	-0,63081995223	0,2204299563	0,55927014322	-20,651518192	-0,072899041496	0,80672133638	0,9756791727	-20,928043416	-0,63569041459	0,19947698121	0,44935512792	-20,649082961	-0,077769503862	1	1	-20,966928168	0,55792091073	0,34127466256	0,68267521029	AT1G10560	Encodes a protein containing a UND, a U-box, and an ARM domain. This protein has E3 ubiquitin ligase activity based on in vitro assays.	protein_coding	PLANT U-BOX 18 (PUB18)	PLANT U-BOX 18 (PUB18);ARABIDOPSIS THALIANA PLANT U-BOX 18 (ATPUB18)
ok	AT1G10570.1	153	290	264	395	350	202	427	187	281	307	191	261	-15,923772838	0,0024082553631	1	1	-15,768263741	0,31342644858	0,10194090255	0,35870503296	-15,926265452	-0,0025769724243	1	1	-15,767059614	0,31101819321	0,10356648161	0,29849404774	-15,925061324	-0,0049852277874	1	1	-15,769552228	-0,316003421	0,10190129084	0,36933653384	AT1G10570	Encodes a deSUMOylating enzyme. In vitro it has both peptidase activity and isopeptidase activity: it can cleave the C-terminal residues from SUMO to activate it for attachment to a target protein and it can also act on the isopeptide bond between SUMO and another protein. sYFP:OTS2 protein accumulates in nuclei in a punctate pattern. Double mutant analysis with ULP1D/OTS1 indicates that these ge…	protein_coding	OVERLY TOLERANT TO SALT 2 (OTS2)	UB-LIKE PROTEASE 1C (ULP1C);OVERLY TOLERANT TO SALT 2 (OTS2)
ok	AT1G10570.2	153	290	264	395	350	202	426	187	281	307	191	261	-15,924456745	0,0010404412535	1	1	-15,768263741	0,31342644858	0,10194090255	0,35870503296	-15,926265452	-0,0025769724243	1	1	-15,767743521	0,31238600732	0,10158087055	0,29472044905	-15,925745231	-0,0036174136778	1	1	-15,769552228	-0,316003421	0,10190129084	0,36933653384	AT1G10570	Encodes a deSUMOylating enzyme. In vitro it has both peptidase activity and isopeptidase activity: it can cleave the C-terminal residues from SUMO to activate it for attachment to a target protein and it can also act on the isopeptide bond between SUMO and another protein. sYFP:OTS2 protein accumulates in nuclei in a punctate pattern. Double mutant analysis with ULP1D/OTS1 indicates that these ge…	protein_coding	OVERLY TOLERANT TO SALT 2 (OTS2)	UB-LIKE PROTEASE 1C (ULP1C);OVERLY TOLERANT TO SALT 2 (OTS2)
ok	AT1G10600.1	185	248	266	355	265	175	400	205	284	233	240	266	-15,919040886	0,006622601688	0,98455513894	1	-15,890126704	0,064450965853	0,75213638688	0,94629705352	-15,939444987	-0,034185600292	0,86812727385	1	-15,886815403	0,057828364165	0,76781760261	0,95012784392	-15,936133686	-0,04080820198	0,88048182788	1	-15,907219504	-0,098636566144	0,62076316364	0,89201779905	AT1G10600	associated molecule with the SH3 domain of STAM 2 (AMSH2); FUNCTIONS IN: molecular_function unknown; INVOLVED IN: ubiquitin-dependent protein catabolic process; LOCATED IN: chloroplast; EXPRESSED IN: cultured cell; CONTAINS InterPro DOMAIN/s: Mov34/MPN/PAD-1 (InterPro:IPR000555); BEST Arabidopsis thaliana protein match is: associated molecule with the SH3 domain of STAM 3 (TAIR:AT4G16144.1); Has …	protein_coding	ASSOCIATED MOLECULE WITH THE SH3 DOMAIN OF STAM 2 (AMSH2)	ASSOCIATED MOLECULE WITH THE SH3 DOMAIN OF STAM 2 (AMSH2)
ok	AT1G10600.2	179	238	258	338	257	167	383	200	278	226	227	258	-15,966121995	0,012354466578	0,96023145355	1	-15,946083337	0,052431783207	0,79175299362	0,96276217588	-15,992823275	-0,041048091867	0,81326349415	0,97883653759	-15,939906104	0,040077316629	0,84108681196	1	-15,986646041	-0,053402558444	0,7932108695	1	-15,966607383	-0,093479875074	0,643653003	0,90147991614	AT1G10600	associated molecule with the SH3 domain of STAM 2 (AMSH2); FUNCTIONS IN: molecular_function unknown; INVOLVED IN: ubiquitin-dependent protein catabolic process; LOCATED IN: mitochondrion; EXPRESSED IN: cultured cell; CONTAINS InterPro DOMAIN/s: Mov34/MPN/PAD-1 (InterPro:IPR000555); BEST Arabidopsis thaliana protein match is: associated molecule with the SH3 domain of STAM 3 (TAIR:AT4G16144.1); Ha…	protein_coding	ASSOCIATED MOLECULE WITH THE SH3 DOMAIN OF STAM 2 (AMSH2)	ASSOCIATED MOLECULE WITH THE SH3 DOMAIN OF STAM 2 (AMSH2)
ok	AT1G10600.3	185	248	265	355	264	175	399	205	283	232	240	266	-15,921555032	0,005725020579	0,99226327698	1	-15,891953671	0,064927744178	0,75183294274	0,94613468713	-15,941442988	-0,034050890882	0,85163349167	0,99404112745	-15,88909116	0,059202723599	0,76038002871	0,9447202154	-15,938580478	-0,039775911461	0,88770599986	1	-15,908979116	-0,09897863506	0,62033381192	0,89169559871	AT1G10600	associated molecule with the SH3 domain of STAM 2 (AMSH2); FUNCTIONS IN: molecular_function unknown; INVOLVED IN: ubiquitin-dependent protein catabolic process; LOCATED IN: chloroplast; EXPRESSED IN: cultured cell; CONTAINS InterPro DOMAIN/s: Mov34/MPN/PAD-1 (InterPro:IPR000555); BEST Arabidopsis thaliana protein match is: associated molecule with the SH3 domain of STAM 3 (TAIR:AT4G16144.1); Has …	protein_coding	ASSOCIATED MOLECULE WITH THE SH3 DOMAIN OF STAM 2 (AMSH2)	ASSOCIATED MOLECULE WITH THE SH3 DOMAIN OF STAM 2 (AMSH2)
ok	AT1G10610.1	88	108	96	111	89	58	172	85	129	82	58	82	-17,149122861	0,056534013598	0,83554797385	1	-17,328191852	-0,30160396816	0,1699518451	0,48106717057	-17,438739491	-0,5226992473	0,018017428767	0,12170903693	-17,299924845	-0,35813798176	0,10324759561	0,29788208991	-17,410472485	-0,57923326089	0,0078869127666	0,093537981797	-17,589541476	-0,22109527913	0,32129689111	0,66223573824	AT1G10610	basic helix-loop-helix (bHLH) DNA-binding superfamily protein; FUNCTIONS IN: DNA binding, sequence-specific DNA binding transcription factor activity; INVOLVED IN: regulation of transcription; LOCATED IN: nucleus; EXPRESSED IN: 22 plant structures; EXPRESSED DURING: 13 growth stages; CONTAINS InterPro DOMAIN/s: Helix-loop-helix DNA-binding domain (InterPro:IPR001092), Helix-loop-helix DNA-binding…	protein_coding
ok	AT1G10650.1	75	120	85	106	104	88	127	85	142	102	107	124	-17,236524491	0,029444053139	0,9129274488	1	-17,24039489	0,02170325505	0,79790274925	0,96443828507	-17,17990749	0,14267805548	0,50394304648	0,79630713761	-17,225672864	-0,0077407980888	1	1	-17,165185463	0,11323400234	0,59969428303	0,93869825552	-17,169055862	0,12097480043	0,62062995752	0,8919242771	AT1G10650	SBP (S-ribonuclease binding protein) family protein; FUNCTIONS IN: zinc ion binding; INVOLVED IN: biological_process unknown; LOCATED IN: cellular_component unknown; EXPRESSED IN: 24 plant structures; EXPRESSED DURING: 15 growth stages; CONTAINS InterPro DOMAIN/s: Zinc finger, RING-type (InterPro:IPR001841), S-ribonuclease binding protein, SBP1, pollen (InterPro:IPR017066); BEST Arabidopsis thali…	protein_coding
ok	AT1G10650.2	70	115	84	99	101	80	121	81	132	97	105	118	-17,307788169	0,004579946533	0,98180233838	1	-17,318079863	-0,016003443229	1	1	-17,237512184	0,14513191608	0,51866258532	0,80566554424	-17,31578989	-0,020583389762	0,96447916456	1	-17,235222211	0,14055196955	0,52790275637	0,8966478389	-17,245513905	0,16113535931	0,48553152241	0,80393998657	AT1G10650	SBP (S-ribonuclease binding protein) family protein; FUNCTIONS IN: zinc ion binding; INVOLVED IN: biological_process unknown; LOCATED IN: cellular_component unknown; EXPRESSED IN: 24 plant structures; EXPRESSED DURING: 15 growth stages; CONTAINS InterPro DOMAIN/s: Zinc finger, RING-type (InterPro:IPR001841), S-ribonuclease binding protein, SBP1, pollen (InterPro:IPR017066); BEST Arabidopsis thali…	protein_coding
ok	AT1G10660.1	207	397	351	560	548	328	525	258	416	419	321	454	-15,491473006	0,0028248465005	1	1	-15,245926604	0,49391765186	0,0086909900504	0,064297524573	-15,383863617	0,21804362481	0,2497722147	0,57044393823	-15,244514181	0,49109280536	0,0087657259187	0,051370581694	-15,382451194	0,21521877831	0,25446978326	0,66472055334	-15,136904791	-0,27587402705	0,13990430182	0,43177522266	AT1G10660	unknown protein; LOCATED IN: endomembrane system; EXPRESSED IN: 24 plant structures; EXPRESSED DURING: 15 growth stages; BEST Arabidopsis thaliana protein match is: unknown protein (TAIR:AT5G62960.1); Has 155 Blast hits to 154 proteins in 22 species: Archae - 0; Bacteria - 0; Metazoa - 10; Fungi - 4; Plants - 139; Viruses - 0; Other Eukaryotes - 2 (source: NCBI BLink).	protein_coding
ok	AT1G10660.2	209	404	352	566	554	329	531	261	425	423	326	458	-15,473525406	0,0097736131145	1	1	-15,232755532	0,4913133605	0,0091076012404	0,066519362067	-15,368684371	0,21945568175	0,2457678077	0,57044393823	-15,227868725	0,48153974738	0,010032265854	0,056755855736	-15,363797565	0,20968206863	0,26317771288	0,67492098347	-15,123027691	-0,27185767875	0,14671463208	0,44345570819	AT1G10660	unknown protein; LOCATED IN: endomembrane system; EXPRESSED IN: 24 plant structures; EXPRESSED DURING: 15 growth stages; BEST Arabidopsis thaliana protein match is: unknown protein (TAIR:AT5G62960.1); Has 35333 Blast hits to 34131 proteins in 2444 species: Archae - 798; Bacteria - 22429; Metazoa - 974; Fungi - 991; Plants - 531; Viruses - 0; Other Eukaryotes - 9610 (source: NCBI BLink).	protein_coding
ok	AT1G10660.3	209	404	352	566	554	329	531	261	423	423	326	457	-15,474694897	0,0074346301181	1	1	-15,232755532	0,4913133605	0,0091076012404	0,066519362067	-15,369240797	0,21834282994	0,24849195496	0,57044393823	-15,229038217	0,48387873038	0,0099769060599	0,056531165974	-15,365523482	0,21090819982	0,25984793058	0,67074730465	-15,123584117	-0,27297053055	0,14491844336	0,44052282418	AT1G10660	unknown protein; LOCATED IN: endomembrane system; EXPRESSED IN: 24 plant structures; EXPRESSED DURING: 15 growth stages; BEST Arabidopsis thaliana protein match is: unknown protein (TAIR:AT5G62960.1); Has 35333 Blast hits to 34131 proteins in 2444 species: Archae - 798; Bacteria - 22429; Metazoa - 974; Fungi - 991; Plants - 531; Viruses - 0; Other Eukaryotes - 9610 (source: NCBI BLink).	protein_coding
ok	AT1G10660.4	209	404	352	566	554	329	531	261	426	423	326	458	-15,472941377	0,010941669746	1	1	-15,232755532	0,4913133605	0,0091076012404	0,066519362067	-15,368684371	0,21945568175	0,2457678077	0,57044393823	-15,227284697	0,48037169075	0,010387867265	0,058391806937	-15,363213537	0,208514012	0,26874991806	0,68050878561	-15,123027691	-0,27185767875	0,14671463208	0,44345570819	AT1G10660	unknown protein; LOCATED IN: endomembrane system; EXPRESSED IN: 24 plant structures; EXPRESSED DURING: 15 growth stages; BEST Arabidopsis thaliana protein match is: unknown protein (TAIR:AT5G62960.1); Has 35333 Blast hits to 34131 proteins in 2444 species: Archae - 798; Bacteria - 22429; Metazoa - 974; Fungi - 991; Plants - 531; Viruses - 0; Other Eukaryotes - 9610 (source: NCBI BLink).	protein_coding
ok	AT1G10670.2	2006	2610	2230	2935	3278	2011	3615	2229	3036	2514	2376	2754	-12,601905531	0,052628338068	0,7714375183	1	-12,547331425	0,16177655017	0,36817339266	0,71486908904	-12,607935201	0,040568997516	0,82317882014	0,98308401774	-12,521017255	0,1091482121	0,54425517854	0,79066265083	-12,581621032	-0,012059340552	0,94744233843	1	-12,527046926	-0,12120755265	0,50097060916	0,80923716052	AT1G10670	One of the three genes encoding subunit A of the trimeric protein ATP Citrate Lyase. Antisense ACLA-1 plants cause a reduction in cytosolic acetyl-CoA metabolism and have upregulation of stress-related genes and down-regulation of primary metabolism and growth genes, suggesting the mutation restricts normal growth and developmental processes and puts the plant into a state of stress.	protein_coding	ATP-CITRATE LYASE A-1 (ACLA-1)	ATP-CITRATE LYASE A-1 (ACLA-1)
ok	AT1G10780.1	67	78	89	115	94	59	139	76	92	139	97	83	-17,468064969	0,053930328393	0,84147521342	1	-17,460927973	0,068204320443	0,79094466801	0,96228665489	-17,329797484	0,33046529815	0,13324040879	0,40868993303	-17,433962809	0,01427399205	0,96180631094	1	-17,30283232	0,27653496976	0,20454822169	0,60886209636	-17,295695324	0,26226097771	0,22748601119	0,56037094647	AT1G10780	F-box/RNI-like superfamily protein; CONTAINS InterPro DOMAIN/s: F-box domain, cyclin-like (InterPro:IPR001810), F-box domain, Skp2-like (InterPro:IPR022364); BEST Arabidopsis thaliana protein match is: F-box/RNI-like superfamily protein (TAIR:AT1G67190.2); Has 253 Blast hits to 253 proteins in 17 species: Archae - 0; Bacteria - 0; Metazoa - 1; Fungi - 0; Plants - 251; Viruses - 0; Other Eukaryote…	protein_coding
ok	AT1G10790.1	4	2	4	13	6	2	3	3	4	9	9	11	-22,208781418	-0,32661784628	1	1	-21,579224079	0,93249683167	0,22534391338	0,56259121858	-21,338696656	1,4135516772	0,015348024157	0,11000878387	-21,742533002	1,2591146779	0,054825984962	0,19575807826	-21,50200558	1,7401695235	0,0015021209185	0,026810308244	-20,872448241	0,4810548455	0,29408796538	0,63577398297	AT1G10790	BEST Arabidopsis thaliana protein match is: hydroxyproline-rich glycoprotein family protein (TAIR:AT3G56590.2); Has 78 Blast hits to 78 proteins in 11 species: Archae - 0; Bacteria - 0; Metazoa - 0; Fungi - 0; Plants - 78; Viruses - 0; Other Eukaryotes - 0 (source: NCBI BLink).	protein_coding
ok	AT1G10830.1	270	356	280	280	313	169	491	292	402	302	289	318	-15,516405979	0,061241739784	0,76002340232	1	-15,73312583	-0,3721979623	0,054031045297	0,2396537112	-15,602449164	-0,11084462993	0,55889883215	0,83628381466	-15,70250496	-0,43343970208	0,023716972561	0,10824737799	-15,571828294	-0,17208636972	0,37386072689	0,78488114856	-15,788548145	0,26135333237	0,17580009938	0,49024542627	AT1G10830	Encodes a functional 15-cis-zeta-carotene isomerase (Z-ISO).	protein_coding	15-CIS-ZETA-CAROTENE ISOMERASE (Z-ISO)	15-CIS-ZETA-CAROTENE ISOMERASE (Z-ISO); (Z-ISO1.1)
ok	AT1G10840.1	1002	1376	1179	1321	1277	714	1865	1068	1543	1190	986	1247	-13,57494261	0,0034248334099	1	1	-13,690495303	-0,22768055308	0,21017642194	0,54225944686	-13,663845753	-0,1743814526	0,33670009731	0,66210084799	-13,688782886	-0,23110538649	0,20289534881	0,45459714118	-13,662133336	-0,17780628601	0,32972855674	0,73958591829	-13,777686029	0,053299100482	0,76932144539	0,97133138761	AT1G10840	Encodes eukaryotic initiation factor 3H1 subunit (TIF3H1).	protein_coding	TRANSLATION INITIATION FACTOR 3 SUBUNIT H1 (TIF3H1)	TRANSLATION INITIATION FACTOR 3 SUBUNIT H1 (TIF3H1)
ok	AT1G10840.2	959	1321	1137	1261	1230	690	1765	1024	1455	1130	942	1194	-13,641556082	-0,013517490012	0,95093203792	1	-13,748095087	-0,22659549963	0,21339405312	0,54752133815	-13,726812704	-0,18403073352	0,31368776416	0,63827194769	-13,754853832	-0,21307800962	0,24202057816	0,50600908229	-13,733571449	-0,17051324351	0,34887210068	0,76069509874	-13,840110454	0,042564766114	0,81751237863	0,99745829369	AT1G10840	Encodes eukaryotic initiation factor 3H1 subunit (TIF3H1).	protein_coding	TRANSLATION INITIATION FACTOR 3 SUBUNIT H1 (TIF3H1)	TRANSLATION INITIATION FACTOR 3 SUBUNIT H1 (TIF3H1)
ok	AT1G10880.1	0	2	0	0	1	0	0	0	1	2	0	0	-25,036451111	-1,3232580536	1	1	-24,934520667	-1,1193971646	1	1	-24,432422689	-0,11520120962	1	1	-25,596149693	0,20386088896	1	1	-25,094051716	1,208056844	1	1	-24,992121271	1,004195955	1	1	AT1G10880	Putative role in response to salt stress. Mutants grow larger than the wild type under salt stress condition (Ann Stapleton and Ashley Green, 2009, personal communication).	protein_coding
ok	AT1G11070.1	9	14	8	31	21	9	10	9	16	28	17	29	-20,49004129	-0,13978560408	0,91256897707	1	-19,999957761	0,8403814538	0,032840128585	0,17115961693	-19,852970287	1,134356402	0,0012870080878	0,018940969545	-20,069850563	0,98016705789	0,0095985203169	0,05492569306	-19,922863089	1,2741420061	0,00024324485527	0,005974071649	-19,43277956	0,29397494817	0,31790920315	0,65827476468	AT1G11070	BEST Arabidopsis thaliana protein match is: Hydroxyproline-rich glycoprotein family protein (TAIR:AT1G61080.1); Has 579 Blast hits to 567 proteins in 152 species: Archae - 0; Bacteria - 68; Metazoa - 159; Fungi - 113; Plants - 172; Viruses - 0; Other Eukaryotes - 67 (source: NCBI BLink).	protein_coding
ok	AT1G11110.1	1	1	1	0	1	1	2	0	0	0	0	1	-24,244439994	-0,91588131374	1	1	-24,138218183	-0,70343769162	1	1	-24,638640645	-1,704282616	0,37972465477	0,69826276905	-24,59615884	0,21244362212	1	1	-25,096581302	-0,78840130229	1	1	-24,990359491	-1,0008449244	1	1	AT1G11110	LisH and RanBPM domains containing protein; CONTAINS InterPro DOMAIN/s: LisH dimerisation motif, subgroup (InterPro:IPR013720), Ran binding protein, CRA domain (InterPro:IPR019589), CTLH, C-terminal LisH motif (InterPro:IPR006595), LisH dimerisation motif (InterPro:IPR006594), Ran binding protein-like, CRA domain (InterPro:IPR013144); BEST Arabidopsis thaliana protein match is: LisH and RanBPM do…	protein_coding
ok	AT1G11125.1	20	15	8	8	14	5	26	11	17	8	2	6	-19,943963495	-0,020509655132	1	1	-20,338433008	-0,80944868196	0,042411549915	0,20371562238	-20,713426584	-1,559435834	0,00054539406501	0,010191622084	-20,348687836	-0,78893902683	0,043920624798	0,1674383208	-20,723681412	-1,5389261789	0,00035475909613	0,0081941557066	-21,118150925	-0,74998715207	0,11363576818	0,39323858408	AT1G11125	unknown protein; BEST Arabidopsis thaliana protein match is: unknown protein (TAIR:AT1G61170.1).	protein_coding
ok	AT1G11200.1	86	112	106	100	107	87	159	89	156	77	110	110	-17,083898137	0,076596275923	0,73442099637	1	-17,185659689	-0,12692682854	0,55808500866	0,84614884522	-17,194939733	-0,14548691676	0,50033577352	0,79432742563	-17,147361551	-0,20352310446	0,36523624894	0,63851265556	-17,156641595	-0,22208319268	0,29712662695	0,70518889448	-17,258403147	-0,018560088219	0,90971520192	1	AT1G11200	Protein of unknown function (DUF300); INVOLVED IN: biological_process unknown; LOCATED IN: endomembrane system; EXPRESSED IN: 23 plant structures; EXPRESSED DURING: 14 growth stages; CONTAINS InterPro DOMAIN/s: Protein of unknown function DUF300 (InterPro:IPR005178); BEST Arabidopsis thaliana protein match is: Protein of unknown function (DUF300) (TAIR:AT4G21570.1); Has 839 Blast hits to 837 prot…	protein_coding
ok	AT1G11210.1	211	168	154	219	163	113	292	175	207	124	109	142	-16,289518306	-0,016108013116	0,93178398646	1	-16,40858593	-0,25424326101	0,19974650745	0,52648974174	-16,611505648	-0,66008269797	0,0011553272647	0,017671750294	-16,416639936	-0,23813524789	0,23597667324	0,49756195839	-16,619559655	-0,64397468485	0,001507192183	0,026871389736	-16,738627279	-0,40583943696	0,048293672766	0,23964915731	AT1G11210	Protein of unknown function (DUF761); FUNCTIONS IN: molecular_function unknown; INVOLVED IN: response to oxidative stress; LOCATED IN: endomembrane system; EXPRESSED IN: 10 plant structures; EXPRESSED DURING: LP.06 six leaves visible, LP.04 four leaves visible, 4 anthesis, petal differentiation and expansion stage; CONTAINS InterPro DOMAIN/s: Protein of unknown function DUF761, plant (InterPro:IP…	protein_coding
ok	AT1G11220.1	28	16	33	41	31	21	40	26	30	25	38	35	-19,096454535	-0,022391417609	0,95281434265	1	-19,018457215	0,13360322182	0,71924094403	0,93173946932	-18,976927498	0,2166626572	0,48617801653	0,79162242465	-19,029652924	0,15599463943	0,65279307366	0,87566781852	-18,988123206	0,23905407481	0,41448028105	0,82103540814	-18,910125887	0,083059435381	0,82468685765	1	AT1G11220	Protein of unknown function (DUF761); FUNCTIONS IN: molecular_function unknown; INVOLVED IN: biological_process unknown; LOCATED IN: endomembrane system; EXPRESSED IN: shoot apex, embryo, leaf whorl, flower, seed; EXPRESSED DURING: F mature embryo stage, petal differentiation and expansion stage, E expanded cotyledon stage, D bilateral stage; CONTAINS InterPro DOMAIN/s: Protein of unknown functio…	protein_coding
ok	AT1G11250.1	0	2	1	0	0	3	1	0	2	0	0	1	-23,952411251	-0,32541596411	1	1	-23,842419899	-0,10543325872	1	1	-24,640242611	-1,7010786836	0,62783479286	0,87753783947	-24,005127881	0,21998270539	1	1	-24,802950593	-1,3756627195	0,62783479286	0,95394765058	-24,692959241	-1,5956454249	0,37972465477	0,71528718101	AT1G11250	member of SYP12 Gene Family	protein_coding	SYNTAXIN OF PLANTS 125 (SYP125)	SYNTAXIN OF PLANTS 125 (SYP125); (ATSYP125)
ok	AT1G11280.1	1	2	0	0	1	0	1	1	1	2	0	2	-23,949927228	-0,32372463847	1	1	-24,641142079	-1,7061543403	0,62783479286	0,88515215805	-23,639918529	0,29629276008	1	1	-24,803004398	-1,3824297018	0,62783479286	0,85642321868	-23,801780848	0,62001739855	1	1	-24,492995699	2,0024471004	0,37972465477	0,71528718101	AT1G11280	S-locus lectin protein kinase family protein; FUNCTIONS IN: in 6 functions; INVOLVED IN: protein amino acid phosphorylation, recognition of pollen; EXPRESSED IN: 23 plant structures; EXPRESSED DURING: 15 growth stages; CONTAINS InterPro DOMAIN/s: Curculin-like (mannose-binding) lectin (InterPro:IPR001480), PAN-2 domain (InterPro:IPR013227), Apple-like (InterPro:IPR003609), Serine/threonine-protei…	protein_coding
ok	AT1G11280.2	1	2	0	0	1	0	1	1	1	2	0	2	-23,949927228	-0,32372463847	1	1	-24,641142079	-1,7061543403	0,62783479286	0,88515215805	-23,639918529	0,29629276008	1	1	-24,803004398	-1,3824297018	0,62783479286	0,85642321868	-23,801780848	0,62001739855	1	1	-24,492995699	2,0024471004	0,37972465477	0,71528718101	AT1G11280	S-locus lectin protein kinase family protein; FUNCTIONS IN: in 6 functions; INVOLVED IN: protein amino acid phosphorylation, recognition of pollen; LOCATED IN: endomembrane system; EXPRESSED IN: 23 plant structures; EXPRESSED DURING: 15 growth stages; CONTAINS InterPro DOMAIN/s: Curculin-like (mannose-binding) lectin (InterPro:IPR001480), PAN-2 domain (InterPro:IPR013227), Apple-like (InterPro:IP…	protein_coding
ok	AT1G11280.3	1	2	0	0	1	0	1	1	1	2	0	2	-23,949927228	-0,32372463847	1	1	-24,641142079	-1,7061543403	0,62783479286	0,88515215805	-23,639918529	0,29629276008	1	1	-24,803004398	-1,3824297018	0,62783479286	0,85642321868	-23,801780848	0,62001739855	1	1	-24,492995699	2,0024471004	0,37972465477	0,71528718101	AT1G11280	S-locus lectin protein kinase family protein; FUNCTIONS IN: in 6 functions; INVOLVED IN: protein amino acid phosphorylation, recognition of pollen; LOCATED IN: endomembrane system; EXPRESSED IN: 23 plant structures; EXPRESSED DURING: 15 growth stages; CONTAINS InterPro DOMAIN/s: Curculin-like (mannose-binding) lectin (InterPro:IPR001480), PAN-2 domain (InterPro:IPR013227), Apple-like (InterPro:IP…	protein_coding
ok	AT1G11280.4	1	2	0	0	1	0	1	1	1	2	0	2	-23,949927228	-0,32372463847	1	1	-24,641142079	-1,7061543403	0,62783479286	0,88515215805	-23,639918529	0,29629276008	1	1	-24,803004398	-1,3824297018	0,62783479286	0,85642321868	-23,801780848	0,62001739855	1	1	-24,492995699	2,0024471004	0,37972465477	0,71528718101	AT1G11280	S-locus lectin protein kinase family protein; FUNCTIONS IN: in 6 functions; INVOLVED IN: protein amino acid phosphorylation, recognition of pollen; EXPRESSED IN: 23 plant structures; EXPRESSED DURING: 15 growth stages; CONTAINS InterPro DOMAIN/s: Curculin-like (mannose-binding) lectin (InterPro:IPR001480), PAN-2 domain (InterPro:IPR013227), Apple-like (InterPro:IPR003609), Serine/threonine-protei…	protein_coding
ok	AT1G11300.1	90	185	175	89	119	54	244	128	203	107	86	98	-16,560248363	0,036349069525	0,87304355144	1	-17,023697228	-0,89054866013	2,84E-05	0,00052909259072	-16,941069228	-0,72529266008	0,0005990739	0,010999428326	-17,005522693	-0,92689772966	9,40E-06	0,00016225940689	-16,922894693	-0,7616417296	0,00026206207197	0,0064072505534	-17,386343558	0,16525600006	0,44733047149	0,77372096967	AT1G11300	The annotation for At1g11300 in TAIR10 is incorrect. This locus has been split into two At1g11300 (symbol: EGM1) and At1g11305 (symbol: EGM2) (Olivier Loudet, personal communication, 2013-04-03). See Comment field for revised annotation.	protein_coding	ENHANCED SHOOT GROWTH UNDER MANNITOL STRESS 1 (EGM1)	ENHANCED SHOOT GROWTH UNDER MANNITOL STRESS 1 (EGM1)
ok	AT1G11330.1	123	369	295	235	367	211	362	267	345	242	266	283	-15,769701388	0,047274935282	0,79193454969	1	-15,795535002	-0,0043922929509	0,99234612578	1	-15,824907317	-0,063136922424	0,7720420677	0,95697198324	-15,771897535	-0,051667228232	0,81750864638	0,98432738098	-15,801269849	-0,11041185771	0,56433096718	0,91891634032	-15,827103463	-0,058744629473	0,7496020601	0,96003116711	AT1G11330	S-locus lectin protein kinase family protein; FUNCTIONS IN: in 6 functions; INVOLVED IN: protein amino acid phosphorylation, recognition of pollen; LOCATED IN: plasma membrane; EXPRESSED IN: 23 plant structures; EXPRESSED DURING: 13 growth stages; CONTAINS InterPro DOMAIN/s: Curculin-like (mannose-binding) lectin (InterPro:IPR001480), PAN-2 domain (InterPro:IPR013227), Apple-like (InterPro:IPR003…	protein_coding
ok	AT1G11330.2	124	369	296	235	367	211	363	269	344	242	265	283	-15,765861116	0,046892895766	0,7992547031	1	-15,793519356	-0,0084235847912	1	1	-15,823887286	-0,069159445073	0,7501133169	0,94661137559	-15,770072908	-0,055316480558	0,80445724276	0,97612319472	-15,800440839	-0,11605234084	0,54722275878	0,9096527422	-15,828099079	-0,060735860282	0,74931997709	0,95988269701	AT1G11330	S-locus lectin protein kinase family protein; FUNCTIONS IN: in 6 functions; INVOLVED IN: protein amino acid phosphorylation, recognition of pollen; LOCATED IN: plasma membrane; EXPRESSED IN: 21 plant structures; EXPRESSED DURING: 13 growth stages; CONTAINS InterPro DOMAIN/s: Curculin-like (mannose-binding) lectin (InterPro:IPR001480), Apple-like (InterPro:IPR003609), PAN-2 domain (InterPro:IPR013…	protein_coding
ok	AT1G11340.1	30	51	31	26	32	25	66	32	53	22	20	58	-18,522231471	0,10132638059	0,75452590187	1	-18,833160211	-0,52053109838	0,081958429339	0,31156262897	-18,718038269	-0,29028721504	0,25619146156	0,57412171447	-18,78249702	-0,62185747896	0,027578422592	0,12082461105	-18,667375079	-0,39161359563	0,1255436241	0,48931009679	-18,978303818	0,23024388334	0,49300482974	0,80923716052	AT1G11340	S-locus lectin protein kinase family protein; FUNCTIONS IN: in 6 functions; INVOLVED IN: protein amino acid phosphorylation, recognition of pollen; LOCATED IN: endomembrane system; EXPRESSED IN: 8 plant structures; EXPRESSED DURING: 6 growth stages; CONTAINS InterPro DOMAIN/s: Curculin-like (mannose-binding) lectin (InterPro:IPR001480), PAN-2 domain (InterPro:IPR013227), Apple-like (InterPro:IPR0…	protein_coding
ok	AT1G11350.1	235	436	368	309	356	183	590	296	431	331	284	405	-15,360985234	0,018028454394	0,94094501076	1	-15,569871719	-0,39974451563	0,037533641027	0,18701899322	-15,435981607	-0,13196429023	0,49032634895	0,79432742563	-15,560857492	-0,41777297002	0,028560768718	0,12408616058	-15,426967379	-0,14999274462	0,43799386075	0,83989750168	-15,635853864	0,2677802254	0,16122081185	0,4662935801	AT1G11350	S-domain-1 13 (SD1-13); CONTAINS InterPro DOMAIN/s: Curculin-like (mannose-binding) lectin (InterPro:IPR001480), Apple-like (InterPro:IPR003609), Protein kinase, ATP binding site (InterPro:IPR017441), PAN-2 domain (InterPro:IPR013227), Serine/threonine-protein kinase domain (InterPro:IPR002290), Serine-threonine/tyrosine-protein kinase (InterPro:IPR001245), Serine/threonine-protein kinase, active…	protein_coding	S-DOMAIN-1 13 (SD1-13)	(RKS2);CALMODULIN-BINDING RECEPTOR-LIKE PROTEIN KINASE (CBRLK1);S-DOMAIN-1 13 (SD1-13)
ok	AT1G11360.1	306	321	289	318	414	197	485	246	393	302	260	350	-15,548108821	-0,063468945886	0,73780816953	1	-15,579001032	-0,12525336805	0,49989601196	0,80857675347	-15,588759656	-0,14477061701	0,44650250484	0,76060108317	-15,610735505	-0,061784422169	0,75181164937	0,94067562069	-15,620494129	-0,081301671127	0,67917401186	0,98256952432	-15,65138634	-0,019517248958	0,9264258883	1	AT1G11360	Adenine nucleotide alpha hydrolases-like superfamily protein; INVOLVED IN: response to stress; LOCATED IN: cytosol, plasma membrane; EXPRESSED IN: 24 plant structures; EXPRESSED DURING: 13 growth stages; CONTAINS InterPro DOMAIN/s: UspA (InterPro:IPR006016), Rossmann-like alpha/beta/alpha sandwich fold (InterPro:IPR014729), Universal stress protein A (InterPro:IPR006015); BEST Arabidopsis thalian…	protein_coding
ok	AT1G11360.2	299	316	284	309	408	194	480	245	389	301	261	348	-15,567985504	-0,048104075976	0,79926982013	1	-15,606551302	-0,12523567175	0,49740282938	0,80857675347	-15,603929886	-0,11999284034	0,52525166314	0,81146768376	-15,63060334	-0,077131595777	0,69599463707	0,90477355514	-15,627981924	-0,071888764367	0,7174631135	0,99938721552	-15,666547722	0,0052428314098	0,98647088886	1	AT1G11360	Adenine nucleotide alpha hydrolases-like superfamily protein; INVOLVED IN: response to stress; LOCATED IN: cytosol, plasma membrane; EXPRESSED IN: 24 plant structures; EXPRESSED DURING: 13 growth stages; CONTAINS InterPro DOMAIN/s: UspA (InterPro:IPR006016), Rossmann-like alpha/beta/alpha sandwich fold (InterPro:IPR014729), Universal stress protein A (InterPro:IPR006015); BEST Arabidopsis thalian…	protein_coding
ok	AT1G11362.1	0	3	3	1	0	1	2	2	2	1	1	2	-22,950601127	-0,31963170996	1	1	-23,640256695	-1,6989428458	0,18712831302	0,50737795838	-23,140677909	-0,69978527379	0,75847963437	0,94906152247	-23,80007255	-1,3793111358	0,18712831302	0,43206785809	-23,300493764	-0,38015356383	0,75847963437	1	-23,990149332	0,99915757201	1	1	AT1G11362	Plant invertase/pectin methylesterase inhibitor superfamily protein; FUNCTIONS IN: enzyme inhibitor activity, pectinesterase activity; INVOLVED IN: biological_process unknown; LOCATED IN: endomembrane system; CONTAINS InterPro DOMAIN/s: Pectinesterase inhibitor (InterPro:IPR006501); BEST Arabidopsis thaliana protein match is: Plant invertase/pectin methylesterase inhibitor superfamily protein (TA…	protein_coding
ok	AT1G11370.1	2	5	0	4	2	2	1	2	4	1	5	1	-22,726964527	-0,31778714235	1	1	-22,529773187	0,076595538711	1	1	-22,622982618	-0,10982332325	1	1	-22,688666758	0,39438268106	1	1	-22,781876189	0,20796381909	1	1	-22,584684848	-0,18641886196	1	1	AT1G11370	Pectin lyase-like superfamily protein; FUNCTIONS IN: pectinesterase activity; INVOLVED IN: cell wall modification; LOCATED IN: endomembrane system, cell wall, plant-type cell wall; EXPRESSED IN: flower; CONTAINS InterPro DOMAIN/s: Pectinesterase, active site (InterPro:IPR018040), Pectin lyase fold/virulence factor (InterPro:IPR011050), Pectinesterase, catalytic (InterPro:IPR000070), Pectin lyase …	protein_coding
ok	AT1G11390.1	127	173	166	198	193	90	252	146	200	173	163	163	-16,491633142	0,033084920428	0,87849098913	1	-16,557429475	-0,098507745807	0,58716014053	0,86510159791	-16,514301524	-0,012251843646	0,96433726935	1	-16,540887015	-0,13159266624	0,51124998901	0,76409058864	-16,497759064	-0,045336764074	0,8299493397	1	-16,563555397	0,086255902161	0,65322443847	0,90763509749	AT1G11390	Protein kinase superfamily protein; CONTAINS InterPro DOMAIN/s: ABC-1 (InterPro:IPR004147), Protein kinase-like domain (InterPro:IPR011009); BEST Arabidopsis thaliana protein match is: Protein kinase superfamily protein (TAIR:AT1G61640.1); Has 9400 Blast hits to 9333 proteins in 1787 species: Archae - 122; Bacteria - 4339; Metazoa - 436; Fungi - 531; Plants - 684; Viruses - 14; Other Eukaryotes -…	protein_coding
ok	AT1G11400.1	221	180	182	235	280	211	358	163	219	148	137	198	-16,172953752	-0,038038444661	0,83778414498	1	-16,045683873	0,21650131389	0,26730723334	0,6065373665	-16,366979307	-0,42608955329	0,032575320234	0,17967148509	-16,064703095	0,25453975855	0,17992009968	0,42262901359	-16,385998529	-0,38805110863	0,050377047719	0,30377055138	-16,25872865	-0,64259086718	0,0010602610187	0,015844274709	AT1G11400	The PYM gene encodes a protein capable of interacting with MAGO, and Y14, whose orthologs form part of the exon junction complex in animal cells. In vitro binding assays indicate that PYM can bind to MAGO and Y14 either individually, or when they are together. But, MAGO-Y14-PYM ternary complexes are difficult to detect in vivo in Arabidopsis based on pull-down experiments. However there is some e…	protein_coding	PARTNER OF Y14-MAGO (PYM)	PARTNER OF Y14-MAGO (PYM)
ok	AT1G11400.2	222	180	182	238	283	214	359	164	221	150	139	198	-16,167519065	-0,032721892872	0,86500637836	1	-16,035152462	0,23201131353	0,22967492153	0,5695854065	-16,359389932	-0,41646362591	0,03684052675	0,19387030101	-16,051513409	0,2647332064	0,16433526034	0,39806727254	-16,375750878	-0,38374173303	0,05489551088	0,32091472557	-16,243384275	-0,64847493944	0,0010426711127	0,015648723554	AT1G11400	The PYM gene encodes a protein capable of interacting with MAGO, and Y14, whose orthologs form part of the exon junction complex in animal cells. In vitro binding assays indicate that PYM can bind to MAGO and Y14 either individually, or when they are together. But, MAGO-Y14-PYM ternary complexes are difficult to detect in vivo in Arabidopsis based on pull-down experiments. However there is some e…	protein_coding	PARTNER OF Y14-MAGO (PYM)	PARTNER OF Y14-MAGO (PYM)
ok	AT1G11400.3	214	178	178	229	278	208	346	163	221	150	136	195	-16,197970901	-0,02022203612	0,92636150503	1	-16,073658736	0,22840229293	0,24473089034	0,58715960448	-16,386813304	-0,39790684253	0,045425679603	0,2209576362	-16,083769754	0,24862432905	0,19184145607	0,43816373015	-16,396924322	-0,37768480641	0,056477939729	0,32536266035	-16,272612157	-0,62630913546	0,0015320497397	0,021078154094	AT1G11400	The PYM gene encodes a protein capable of interacting with MAGO, and Y14, whose orthologs form part of the exon junction complex in animal cells. In vitro binding assays indicate that PYM can bind to MAGO and Y14 either individually, or when they are together. But, MAGO-Y14-PYM ternary complexes are difficult to detect in vivo in Arabidopsis based on pull-down experiments. However there is some e…	protein_coding	PARTNER OF Y14-MAGO (PYM)	PARTNER OF Y14-MAGO (PYM)
ok	AT1G11460.1	3	3	7	8	3	3	3	3	6	9	5	9	-21,889347862	-0,43928799627	0,85219098056	1	-21,677635952	-0,015864177718	1	1	-21,319256753	0,70089422125	0,27373331355	0,59556527216	-21,89727995	0,42342381855	0,57576940431	0,81718797546	-21,538900751	1,1401822175	0,040224435685	0,26674386825	-21,327188842	0,71675839897	0,21759601943	0,54965757939	AT1G11460	nodulin MtN21-like transporter family protein	protein_coding	USUALLY MULTIPLE ACIDS MOVE IN AND OUT TRANSPORTERS 26 (UMAMIT26)	USUALLY MULTIPLE ACIDS MOVE IN AND OUT TRANSPORTERS 26 (UMAMIT26)
ok	AT1G11530.1	381	400	345	377	388	281	544	354	462	338	279	392	-15,24736655	-0,058722050872	0,75975507006	1	-15,321213537	-0,20641602588	0,27921426237	0,62048900091	-15,367570762	-0,29913047545	0,11257221937	0,37892467097	-15,350574563	-0,14769397501	0,44769249449	0,71953725986	-15,396931787	-0,24040842458	0,20259485802	0,60642984772	-15,470778775	-0,092714449568	0,61762098134	0,88999785168	AT1G11530	Encodes a monocysteinic thioredoxin, thioredoxin in which the second cysteine of the redox site is replaced by a serine, with low disulfide reductase but efficient disulfide isomerase activity.	protein_coding	C-TERMINAL CYSTEINE RESIDUE IS CHANGED TO A SERINE 1 (CXXS1)	C-TERMINAL CYSTEINE RESIDUE IS CHANGED TO A SERINE 1 (ATCXXS1);C-TERMINAL CYSTEINE RESIDUE IS CHANGED TO A SERINE 1 (CXXS1)
ok	AT1G11560.1	1	0	2	1	0	0	0	1	1	0	1	0	-24,239783869	-0,90970343633	1	1	-24,639470538	-1,7090767729	0,37972465477	0,72114240483	-24,63682972	-1,7037951382	0,37972465477	0,69826276905	-25,094322256	-0,79937333661	1	1	-25,091681438	-0,7940917019	1	1	-25,491368107	0,0052816347079	1	1	AT1G11560	Oligosaccharyltransferase complex/magnesium transporter family protein; FUNCTIONS IN: oligosaccharide transmembrane transporter activity; INVOLVED IN: biological_process unknown; LOCATED IN: endomembrane system; EXPRESSED IN: flower; EXPRESSED DURING: 4 anthesis; CONTAINS InterPro DOMAIN/s: Magnesium transporter protein 1 (InterPro:IPR006844), Oligosaccharyltransferase complex/magnesium transport…	protein_coding
ok	AT1G11570.1	4	5	6	8	2	3	6	5	9	8	4	7	-21,417956326	0,092846637653	1	1	-21,627813464	-0,32686763819	0,59098632023	0,86665110927	-21,35413669	0,22048591064	0,87221736761	1	-21,581390145	-0,41971427584	0,51250234826	0,76502322978	-21,307713371	0,12763927298	1	1	-21,517570509	0,54735354882	0,40457693894	0,73505636491	AT1G11570	NTF2-like (NTL); FUNCTIONS IN: protein transporter activity; INVOLVED IN: transport, protein import into nucleus; LOCATED IN: nucleus, intracellular; EXPRESSED IN: leaf whorl, sperm cell, flower, pedicel; EXPRESSED DURING: 4 anthesis; CONTAINS InterPro DOMAIN/s: Nuclear transport factor 2 (InterPro:IPR002075), Nuclear transport factor 2, Eukaryote (InterPro:IPR018222); BEST Arabidopsis thaliana p…	protein_coding	NTF2-LIKE (NTL)	NTF2-LIKE (NTL)
ok	AT1G11570.2	5	6	9	10	2	5	8	6	9	10	6	10	-21,109663881	-0,12185262428	1	1	-21,223587975	-0,34970081062	0,53895304179	0,83376102159	-20,920229762	0,25701561387	0,68393885473	0,91099706117	-21,284514287	-0,22784818634	0,8832394121	1	-20,981156074	0,37886823815	0,43187648801	0,83617219869	-21,095080168	0,60671642449	0,25783891947	0,59319541553	AT1G11570	NTF2-like (NTL); FUNCTIONS IN: protein transporter activity; INVOLVED IN: transport, protein import into nucleus; LOCATED IN: nucleus, intracellular; EXPRESSED IN: leaf whorl, sperm cell, flower, pedicel; EXPRESSED DURING: 4 anthesis; CONTAINS InterPro DOMAIN/s: Nuclear transport factor 2 (InterPro:IPR002075), Nuclear transport factor 2, Eukaryote (InterPro:IPR018222); BEST Arabidopsis thaliana p…	protein_coding	NTF2-LIKE (NTL)	NTF2-LIKE (NTL)
ok	AT1G11592.2	89	83	81	114	125	72	137	75	94	84	89	89	-17,40847368	-0,074763915942	0,75377872413	1	-17,288626861	0,16492972249	0,47234076661	0,7980275709	-17,410713717	-0,079243989808	0,6653164696	0,90060985956	-17,326008819	0,23969363843	0,27129638461	0,53699381382	-17,448095675	-0,0044800738668	1	1	-17,328248856	-0,2441737123	0,26628728616	0,60378740966	AT1G11592	Unknown gene	other_rna
ok	AT1G11735.1	2	6	2	2	3	1	6	2	5	1	1	4	-22,028582996	0,051891877817	1	1	-22,482156708	-0,85525554683	0,22381178687	0,56134336692	-22,480924679	-0,85279148932	0,46799842571	0,77600165856	-22,456210769	-0,90714742465	0,25367406703	0,51543045894	-22,45497874	-0,90468336713	0,18217683048	0,57593608325	-22,908552453	0,0024640575197	1	1	AT1G11735	Encodes a microRNA that targets several SCL family members. MicroRNAs are regulatory RNAs with a mature length of ~21-nucleotides that are processed from hairpin precursors by Dicer-like enzymes. MicroRNAs can negatively regulate gene expression by attenuating translation or by directing mRNA cleavage. Mature sequence: UUGAGCCGUGCCAAUAUCACG Expression of this miRNA oscillates during the diurnal c…	miRNA	MICRORNA171B (MIR171B)	MICRORNA171B (MIR171B)
ok	AT1G11750.2	1514	1647	1648	1638	1755	1176	2230	1375	2253	1502	1281	1768	-13,152316272	-0,053695537189	0,76825637189	1	-13,214304619	-0,17767222923	0,32747179293	0,67297107345	-13,234543201	-0,21814939489	0,22779934969	0,55227704026	-13,241152387	-0,12397669204	0,49635105039	0,75602803636	-13,26139097	-0,1644538577	0,36332724282	0,77387184684	-13,323379316	-0,040477165657	0,8200523668	0,99832930894	AT1G11750	One of several nuclear-encoded ClpPs (caseinolytic protease). Contains a highly conserved catalytic triad of Ser-type proteases (Ser-His-Asp). The name reflects nomenclature described in Adam et. al (2001).	protein_coding	CLP PROTEASE PROTEOLYTIC SUBUNIT 6 (CLPP6)	CLP PROTEASE PROTEOLYTIC SUBUNIT 6 (CLPP6)
ok	AT1G11770.1	1	0	1	0	1	0	0	2	0	0	2	0	-24,530644908	-0,32126103462	1	1	-24,93211682	-1,1242048579	1	1	-24,42879893	-0,11756907811	1	1	-25,092747337	-0,80294382329	1	1	-24,589429447	0,20369195651	1	1	-24,990901359	1,0066357798	1	1	AT1G11770	FAD-binding Berberine family protein; FUNCTIONS IN: electron carrier activity, oxidoreductase activity, FAD binding, catalytic activity; LOCATED IN: endomembrane system; EXPRESSED IN: 9 plant structures; EXPRESSED DURING: L mature pollen stage, M germinated pollen stage, 4 anthesis, C globular stage, petal differentiation and expansion stage; CONTAINS InterPro DOMAIN/s: FAD-binding, type 2 (Inter…	protein_coding
ok	AT1G11780.1	94	170	145	149	156	114	225	108	210	130	129	199	-16,672043763	0,077499866889	0,72024896601	1	-16,729609332	-0,037631270612	0,90413112173	1	-16,684818614	0,051950164553	0,80374656244	0,97393914702	-16,690859398	-0,1151311375	0,61350474025	0,84851284964	-16,646068681	-0,025549702335	0,91782125009	1	-16,70363425	0,089581435166	0,69596484984	0,92941325487	AT1G11780	oxidoreductase, 2OG-Fe(II) oxygenase family protein; BEST Arabidopsis thaliana protein match is: 2-oxoglutarate-dependent dioxygenase family protein (TAIR:AT5G01780.2); Has 1304 Blast hits to 1304 proteins in 617 species: Archae - 0; Bacteria - 928; Metazoa - 100; Fungi - 94; Plants - 80; Viruses - 0; Other Eukaryotes - 102 (source: NCBI BLink).	protein_coding
ok	AT1G11785.1	2	9	0	7	17	4	4	4	3	12	3	8	-22,077322239	-0,31212951921	0,83846773131	1	-21,309021324	1,2244723109	0,029358151369	0,15843278239	-21,445748798	0,95101736344	0,099028429907	0,35108920387	-21,465086084	1,5366018301	0,0061389466992	0,038950462048	-21,601813558	1,2631468826	0,024388588989	0,19733081026	-20,833512643	-0,27345494742	0,51758696694	0,82236655746	AT1G11785	unknown protein; FUNCTIONS IN: molecular_function unknown; INVOLVED IN: biological_process unknown; LOCATED IN: cellular_component unknown; Has 2 Blast hits to 2 proteins in 1 species: Archae - 0; Bacteria - 0; Metazoa - 0; Fungi - 0; Plants - 2; Viruses - 0; Other Eukaryotes - 0 (source: NCBI BLink).	protein_coding
ok	AT1G11910.1	3392	3605	2701	6460	5610	3185	5474	3061	4086	4152	3936	4450	-12,09457515	0,030450752267	0,86760936155	1	-11,858365892	0,5028692667	0,0052011697171	0,043401301367	-11,991229814	0,23714142352	0,18709034688	0,4976310595	-11,843140516	0,47241851443	0,0085719767633	0,050902861466	-11,976004438	0,20669067125	0,24905764299	0,66293153539	-11,739795181	-0,26572784318	0,13894102834	0,43023060335	AT1G11910	Encodes an aspartic proteinase that forms a heterodimer and is stable over a broad pH range (ph 3-8).	protein_coding	ASPARTIC PROTEINASE A1 (APA1)	PUTATIVE ASPARTIC PROTEINASE A1 (PASPA1);ASPARTIC PROTEINASE A1 (APA1); (ATAPA1); (ATPASPA1)
ok	AT1G11915.1	9	5	6	4	9	4	13	9	5	6	7	12	-20,990397325	0,10204915387	1	1	-21,223050129	-0,36325645343	0,53895304179	0,83376102159	-20,945000599	0,19284260594	0,68393885473	0,91099706117	-21,172025552	-0,4653056073	0,39678499409	0,66920945591	-20,893976022	0,090793452069	1	1	-21,126628826	0,55609905937	0,31600239257	0,65649890495	AT1G11915	unknown protein; FUNCTIONS IN: molecular_function unknown; INVOLVED IN: biological_process unknown; LOCATED IN: endomembrane system; EXPRESSED IN: root; BEST Arabidopsis thaliana protein match is: unknown protein (TAIR:AT3G17350.1); Has 261 Blast hits to 261 proteins in 13 species: Archae - 0; Bacteria - 0; Metazoa - 0; Fungi - 0; Plants - 261; Viruses - 0; Other Eukaryotes - 0 (source: NCBI BLin…	protein_coding
ok	AT1G11925.1	1	0	0	1	2	3	0	0	0	0	2	1	-37,693096268	-24,645915952	1	1	-24,134589667	2,4710972508	0,074493097531	0,29215654347	-24,636829279	1,4666180267	0,37972465477	0,69826276905	-36,457547643	27,117013202	0,01689589527	0,08390931406	-36,959787255	26,112533978	0,1278563034	0,48931009679	-23,401280653	-1,0044792241	0,35296475853	0,69257280945	AT1G11925	Encodes a Stigma-specific Stig1 family protein	protein_coding
ok	AT1G11940.1	47	86	95	109	80	65	124	71	84	75	53	80	-17,562658281	-0,024731116892	0,93672480208	1	-17,517072194	0,066441056395	0,76326348859	0,95139778214	-17,672942192	-0,24529893948	0,28621306031	0,60972741898	-17,529437753	0,091172173287	0,68629662598	0,90088031091	-17,685307751	-0,22056782259	0,33914993495	0,7519719389	-17,639721664	-0,31173999587	0,15752423319	0,45912115611	AT1G11940	Core-2/I-branching beta-1,6-N-acetylglucosaminyltransferase family protein; CONTAINS InterPro DOMAIN/s: Core-2/I-Branching enzyme (InterPro:IPR021141); BEST Arabidopsis thaliana protein match is: Core-2/I-branching beta-1,6-N-acetylglucosaminyltransferase family protein (TAIR:AT1G62305.1); Has 575 Blast hits to 575 proteins in 19 species: Archae - 0; Bacteria - 2; Metazoa - 0; Fungi - 0; Plants -…	protein_coding
ok	AT1G11990.1	0	3	0	4	0	0	0	1	1	1	0	2	-24,24295056	-0,90337005384	1	1	-23,644270554	0,29398995817	1	1	-23,849010238	-0,11548940791	1	1	-24,095955581	1,197360012	0,69102357664	0,90154156328	-24,300695264	0,78788064593	1	1	-23,702015258	-0,40947936608	1	1	AT1G11990	O-fucosyltransferase family protein; CONTAINS InterPro DOMAIN/s: GDP-fucose protein O-fucosyltransferase (InterPro:IPR019378); BEST Arabidopsis thaliana protein match is: O-fucosyltransferase family protein (TAIR:AT1G62330.1); Has 811 Blast hits to 808 proteins in 28 species: Archae - 0; Bacteria - 0; Metazoa - 0; Fungi - 0; Plants - 811; Viruses - 0; Other Eukaryotes - 0 (source: NCBI BLink).	protein_coding
ok	AT1G12010.1	0	0	1	58	35	44	0	0	0	3	3	8	-37,693927459	-24,64425357	1	1	-21,861806425	7,0199884989	6,14E-28	1,46E-25	-23,528931671	3,6857380067	0,0012985511197	0,019041720172	-34,18393321	31,664242068	2,49E-31	6,13E-29	-35,851058456	28,329991576	8,92E-05	0,0025443992543	-20,018937421	-3,3342504922	1,59E-19	4,65E-17	AT1G12010	Encodes a protein that appears to have 1-amino-cyclopropane-1-carboxylic acid oxidase activity based on mutant analyses.	protein_coding
ok	AT1G12020.1	50	71	56	48	73	52	87	49	80	55	57	81	-17,926684409	-0,040320201201	0,87103584728	1	-17,964061029	-0,11507344139	0,64960433904	0,8977234692	-17,903968227	0,0051121637069	1	1	-17,98422113	-0,074753240192	0,89645315176	1	-17,924128328	0,045432364908	0,87563715382	1	-17,961504948	0,1201856051	0,66097221401	0,91191968705	AT1G12020	unknown protein; BEST Arabidopsis thaliana protein match is: unknown protein (TAIR:AT1G62422.1); Has 89 Blast hits to 88 proteins in 16 species: Archae - 0; Bacteria - 0; Metazoa - 0; Fungi - 0; Plants - 87; Viruses - 0; Other Eukaryotes - 2 (source: NCBI BLink).	protein_coding
ok	AT1G12050.1	505	587	449	800	746	406	847	428	626	525	508	646	-14,796937067	-0,05057469388	0,78467446038	1	-14,672503592	0,19829225464	0,28805338866	0,63160347564	-14,774888575	-0,0064777098025	0,93053206573	1	-14,697790939	0,24886694852	0,17808721917	0,41997742293	-14,800175922	0,044096984078	0,82036884883	1	-14,675742447	-0,20476996445	0,27103407859	0,60926395533	AT1G12050	Encodes a fumarylacetoacetase that converts fumarylacetoacetate to acetoacetate and fumarate and is likely to be involved in tyrosine catabolism.	protein_coding	FUMARYLACETOACETATE HYDROLASE (FAH)	SHORT-DAY SENSITIVE CELL DEATHSHORT-DAY SENSITIVE CELL DEATHSHORT-DAY SENSITIVE CELL DEATH 111 (SSCD1);FUMARYLACETOACETATE HYDROLASE (FAH); (ATFAH)
ok	AT1G12100.1	10	14	15	14	14	6	12	13	24	6	12	17	-20,077349669	0,018972686032	1	1	-20,249641476	-0,32561092784	0,34762438013	0,69404350983	-20,224362842	-0,27505365973	0,47280228168	0,78079263271	-20,240155133	-0,34458361387	0,33154240561	0,60294307605	-20,214876499	-0,29402634576	0,39303505015	0,80200480323	-20,387168306	0,050557268105	0,9141165095	1	AT1G12100	Bifunctional inhibitor/lipid-transfer protein/seed storage 2S albumin superfamily protein; FUNCTIONS IN: lipid binding; INVOLVED IN: lipid transport; LOCATED IN: endomembrane system; EXPRESSED IN: shoot apex, embryo, flower, leaf, seed; EXPRESSED DURING: petal differentiation and expansion stage, E expanded cotyledon stage; CONTAINS InterPro DOMAIN/s: Bifunctional inhibitor/plant lipid transfer p…	protein_coding
ok	AT1G12130.1	0	0	2	0	0	0	0	0	1	2	0	1	-25,034873272	-1,3264137324	1	1	-37,193860325	-25,644387838	0,25285092577	0,58715960448	-24,138804254	0,46572430342	1	1	-37,857067191	-24,317974106	1	1	-24,80201112	1,7921380358	0,62783479286	0,95394765058	-36,960998173	26,110112142	0,25285092577	0,58820816486	AT1G12130	Flavin-binding monooxygenase family protein; FUNCTIONS IN: NADP or NADPH binding, monooxygenase activity, FAD binding, flavin-containing monooxygenase activity; INVOLVED IN: oxidation reduction; CONTAINS InterPro DOMAIN/s: Flavin-containing monooxygenase FMO (InterPro:IPR000960), Flavin-containing monooxygenase-like (InterPro:IPR020946); BEST Arabidopsis thaliana protein match is: Flavin-binding …	protein_coding
ok	AT1G12150.1	2	4	1	43	55	26	3	1	3	3	3	2	-22,729943355	-0,32676910055	0,79591763418	1	-20,555202785	4,0227120396	5,41E-20	7,37E-18	-22,527518867	0,078079875439	1	1	-20,718587335	4,3494811402	1,56E-23	2,42E-21	-22,690903417	0,40484897599	0,61734556409	0,94904349783	-20,516162847	-3,9446321642	6,76E-20	2,11E-17	AT1G12150	Plant protein of unknown function (DUF827); CONTAINS InterPro DOMAIN/s: Protein of unknown function DUF827, plant (InterPro:IPR008545); BEST Arabidopsis thaliana protein match is: Plant protein of unknown function (DUF827) (TAIR:AT4G17210.1); Has 175296 Blast hits to 90319 proteins in 3640 species: Archae - 2475; Bacteria - 39608; Metazoa - 72017; Fungi - 13793; Plants - 10094; Viruses - 656; Oth…	protein_coding
ok	AT1G12200.1	94	165	102	1101	1091	633	191	134	135	341	376	437	-16,861424722	0,058478258259	0,78007748858	1	-15,458494045	2,8643396119	7,43E-45	3,90E-42	-16,102740453	1,5758467952	4,30E-15	8,03E-13	-15,429254916	2,8058613536	9,57E-44	4,09E-41	-16,073501324	1,5173685369	2,32E-14	4,11E-12	-14,670570648	-1,2884928167	7,48E-12	8,45E-10	AT1G12200	Putative flavin monooxygenase.	protein_coding	FLAVIN MONOOXYGENASE (FMO)	FLAVIN MONOOXYGENASE (FMO)
ok	AT1G12210.1	20	62	62	100	83	49	74	36	74	71	54	64	-18,206143816	0,037635269972	0,87940756719	1	-17,932386349	0,58515020501	0,013477507188	0,090345925452	-18,076290968	0,29734096716	0,20952627585	0,53030903748	-17,913568714	0,54751493504	0,017382411778	0,08574936458	-18,057473333	0,25970569719	0,25183366195	0,66371331522	-17,783715865	-0,28780923785	0,21981907454	0,55275090334	AT1G12210	RFL1 has high sequence similarity to the adjacent disease resistance (R) gene RPS5.	protein_coding	RPS5-LIKE 1 (RFL1)	RPS5-LIKE 1 (RFL1)
ok	AT1G12211.1	0	3	0	0	0	1	0	1	0	0	0	0	-24,74298749	-1,9034439132	1	1	-24,639928287	-1,6973255068	0,37972465477	0,72114240483	-36,903659889	-26,22478871	0,25285092577	0,57044393823	-25,591650244	0,20611840642	1	1	-37,855381845	-24,321344797	1	1	-37,752322642	-24,527463203	1	1	AT1G12211	unknown protein; Has 30201 Blast hits to 17322 proteins in 780 species: Archae - 12; Bacteria - 1396; Metazoa - 17338; Fungi - 3422; Plants - 5037; Viruses - 0; Other Eukaryotes - 2996 (source: NCBI BLink).	protein_coding
ok	AT1G12250.1	697	720	654	620	745	485	968	659	953	649	472	774	-14,343359903	-0,012481627664	0,94827947312	1	-14,47127208	-0,26830598197	0,14806892031	0,44366158818	-14,475882155	-0,2775261322	0,13172903722	0,40626074073	-14,477512894	-0,2558243543	0,16737364114	0,40314450896	-14,482122969	-0,26504450453	0,14915803468	0,5256902958	-14,610035146	-0,009220150232	0,94621359218	1	AT1G12250	Pentapeptide repeat-containing protein; FUNCTIONS IN: molecular_function unknown; INVOLVED IN: biological_process unknown; LOCATED IN: thylakoid, chloroplast thylakoid membrane, chloroplast thylakoid lumen, chloroplast; EXPRESSED IN: 22 plant structures; EXPRESSED DURING: 13 growth stages; CONTAINS InterPro DOMAIN/s: Pentapeptide repeat (InterPro:IPR001646); BEST Arabidopsis thaliana protein matc…	protein_coding
ok	AT1G12250.2	695	715	652	615	741	484	967	657	951	643	467	770	-14,347881242	-0,0094955663597	1	1	-14,477829993	-0,2693930696	0,1474847306	0,44256295634	-14,484727702	-0,28318848682	0,12350430099	0,39942211779	-14,482577776	-0,25989750325	0,16162045019	0,39395514666	-14,489475485	-0,27369292046	0,13645989969	0,50267367813	-14,619424237	-0,013795417215	0,92562903591	1	AT1G12250	Pentapeptide repeat-containing protein; FUNCTIONS IN: molecular_function unknown; INVOLVED IN: biological_process unknown; LOCATED IN: chloroplast thylakoid membrane, chloroplast thylakoid lumen, chloroplast; EXPRESSED IN: 22 plant structures; EXPRESSED DURING: 13 growth stages; CONTAINS InterPro DOMAIN/s: Pentapeptide repeat (InterPro:IPR001646); BEST Arabidopsis thaliana protein match is: Tetra…	protein_coding
ok	AT1G12294.1	1	1	2	1	4	2	3	4	0	2	2	2	-23,127433465	0,48779924383	0,77941708219	1	-23,027381284	0,6879036061	0,55721266302	0,84545476865	-23,13794013	0,46678591381	0,75847963437	0,94906152247	-22,783481662	0,20010436227	1	1	-22,894040508	-0,021013330021	1	1	-22,793988327	-0,22111769229	1	1	AT1G12294	Encodes a microRNA that targets several CC-NBS-LRR family members. MicroRNAs are regulatory RNAs with a mature length of ~21-nucleotides that are processed from hairpin precursors by Dicer-like enzymes. MicroRNAs can negatively regulate gene expression by attenuating translation or by directing mRNA cleavage. Mature sequence: UUUUUCCUACUCCGCCCAUAC	miRNA	MICRORNA472A (MIR472A)	MICRORNA472A (MIR472A)
ok	AT1G12310.1	520	547	534	606	717	441	752	496	682	623	570	700	-14,740710393	-0,06037085433	0,74818901267	1	-14,697475947	0,026098037978	0,88884532298	1	-14,657216313	0,10661730592	0,56077529122	0,83745244692	-14,727661374	0,086468892308	0,64269467436	0,86741644904	-14,68740174	0,16698816025	0,3708505639	0,78188580204	-14,644167294	0,080519267938	0,6694072909	0,91746896899	AT1G12310	Calcium-binding EF-hand family protein; FUNCTIONS IN: calcium ion binding; INVOLVED IN: biological_process unknown; LOCATED IN: plasma membrane, nucleus, cytoplasm; EXPRESSED IN: 26 plant structures; EXPRESSED DURING: 15 growth stages; CONTAINS InterPro DOMAIN/s: EF-Hand 1, calcium-binding site (InterPro:IPR018247), EF-HAND 2 (InterPro:IPR018249), EF-hand-like domain (InterPro:IPR011992), Calcium…	protein_coding
ok	AT1G12410.1	1292	1729	1395	1602	1504	970	2097	1470	1958	1550	1338	1762	-13,254136698	0,017159338981	0,9247472879	1	-13,373719585	-0,22200643576	0,22214318962	0,56134336692	-13,286639181	-0,047845628655	0,7892627419	0,9665206426	-13,365139915	-0,23916577474	0,18668023765	0,43206785809	-13,278059512	-0,065004967636	0,72235208302	1	-13,397642399	0,1741608071	0,33884780295	0,68052947902	AT1G12410	Encodes a ClpP-related sequence. Though similar to ClpP proteins, this does not contains the highly conserved catalytic triad of Ser-type proteases (Ser-His-Asp). The name reflects nomenclature described in Adam et. al (2001).	protein_coding	CLP PROTEASE PROTEOLYTIC SUBUNIT 2 (CLP2)	NUCLEAR-ENCODED CLP PROTEASE P2 (NCLPP2); (CLPR2);EMBRYO DEFECTIVE 3146 (EMB3146);CLP PROTEASE PROTEOLYTIC SUBUNIT 2 (CLP2)
ok	AT1G12420.1	44	103	76	64	50	26	106	71	87	60	35	54	-17,618141822	-0,048560742091	0,89148524859	1	-17,985966366	-0,78420982997	0,00096660743736	0,011122306575	-17,935230478	-0,68273805415	0,0039816267029	0,044171552001	-18,010246737	-0,73564908788	0,001393570875	0,011936923661	-17,959510849	-0,63417731206	0,006791644537	0,084226212749	-18,327335393	0,10147177582	0,67885134755	0,92225002986	AT1G12420	ACT domain repeat 8 (ACR8); CONTAINS InterPro DOMAIN/s: Amino acid-binding ACT (InterPro:IPR002912); BEST Arabidopsis thaliana protein match is: ACT domain repeat 7 (TAIR:AT4G22780.1); Has 2013 Blast hits to 1422 proteins in 371 species: Archae - 0; Bacteria - 1118; Metazoa - 0; Fungi - 0; Plants - 487; Viruses - 0; Other Eukaryotes - 408 (source: NCBI BLink).	protein_coding	ACT DOMAIN REPEAT 8 (ACR8)	ACT DOMAIN REPEAT 8 (ACR8)
ok	AT1G12440.1	762	954	903	1191	1058	530	1328	779	1101	871	812	978	-14,031419468	-0,038677781773	0,83353206634	1	-14,045675856	-0,067190558458	0,7113947061	0,9269973369	-14,06190313	-0,099645106878	0,58732785391	0,8545641228	-14,065014747	-0,028512776685	0,88627665452	1	-14,081242021	-0,060967325105	0,74626031533	1	-14,09549841	-0,03245454842	0,86497370681	1	AT1G12440	A20/AN1-like zinc finger family protein; FUNCTIONS IN: DNA binding, zinc ion binding; INVOLVED IN: biological_process unknown; LOCATED IN: cellular_component unknown; CONTAINS InterPro DOMAIN/s: Zinc finger, AN1-type (InterPro:IPR000058), Zinc finger, A20-type (InterPro:IPR002653); BEST Arabidopsis thaliana protein match is: A20/AN1-like zinc finger family protein (TAIR:AT4G12040.2); Has 1075 Bla…	protein_coding
ok	AT1G12440.2	730	884	839	1093	983	493	1218	713	1030	812	746	900	-14,135592814	-0,062616656925	0,73512936697	1	-14,147887405	-0,0872058402	0,62428457135	0,88515215805	-14,165321139	-0,12207330645	0,50364294206	0,79602568767	-14,179195734	-0,024589183276	0,89126843198	1	-14,196629467	-0,059456649529	0,74876689183	1	-14,208924059	-0,034867466254	0,85432934895	1	AT1G12440	A20/AN1-like zinc finger family protein; FUNCTIONS IN: DNA binding, zinc ion binding; INVOLVED IN: biological_process unknown; LOCATED IN: cellular_component unknown; CONTAINS InterPro DOMAIN/s: Zinc finger, AN1-type (InterPro:IPR000058), Zinc finger, A20-type (InterPro:IPR002653); BEST Arabidopsis thaliana protein match is: A20/AN1-like zinc finger family protein (TAIR:AT4G12040.2); Has 1075 Bla…	protein_coding
ok	AT1G12500.1	242	455	386	310	365	210	443	354	547	381	379	510	-15,294145563	0,033627357757	0,85185908153	1	-15,501147886	-0,38037728722	0,047584297545	0,21961775892	-15,247009894	0,12789869637	0,49521447376	0,79432742563	-15,484334207	-0,41400464497	0,02928651157	0,12629468341	-15,230196215	0,094271338617	0,62715274624	0,95394765058	-15,437198537	0,50827598359	0,0077452153214	0,071190343539	AT1G12500	Nucleotide-sugar transporter family protein; FUNCTIONS IN: organic anion transmembrane transporter activity; LOCATED IN: membrane; EXPRESSED IN: 22 plant structures; EXPRESSED DURING: 13 growth stages; CONTAINS InterPro DOMAIN/s: Protein of unknown function DUF6, transmembrane (InterPro:IPR000620), Protein of unknown function DUF250 (InterPro:IPR004853); BEST Arabidopsis thaliana protein match is…	protein_coding
ok	AT1G12560.1	1	0	0	0	0	1	0	0	1	2	1	0	-25,534109215	-0,32794184568	1	1	-25,429364666	-0,11845274824	1	1	-24,637028018	1,4662205485	0,37972465477	0,69826276905	-25,593335589	0,20948909743	1	1	-24,800998941	1,7941623941	1	1	-24,696254392	1,5846732967	1	1	AT1G12560	Member of Alpha-Expansin Gene Family. Naming convention from the Expansin Working Group (Kende et al, 2004. Plant Mol Bio). Containing a conserved root hair-specific cis-element RHE. Expressed specifically in root hair cell and involved in root hair elongation.	protein_coding	EXPANSIN A7 (EXPA7)	EXPANSIN A7 (EXPA7);EXPANSIN A7 (ATEXPA7); (ATEXP7); (EXP7); (ATHEXP ALPHA 1.26)
ok	AT1G12610.1	1	0	3	1	1	0	1	0	3	2	0	1	-23,534882068	-0,33020626951	0,73065039382	1	-23,932548819	-1,1255397719	0,69102357664	0,91753926154	-23,637860517	-0,53616316905	1	1	-24,097651954	-0,79533350241	1	1	-23,802963652	-0,20595689954	1	1	-24,200630403	0,58937660287	1	1	AT1G12610	Encodes a member of the DREB subfamily A-1 of ERF/AP2 transcription factor family (DDF1). The protein contains one AP2 domain. There are six members in this subfamily, including CBF1, CBF2, and CBF3. Overexpression of this gene results in delayed flowering and dwarfism, reduction of gibberellic acid biosynthesis, and increased tolerance to high levels of salt. This gene is expressed in all tissue…	protein_coding	DWARF AND DELAYED FLOWERING 1 (DDF1)	DWARF AND DELAYED FLOWERING 1 (DDF1);DWARF AND DELAYED FLOWERING 1 (ATDDF1)
ok	AT1G12630.1	1	1	2	1	1	1	2	2	2	2	1	0	-23,240875034	0,26091610553	1	1	-23,638714589	-0,53476300393	1	1	-23,637625415	-0,53258465645	1	1	-23,508256536	-0,79567910946	0,51517070887	0,76655742224	-23,507167363	-0,79350076198	0,51517070887	0,88873219208	-23,905006917	0,0021783474814	1	1	AT1G12630	encodes a member of the DREB subfamily A-4 of ERF/AP2 transcription factor family. The protein contains one AP2 domain. There are 17 members in this subfamily including TINY.	protein_coding
ok	AT1G12640.1	111	239	150	250	201	101	277	163	193	181	168	179	-16,411347828	0,042601758531	0,82198109049	1	-16,421918324	0,021460766589	0,84152628705	0,9834928997	-16,436841927	-0,0083864406417	0,89817887938	1	-16,400617445	-0,021140991942	1	1	-16,415541048	-0,050988199172	0,83845009929	1	-16,426111544	-0,02984720723	0,91229960406	1	AT1G12640	Encodes a lysophosphatidylcholine acyltransferase (LPCAT). Participates in the Lands cycle in developing seeds.	protein_coding	LYSOPHOSPHOLIPID ACYLTRANSFERASE 1 (LPLAT1)	LYSOPHOSPHATIDYLCHOLINE ACYLTRANSFERASE 1 (LPCAT1);LYSOPHOSPHOLIPID ACYLTRANSFERASE 1 (LPLAT1); (ATLPLAT1)
ok	AT1G12650.1	210	180	241	252	238	170	342	188	300	206	136	238	-16,027042416	0,036351136426	0,86829533406	1	-16,072311824	-0,054187680897	0,76647353313	0,95280057575	-16,184251276	-0,2780665837	0,15346979871	0,4444181346	-16,054136256	-0,090538817323	0,6665255371	0,88557851909	-16,166075707	-0,31441772013	0,10783755803	0,45786006434	-16,211345116	-0,2238789028	0,24483573224	0,58200944838	AT1G12650	unknown protein; CONTAINS InterPro DOMAIN/s: Protein of unknown function DUF947 (InterPro:IPR009292); Has 700 Blast hits to 631 proteins in 192 species: Archae - 0; Bacteria - 32; Metazoa - 138; Fungi - 168; Plants - 60; Viruses - 0; Other Eukaryotes - 302 (source: NCBI BLink).	protein_coding
ok	AT1G12650.2	223	191	259	274	253	183	360	199	312	222	143	253	-15,945360547	0,013406159534	1	1	-15,972763792	-0,041400331908	0,84695222596	0,98555761991	-16,092160682	-0,28019411182	0,15045123184	0,43903280437	-15,966060713	-0,054806491442	0,82350850878	0,98767603497	-16,085457603	-0,29360027135	0,13187922115	0,49382884013	-16,112860848	-0,23879377991	0,2153723672	0,54631201299	AT1G12650	unknown protein; CONTAINS InterPro DOMAIN/s: Protein of unknown function DUF947 (InterPro:IPR009292); Has 35333 Blast hits to 34131 proteins in 2444 species: Archae - 798; Bacteria - 22429; Metazoa - 974; Fungi - 991; Plants - 531; Viruses - 0; Other Eukaryotes - 9610 (source: NCBI BLink).	protein_coding
ok	AT1G12650.3	223	191	259	274	253	183	361	199	312	222	143	253	-15,944668044	0,014791165895	0,95295493798	1	-15,972763792	-0,041400331908	0,84695222596	0,98555761991	-16,092160682	-0,28019411182	0,15045123184	0,43903280437	-15,965368209	-0,056191497803	0,81607750554	0,98318657543	-16,084765099	-0,29498527771	0,12948763298	0,48987788262	-16,112860848	-0,23879377991	0,2153723672	0,54631201299	AT1G12650	unknown protein; FUNCTIONS IN: molecular_function unknown; INVOLVED IN: biological_process unknown; LOCATED IN: cellular_component unknown; EXPRESSED IN: 23 plant structures; EXPRESSED DURING: 13 growth stages; CONTAINS InterPro DOMAIN/s: Protein of unknown function DUF947 (InterPro:IPR009292); Has 700 Blast hits to 631 proteins in 192 species: Archae - 0; Bacteria - 32; Metazoa - 138; Fungi - 16…	protein_coding
ok	AT1G12650.4	223	192	261	274	254	185	362	202	312	224	143	253	-15,93765412	0,016628703622	0,95318309472	1	-15,966026443	-0,040115941619	0,80608162228	0,96742871247	-16,086785332	-0,28163371863	0,14234648023	0,42486606794	-15,957712091	-0,056744645242	0,78711037049	0,96404763212	-16,07847098	-0,29826242225	0,12578059098	0,48931009679	-16,106843302	-0,24151777701	0,2090278761	0,53730596445	AT1G12650	unknown protein; FUNCTIONS IN: molecular_function unknown; INVOLVED IN: biological_process unknown; LOCATED IN: cellular_component unknown; EXPRESSED IN: 23 plant structures; EXPRESSED DURING: 13 growth stages; CONTAINS InterPro DOMAIN/s: Protein of unknown function DUF947 (InterPro:IPR009292); Has 700 Blast hits to 631 proteins in 192 species: Archae - 0; Bacteria - 32; Metazoa - 138; Fungi - 16…	protein_coding
ok	AT1G12680.1	165	232	171	237	213	106	272	154	263	209	200	204	-16,249922467	-0,050454654854	0,81113889904	1	-16,310175258	-0,17096023564	0,38008334209	0,72146500684	-16,224287743	0,00081479403582	1	1	-16,335402585	-0,12050558079	0,54707097616	0,79335725152	-16,24951507	0,05126944889	0,82734649396	1	-16,309767861	0,17177502967	0,37780912392	0,71528718101	AT1G12680	phosphoenolpyruvate carboxylase-related kinase 2 (PEPKR2); FUNCTIONS IN: protein serine/threonine kinase activity, protein kinase activity, kinase activity, ATP binding; INVOLVED IN: protein amino acid phosphorylation; EXPRESSED IN: 24 plant structures; EXPRESSED DURING: 15 growth stages; CONTAINS InterPro DOMAIN/s: Protein kinase, ATP binding site (InterPro:IPR017441), Protein kinase, catalytic …	protein_coding	PHOSPHOENOLPYRUVATE CARBOXYLASE-RELATED KINASE 2 (PEPKR2)	PHOSPHOENOLPYRUVATE CARBOXYLASE-RELATED KINASE 2 (PEPKR2)
ok	AT1G12750.1	122	186	221	184	203	84	302	147	249	170	135	143	-16,300471214	0,060402316472	0,77651224506	1	-16,487038426	-0,31273210662	0,11946176943	0,39410429248	-16,504805996	-0,34826724639	0,086690902454	0,3242640476	-16,456837268	-0,37313442309	0,058789036196	0,20526619573	-16,474604838	-0,40866956286	0,04257072422	0,27472922921	-16,661172049	-0,035535139772	0,89862749445	1	AT1G12750	RHOMBOID-like protein 6 (RBL6); FUNCTIONS IN: serine-type endopeptidase activity; INVOLVED IN: biological_process unknown; LOCATED IN: integral to membrane; EXPRESSED IN: 23 plant structures; EXPRESSED DURING: 15 growth stages; CONTAINS InterPro DOMAIN/s: Peptidase S54, rhomboid (InterPro:IPR002610); BEST Arabidopsis thaliana protein match is: RHOMBOID-like 2 (TAIR:AT1G63120.1); Has 6272 Blast hi…	protein_coding	RHOMBOID-LIKE PROTEIN 6 (RBL6)	RHOMBOID-LIKE PROTEIN 6 (ATRBL6);RHOMBOID-LIKE PROTEIN 6 (RBL6)
ok	AT1G12775.1	16	28	25	34	29	18	41	24	27	22	25	22	-19,221786269	0,094687257026	0,80092897501	1	-19,210786819	0,11668615717	0,59775904981	0,87069324278	-19,322647147	-0,10703449912	0,73079086928	0,93496642192	-19,163443191	0,021998900145	0,95203580177	1	-19,275303519	-0,20172175614	0,53186475195	0,89953316714	-19,264304069	-0,22372065629	0,47005984857	0,7903272847	AT1G12775	Pentatricopeptide repeat (PPR) superfamily protein; LOCATED IN: mitochondrion; EXPRESSED IN: 7 plant structures; EXPRESSED DURING: F mature embryo stage, petal differentiation and expansion stage, E expanded cotyledon stage, D bilateral stage; CONTAINS InterPro DOMAIN/s: Pentatricopeptide repeat (InterPro:IPR002885); BEST Arabidopsis thaliana protein match is: Tetratricopeptide repeat (TPR)-like …	protein_coding
ok	AT1G12780.1	1631	1648	1429	3339	3398	2202	2684	1328	1970	1577	1680	2073	-13,160680164	-0,022053782662	0,90151291861	1	-12,746900202	0,80550614197	9,06E-06	0,00019235793482	-13,1297685	0,039769545343	0,82881568195	0,98546843585	-12,757927093	0,82755992463	4,93E-06	9,05E-05	-13,140795391	0,061823328004	0,73539063456	1	-12,727015429	-0,76573659663	2,36E-05	0,00069249336561	AT1G12780	Encodes a UDP-glucose epimerase that catalyzes the interconversion of the sugar nucleotides UDP-glucose UDP-galactose via a UDP-4-keto-hexose intermediate. Responsive to stress.	protein_coding	UDP-D-GLUCOSE/UDP-D-GALACTOSE 4-EPIMERASE 1 (UGE1)	UDP-D-GLUCOSE/UDP-D-GALACTOSE 4-EPIMERASE 1 (UGE1);A. THALIANA UDP-GLC 4-EPIMERASE 1 (ATUGE1)
ok	AT1G12820.1	231	355	269	357	396	239	490	229	374	343	421	402	-15,634433092	0,011789586125	0,96145177305	1	-15,581839642	0,11697648528	0,54237257468	0,83636583236	-15,465807006	0,34904175814	0,066509980184	0,27735443807	-15,575944849	0,10518689915	0,57694618093	0,81827130597	-15,459912213	0,33725217201	0,0727126399	0,36854844007	-15,407318763	0,23206527286	0,22480406823	0,55649561179	AT1G12820	Auxin receptor involved in primary and lateral root growth inhibition in response to nitrate. Target of miR393. Induced by nitrate in primary roots.	protein_coding	AUXIN SIGNALING F-BOX 3 (AFB3)	AUXIN SIGNALING F-BOX 3 (AFB3)
ok	AT1G12830.1	85	108	78	127	117	77	153	63	132	119	100	114	-17,285657458	0,0024087241525	0,98200868037	1	-17,220819499	0,13208464238	0,5489906218	0,84104402048	-17,197921894	0,1778798513	0,41856382595	0,73682827296	-17,219615137	0,12967591823	0,54015360476	0,78691747604	-17,196717532	0,17547112715	0,40968237366	0,815591214	-17,131879573	0,045795208921	0,83297620804	1	AT1G12830	unknown protein; FUNCTIONS IN: molecular_function unknown; INVOLVED IN: biological_process unknown; LOCATED IN: cellular_component unknown; EXPRESSED IN: 23 plant structures; EXPRESSED DURING: 13 growth stages; Has 39778 Blast hits to 22088 proteins in 1060 species: Archae - 152; Bacteria - 6161; Metazoa - 14109; Fungi - 6144; Plants - 2156; Viruses - 601; Other Eukaryotes - 10455 (source: NCBI B…	protein_coding
ok	AT1G12845.1	103	82	76	97	64	40	150	75	116	92	87	81	-17,307771527	0,019047129226	1	1	-17,584650855	-0,53471152806	0,016430238321	0,10419581489	-17,388683201	-0,14277621863	0,51418650995	0,80281199399	-17,575127291	-0,55375865728	0,011687033183	0,063851682722	-17,379159636	-0,16182334786	0,47802608858	0,86931703674	-17,656038965	0,39193530943	0,077169990627	0,3141052233	AT1G12845	unknown protein; FUNCTIONS IN: molecular_function unknown; INVOLVED IN: biological_process unknown; LOCATED IN: endomembrane system; EXPRESSED IN: 22 plant structures; EXPRESSED DURING: 13 growth stages; Has 8 Blast hits to 8 proteins in 4 species: Archae - 0; Bacteria - 0; Metazoa - 0; Fungi - 0; Plants - 8; Viruses - 0; Other Eukaryotes - 0 (source: NCBI BLink).	protein_coding
ok	AT1G12855.1	1	0	0	1	0	0	0	1	0	1	1	4	-25,532423869	-0,32457115467	1	1	-25,432073608	-0,12387063188	1	1	-24,138729358	2,4628178681	0,12998876772	0,40334222772	-25,594359185	0,20070052279	1	1	-24,301014935	2,7873890228	0,074493097531	0,37158584809	-24,200664674	2,5866885	0,12998876772	0,41442039234	AT1G12855	F-box family protein; LOCATED IN: chloroplast; CONTAINS InterPro DOMAIN/s: F-box domain, cyclin-like (InterPro:IPR001810), F-box domain, Skp2-like (InterPro:IPR022364), F-box associated domain, type 1 (InterPro:IPR006527), F-box associated interaction domain (InterPro:IPR017451); BEST Arabidopsis thaliana protein match is: F-box and associated interaction domains-containing protein (TAIR:AT1G1320…	protein_coding
ok	AT1G12880.1	85	70	77	70	86	71	141	71	86	64	47	72	-17,491089966	0,00014015457252	1	1	-17,554468215	-0,12661634371	0,59772644046	0,87069324278	-17,735752008	-0,48918393066	0,028488442155	0,16470618405	-17,554398138	-0,12675649828	0,66430341785	0,88407072148	-17,735681931	-0,48932408523	0,029259042099	0,22279940212	-17,79906018	-0,36256758695	0,10290881133	0,37126587238	AT1G12880	nudix hydrolase homolog 12 (NUDT12); FUNCTIONS IN: hydrolase activity; INVOLVED IN: biological_process unknown; EXPRESSED IN: 23 plant structures; EXPRESSED DURING: 15 growth stages; CONTAINS InterPro DOMAIN/s: NUDIX hydrolase domain-like (InterPro:IPR015797), NUDIX hydrolase, conserved site (InterPro:IPR020084), NUDIX hydrolase domain (InterPro:IPR000086); BEST Arabidopsis thaliana protein match…	protein_coding	NUDIX HYDROLASE HOMOLOG 12 (NUDT12)	NUDIX HYDROLASE HOMOLOG 12 (atnudt12);NUDIX HYDROLASE HOMOLOG 12 (NUDT12)
ok	AT1G12900.1	10991	15258	10286	10896	10666	6197	16610	11467	16416	12740	11385	15822	-10,227925735	-0,022126573587	0,90165113398	1	-10,473571815	-0,51341873277	0,0041798059526	0,037001451199	-10,213461255	0,0068023864285	0,96992537728	1	-10,484635102	-0,49129215919	0,0061081325456	0,038834244134	-10,224524542	0,028928960016	0,87163830904	1	-10,470170622	0,5202211192	0,0037068779381	0,041235690376	AT1G12900	glyceraldehyde 3-phosphate dehydrogenase A subunit 2 (GAPA-2); FUNCTIONS IN: NAD or NADH binding, glyceraldehyde-3-phosphate dehydrogenase activity; INVOLVED IN: oxidation reduction, glycolysis, glucose metabolic process; LOCATED IN: apoplast, chloroplast stroma, chloroplast, membrane, chloroplast envelope; EXPRESSED IN: 24 plant structures; EXPRESSED DURING: 14 growth stages; CONTAINS InterPro D…	protein_coding	GLYCERALDEHYDE 3-PHOSPHATE DEHYDROGENASE A SUBUNIT 2 (GAPA-2)	GLYCERALDEHYDE 3-PHOSPHATE DEHYDROGENASE A SUBUNIT 2 (GAPA-2)
ok	AT1G12900.2	10992	15259	10286	10898	10666	6197	16610	11468	16418	12740	11385	15824	-10,227832303	-0,022101601259	0,90181739478	1	-10,473486493	-0,51340998084	0,004185060773	0,037001451199	-10,21338744	0,0067881258272	0,96992696081	1	-10,484537294	-0,49130837958	0,0061074366356	0,038834244134	-10,22443824	0,028889727086	0,8727114967	1	-10,47009243	0,52019810667	0,0037089771094	0,041244940938	AT1G12900	glyceraldehyde 3-phosphate dehydrogenase A subunit 2 (GAPA-2); FUNCTIONS IN: glyceraldehyde-3-phosphate dehydrogenase activity; INVOLVED IN: glycolysis; LOCATED IN: apoplast, chloroplast, membrane; EXPRESSED IN: 22 plant structures; EXPRESSED DURING: 14 growth stages; CONTAINS InterPro DOMAIN/s: Glyceraldehyde 3-phosphate dehydrogenase, catalytic domain (InterPro:IPR020829), Glyceraldehyde 3-phos…	protein_coding	GLYCERALDEHYDE 3-PHOSPHATE DEHYDROGENASE A SUBUNIT 2 (GAPA-2)	GLYCERALDEHYDE 3-PHOSPHATE DEHYDROGENASE A SUBUNIT 2 (GAPA-2)
ok	AT1G12900.3	10985	15243	10276	10879	10655	6191	16588	11451	16405	12728	11375	15799	-10,229328702	-0,022550502239	0,90043480089	1	-10,475025747	-0,51394459153	0,0041424528291	0,036742540734	-10,214857054	0,0063927939335	0,96870650821	1	-10,486300998	-0,49139408929	0,0061016865185	0,038820667513	-10,226132305	0,028943296173	0,8716491148	1	-10,47182935	0,52033738546	0,003699948364	0,041186766975	AT1G12900	glyceraldehyde 3-phosphate dehydrogenase A subunit 2 (GAPA-2); FUNCTIONS IN: NAD or NADH binding, glyceraldehyde-3-phosphate dehydrogenase activity; INVOLVED IN: oxidation reduction, glycolysis, glucose metabolic process; LOCATED IN: apoplast, chloroplast, membrane; EXPRESSED IN: 22 plant structures; EXPRESSED DURING: 14 growth stages; CONTAINS InterPro DOMAIN/s: Glyceraldehyde 3-phosphate dehydr…	protein_coding	GLYCERALDEHYDE 3-PHOSPHATE DEHYDROGENASE A SUBUNIT 2 (GAPA-2)	GLYCERALDEHYDE 3-PHOSPHATE DEHYDROGENASE A SUBUNIT 2 (GAPA-2)
ok	AT1G12900.4	10988	15257	10281	10907	10679	6201	16630	11483	16420	12736	11384	15836	-10,227438929	-0,020410382392	0,90985416424	1	-10,473068316	-0,51166915718	0,0043110311855	0,037754287638	-10,213505313	0,0074568497362	0,96449051966	1	-10,483273508	-0,49125877478	0,0061130046477	0,038847081508	-10,223710504	0,027867232128	0,87642818302	1	-10,469339892	0,51912600691	0,003784353322	0,041872918253	AT1G12900	glyceraldehyde 3-phosphate dehydrogenase A subunit 2 (GAPA-2); FUNCTIONS IN: NAD or NADH binding, glyceraldehyde-3-phosphate dehydrogenase activity; INVOLVED IN: oxidation reduction, glycolysis, glucose metabolic process; EXPRESSED IN: 22 plant structures; EXPRESSED DURING: 13 growth stages; CONTAINS InterPro DOMAIN/s: Glyceraldehyde 3-phosphate dehydrogenase subfamily (InterPro:IPR000173), Glyce…	protein_coding	GLYCERALDEHYDE 3-PHOSPHATE DEHYDROGENASE A SUBUNIT 2 (GAPA-2)	GLYCERALDEHYDE 3-PHOSPHATE DEHYDROGENASE A SUBUNIT 2 (GAPA-2)
ok	AT1G12910.1	213	232	218	282	278	194	408	186	265	190	215	235	-15,981731535	0,008670909964	1	1	-15,946520137	0,079093707723	0,68078301524	0,91487354135	-16,074593761	-0,17705354051	0,36588818877	0,69023338157	-15,942184682	0,070422797759	0,70233030983	0,90894079013	-16,070258306	-0,18572445047	0,35169148486	0,76295604319	-16,035046907	-0,25614724823	0,19128004442	0,51044558021	AT1G12910	Encodes LIGHT-REGULATED WD1 (LWD1), a clock proteins regulating circadian period length and photoperiodic flowering.	protein_coding	ANTHOCYANIN11 (ATAN11)	ANTHOCYANIN11 (ATAN11);LIGHT-REGULATED WD 1 (LWD1)
ok	AT1G12920.1	642	804	711	870	853	482	1248	631	957	756	747	848	-14,268876853	0,046224523444	0,81007996211	1	-14,340276399	-0,096574567874	0,59487541675	0,86924208641	-14,289829839	0,004318552232	0,94700547732	1	-14,317164137	-0,14279909132	0,44171572088	0,71403067888	-14,266717577	-0,041905971212	0,83011176339	1	-14,338117123	0,10089312011	0,58375729306	0,86829283722	AT1G12920	Encodes a eukaryotic release factor one homolog.	protein_coding	EUKARYOTIC RELEASE FACTOR 1-2 (ERF1-2)	EUKARYOTIC RELEASE FACTOR 1-2 (ERF1-2)
ok	AT1G12970.1	91	92	74	104	125	66	154	79	105	100	100	132	-17,330067536	0,043433172424	0,87168137347	1	-17,319588241	0,064391761952	0,75084671648	0,94572727663	-17,234518296	0,2345316523	0,29145400009	0,61628448872	-17,297871655	0,020958589527	1	1	-17,21280171	0,19109847988	0,38293269544	0,79213960502	-17,202322415	0,17013989035	0,44123995187	0,7688296237	AT1G12970	Encodes PIRL3, a member of the Plant Intracellular Ras-group-related LRRs (Leucine rich repeat proteins). PIRLs are a distinct, plant-specific class of intracellular LRRs that likely mediate protein interactions, possibly in the context of signal transduction.	protein_coding	PLANT INTRACELLULAR RAS GROUP-RELATED LRR 3 (PIRL3)	PLANT INTRACELLULAR RAS GROUP-RELATED LRR 3 (PIRL3)
ok	AT1G13020.1	274	367	292	340	447	235	488	297	403	375	342	362	-15,492606588	0,026146294754	0,90077334596	1	-15,497693881	0,015971709172	0,93698962597	1	-15,457500172	0,096359127414	0,60006905179	0,86235582125	-15,484620734	-0,010174585582	0,96602574691	1	-15,444427025	0,07021283266	0,71251134613	0,99804260463	-15,449514317	0,080387418242	0,66979406666	0,91778654682	AT1G13020	Encodes eIF4B2, eukaryotic initiation factor 4B2.	protein_coding	EUKARYOTIC INITIATION FACTOR 4B2 (EIF4B2)	EUKARYOTIC INITIATION FACTOR 4B2 (EIF4B2)
ok	AT1G13030.1	117	134	144	152	113	83	239	134	149	128	81	152	-16,705161259	0,06503889488	0,7876273544	1	-16,88791669	-0,30047196837	0,15119833654	0,4490700959	-16,872864377	-0,27036734128	0,1946158022	0,50793774726	-16,855397243	-0,36551086325	0,082485640313	0,25696555903	-16,840344929	-0,33540623616	0,10151606615	0,4426487537	-17,023100361	0,030104627086	0,92111706074	1	AT1G13030	Encodes a plant coilin, a protein that in other organisms is a major structural scaffolding protein necessary for Cajal body formation, composition and activity. It has been shown to bind both U1 and U1 snRNAs in vitro.	protein_coding	COILIN (COILIN)	(ATCOILIN);COILIN (COILIN)
ok	AT1G13110.1	584	1210	807	332	606	372	1287	793	1171	505	522	827	-14,04152764	0,029224385432	0,87165753303	1	-14,572124104	-1,0319685423	3,84E-08	1,37E-06	-14,350229946	-0,5881802257	0,001439389961	0,020570729854	-14,557511911	-1,0611929278	1,46E-08	4,58E-07	-14,335617753	-0,61740461114	0,00079181382796	0,016048510241	-14,866214217	0,44378831663	0,018481424216	0,13004943364	AT1G13110	member of CYP71B	protein_coding	CYTOCHROME P450, FAMILY 71 SUBFAMILY B, POLYPEPTIDE 7 (CYP71B7)	CYTOCHROME P450, FAMILY 71 SUBFAMILY B, POLYPEPTIDE 7 (CYP71B7)
ok	AT1G13230.1	3	4	3	15	3	4	4	6	3	1	4	3	-22,017990958	0,064031650764	1	1	-21,543336206	1,0133411542	0,087374619664	0,3242383287	-22,269047995	-0,4380824236	0,65913885669	0,89659112411	-21,511320381	0,94930950347	0,11069229915	0,31216130562	-22,23703217	-0,50211407436	0,54022547673	0,90459357741	-21,762377418	-1,4514235778	0,022499113163	0,1489776443	AT1G13230	Encodes a leucine-rich repeat protein pii-2. Located in the endoplasmic reticulum/plasma membrane continuum in Arabidopsis roots. Required for growth promotion and enhanced seed production mediated by the endophytic fungus Piriformospora indica in Arabidopsis.	protein_coding
ok	AT1G13245.1	391	647	663	246	337	248	882	543	752	290	281	404	-14,628308772	0,047500929226	0,79757921975	1	-15,193950822	-1,0837831715	1,64E-08	6,24E-07	-15,109550314	-0,91498215514	1,29E-06	6,02E-05	-15,170200357	-1,1312841007	3,34E-09	1,18E-07	-15,085799849	-0,96248308436	3,12E-07	1,85E-05	-15,6514419	0,16880101638	0,40259904041	0,73392165258	AT1G13245	ROTUNDIFOLIA like 17 (RTFL17); CONTAINS InterPro DOMAIN/s: DVL (InterPro:IPR012552); BEST Arabidopsis thaliana protein match is: ROTUNDIFOLIA like 15 (TAIR:AT1G68825.2); Has 124 Blast hits to 124 proteins in 12 species: Archae - 0; Bacteria - 0; Metazoa - 0; Fungi - 0; Plants - 124; Viruses - 0; Other Eukaryotes - 0 (source: NCBI BLink).	protein_coding	ROTUNDIFOLIA LIKE 17 (RTFL17)	DEVIL 4 (DVL4);ROTUNDIFOLIA LIKE 17 (RTFL17)
ok	AT1G13380.1	158	239	211	210	247	137	279	190	246	229	205	203	-16,165624034	-0,070304298263	0,73400797605	1	-16,201372445	-0,14180112146	0,46424831962	0,79154299206	-16,149184676	-0,037425581891	0,83095672882	0,98602070088	-16,236524595	-0,071496823195	0,7296179838	0,92663712407	-16,184336825	0,032878716373	0,95610633637	1	-16,220085236	0,10437553957	0,6038518349	0,88258606612	AT1G13380	Protein of unknown function (DUF1218); FUNCTIONS IN: molecular_function unknown; INVOLVED IN: biological_process unknown; LOCATED IN: endomembrane system; EXPRESSED IN: 22 plant structures; EXPRESSED DURING: 13 growth stages; CONTAINS InterPro DOMAIN/s: Protein of unknown function DUF1218 (InterPro:IPR009606); BEST Arabidopsis thaliana protein match is: Protein of unknown function (DUF1218) (TAIR…	protein_coding
ok	AT1G13390.2	119	225	222	344	444	223	291	157	227	257	248	260	-16,276098196	-0,063322475301	0,77980066144	1	-15,878615241	0,73164343346	0,00017322613225	0,0025538301889	-16,074716408	0,33944110051	0,082390360859	0,31491699914	-15,910276479	0,79496590877	4,02E-05	0,00058354859298	-16,106377645	0,40276357581	0,037740476534	0,25802388729	-15,708894691	-0,39220233296	0,041559802647	0,21913350487	AT1G13390	unknown protein; BEST Arabidopsis thaliana protein match is: unknown protein (TAIR:AT1G68490.1); Has 114 Blast hits to 114 proteins in 18 species: Archae - 0; Bacteria - 0; Metazoa - 0; Fungi - 0; Plants - 114; Viruses - 0; Other Eukaryotes - 0 (source: NCBI BLink).	protein_coding
ok	AT1G13410.1	26	51	36	45	50	34	43	42	56	52	40	29	-18,546619262	0,034493360871	0,85695767619	1	-18,514280373	0,099171139877	0,67307574127	0,91091389349	-18,563118253	0,0014953801167	1	1	-18,497033692	0,064677779006	0,86411419371	1	-18,545871572	-0,032997980755	0,93064708309	1	-18,513532683	-0,09767575976	0,6841357497	0,92469360704	AT1G13410	Tetratricopeptide repeat (TPR)-like superfamily protein; CONTAINS InterPro DOMAIN/s: Pentatricopeptide repeat (InterPro:IPR002885); BEST Arabidopsis thaliana protein match is: Tetratricopeptide repeat (TPR)-like superfamily protein (TAIR:AT4G02750.1); Has 37390 Blast hits to 13439 proteins in 200 species: Archae - 0; Bacteria - 4; Metazoa - 27; Fungi - 54; Plants - 36888; Viruses - 0; Other Eukar…	protein_coding
ok	AT1G13450.1	217	247	246	275	287	181	429	210	287	212	162	260	-15,875881152	0,028403745125	0,92504368021	1	-15,91444023	-0,048714411453	0,78809549438	0,96126811465	-16,041035343	-0,3019046378	0,11925616199	0,39109164714	-15,900238357	-0,077118156578	0,70986609508	0,91403796177	-16,026833471	-0,33030838293	0,087544976662	0,40777587227	-16,065392549	-0,25319022635	0,18968567919	0,50921134389	AT1G13450	Encodes GT-1, a plant transcription factor that binds to one of the cis-acting elements, BoxII, which resides within the upstream promoter region of light-responsive genes. GT-1 was assumed to act as a molecular switch modulated through Ca(2+)-dependent phosphorylation/dephosphorylation in response to light signals.	protein_coding	GT-1 (GT-1)	GT-1 (GT-1)
ok	AT1G13450.2	192	218	227	246	265	164	391	189	260	197	146	231	-16,025096533	0,043369664196	0,84399048739	1	-16,062473463	-0,031384195859	0,8380097784	0,98222625859	-16,190773325	-0,2879839192	0,14476810808	0,42922903865	-16,040788631	-0,074753860055	0,72174004777	0,92212056439	-16,169088493	-0,3313535834	0,093778974427	0,42443418352	-16,206465423	-0,25659972334	0,1886986351	0,50826245548	AT1G13450	Encodes GT-1, a plant transcription factor that binds to one of the cis-acting elements, BoxII, which resides within the upstream promoter region of light-responsive genes. GT-1 was assumed to act as a molecular switch modulated through Ca(2+)-dependent phosphorylation/dephosphorylation in response to light signals.	protein_coding	GT-1 (GT-1)	GT-1 (GT-1)
ok	AT1G13450.3	211	245	246	268	288	180	419	207	286	215	158	257	-15,895205065	0,02496938423	0,90894663679	1	-15,929773788	-0,044168060981	0,7941261912	0,9632290157	-16,054651727	-0,29392394003	0,12952998141	0,40334222772	-15,917289096	-0,069137445211	0,74205891133	0,9342232729	-16,042167035	-0,31889332426	0,10188080204	0,44353496706	-16,076735758	-0,24975587905	0,19766067037	0,51993996484	AT1G13450	Encodes GT-1, a plant transcription factor that binds to one of the cis-acting elements, BoxII, which resides within the upstream promoter region of light-responsive genes. GT-1 was assumed to act as a molecular switch modulated through Ca(2+)-dependent phosphorylation/dephosphorylation in response to light signals.	protein_coding	GT-1 (GT-1)	GT-1 (GT-1)
ok	AT1G13460.1	97	150	148	146	163	65	174	128	181	175	142	179	-16,757674941	-0,0096639076565	1	1	-16,864990969	-0,22429596482	0,26949725822	0,60959452084	-16,645140423	0,21540512708	0,28694508663	0,61042177162	-16,869822923	-0,21463205716	0,27384253163	0,54017797784	-16,649972377	0,22506903474	0,26926360855	0,68128020079	-16,757288406	0,4397010919	0,028967161866	0,17544439719	AT1G13460	Encodes protein phosphatase 2A (PP2A) B'theta subunit. Targeted to peroxisomes.	protein_coding
ok	AT1G13460.2	98	151	151	147	164	65	176	130	185	179	143	181	-16,736503801	-0,0040000724369	1	1	-16,852300831	-0,23559413387	0,24970348235	0,58715960448	-16,625960571	0,21708638622	0,27832608215	0,60111806485	-16,854300868	-0,23159406144	0,24251326308	0,50655072689	-16,627960607	0,22108645866	0,28229088585	0,69393138185	-16,743757638	0,4526805201	0,025551117024	0,16122381795	AT1G13460	Encodes protein phosphatase 2A (PP2A) B'theta subunit. Targeted to peroxisomes.	protein_coding
ok	AT1G13480.1	0	0	1	1	0	0	0	0	0	0	1	0	-37,693927459	-24,64425357	1	1	-25,432904799	-0,12220824979	1	1	-25,430263982	-0,11692661508	1	1	-37,755031584	24,52204532	1	1	-37,752390767	24,527326955	1	1	-25,491368107	0,0052816347079	1	1	AT1G13480	Protein of unknown function (DUF1262); CONTAINS InterPro DOMAIN/s: Protein of unknown function DUF1262 (InterPro:IPR010683); BEST Arabidopsis thaliana protein match is: Protein of unknown function (DUF1262) (TAIR:AT1G13520.1); Has 111 Blast hits to 104 proteins in 9 species: Archae - 0; Bacteria - 0; Metazoa - 0; Fungi - 0; Plants - 111; Viruses - 0; Other Eukaryotes - 0 (source: NCBI BLink).	protein_coding
ok	AT1G13500.1	0	1	1	0	0	0	1	0	0	0	0	1	-25,036771681	-1,3270532056	1	1	-37,194649661	-25,642809166	0,50190061718	0,80857675347	-24,932013516	-1,1175368748	1	1	-37,858176264	-24,31575596	1	1	-25,595540118	0,20951633085	1	1	-37,753418098	24,525272291	1	1	AT1G13500	Protein of unknown function (DUF1262); CONTAINS InterPro DOMAIN/s: Protein of unknown function DUF1262 (InterPro:IPR010683); BEST Arabidopsis thaliana protein match is: Protein of unknown function (DUF1262) (TAIR:AT1G13530.1); Has 101 Blast hits to 94 proteins in 9 species: Archae - 0; Bacteria - 0; Metazoa - 0; Fungi - 0; Plants - 101; Viruses - 0; Other Eukaryotes - 0 (source: NCBI BLink).	protein_coding
ok	AT1G13520.1	2	0	1	1	3	0	0	2	2	0	1	2	-23,73723744	0,09210229564	1	1	-23,64058798	0,28540121569	1	1	-23,844416875	-0,122256574	1	1	-23,594536833	0,19329892005	1	1	-23,798365727	-0,21435886964	1	1	-23,701716267	-0,40765778969	1	1	AT1G13520	Protein of unknown function (DUF1262); CONTAINS InterPro DOMAIN/s: Protein of unknown function DUF1262 (InterPro:IPR010683); BEST Arabidopsis thaliana protein match is: Protein of unknown function (DUF1262) (TAIR:AT1G13480.1); Has 107 Blast hits to 100 proteins in 12 species: Archae - 0; Bacteria - 6; Metazoa - 0; Fungi - 0; Plants - 101; Viruses - 0; Other Eukaryotes - 0 (source: NCBI BLink).	protein_coding
ok	AT1G13530.1	2	0	0	0	2	2	0	2	2	1	0	2	-24,029773412	0,67717423799	1	1	-23,927700895	0,88131927176	0,45929125912	0,78788201238	-24,137557736	0,46160558915	1	1	-23,589113776	0,20414503376	1	1	-23,798970617	-0,21556864885	1	1	-23,6968981	-0,41971368261	1	1	AT1G13530	Protein of unknown function (DUF1262); CONTAINS InterPro DOMAIN/s: Protein of unknown function DUF1262 (InterPro:IPR010683); BEST Arabidopsis thaliana protein match is: Protein of unknown function (DUF1262) (TAIR:AT1G13500.1); Has 101 Blast hits to 94 proteins in 9 species: Archae - 0; Bacteria - 0; Metazoa - 0; Fungi - 0; Plants - 101; Viruses - 0; Other Eukaryotes - 0 (source: NCBI BLink).	protein_coding
ok	AT1G13540.1	1	3	1	0	4	0	2	2	1	2	1	0	-23,21293794	-0,32115895371	1	1	-23,275224858	-0,44573278813	1	1	-23,478138104	-0,85155928016	0,51517070887	0,80281199399	-23,435804334	-0,12457383442	1	1	-23,63871758	-0,53040032645	1	1	-23,701004498	-0,40582649203	1	1	AT1G13540	Protein of unknown function (DUF1262); CONTAINS InterPro DOMAIN/s: Protein of unknown function DUF1262 (InterPro:IPR010683); BEST Arabidopsis thaliana protein match is: Protein of unknown function (DUF1262) (TAIR:AT1G13510.1); Has 101 Blast hits to 94 proteins in 9 species: Archae - 0; Bacteria - 0; Metazoa - 0; Fungi - 0; Plants - 101; Viruses - 0; Other Eukaryotes - 0 (source: NCBI BLink).	protein_coding
ok	AT1G13560.1	926	1291	1080	1134	1089	598	1704	969	1489	1046	954	1161	-13,68350771	0,0073891525003	0,96864820056	1	-13,863080472	-0,35175637133	0,054227746867	0,2402315754	-13,775528617	-0,1766526619	0,33213355055	0,65727672432	-13,859385895	-0,35914552383	0,048567079564	0,17995156624	-13,771834041	-0,1840418144	0,31341564508	0,72240042537	-13,951406803	0,17510370943	0,337347209	0,67899316383	AT1G13560	Encodes aminoalcoholphosphotransferase AAPT1.	protein_coding	AMINOALCOHOLPHOSPHOTRANSFERASE 1 (AAPT1)	(ATAAPT1);AMINOALCOHOLPHOSPHOTRANSFERASE 1 (AAPT1)
ok	AT1G13560.2	908	1258	1065	1108	1062	587	1656	952	1448	1019	931	1129	-13,715819543	0,0002421179696	1	1	-13,893581079	-0,35528095476	0,051615333302	0,23287350376	-13,808779887	-0,18567856922	0,30904035471	0,63312948759	-13,89346002	-0,35552307273	0,051414292771	0,18761342512	-13,808658828	-0,18592068719	0,3077442574	0,71661139562	-13,986420364	0,16960238554	0,35241315801	0,69257280945	AT1G13560	Encodes aminoalcoholphosphotransferase AAPT1.	protein_coding	AMINOALCOHOLPHOSPHOTRANSFERASE 1 (AAPT1)	(ATAAPT1);AMINOALCOHOLPHOSPHOTRANSFERASE 1 (AAPT1)
ok	AT1G13580.3	97	168	175	157	189	118	191	138	182	182	145	151	-16,64192395	-0,078835420622	0,73708871358	1	-16,607677659	-0,010342839391	0,88569905677	1	-16,59367492	0,017662637961	0,93758937778	1	-16,647095369	0,06849258123	0,74320361947	0,9350129398	-16,633092631	0,096498058582	0,64046145204	0,96078778508	-16,59884634	0,028005477352	0,91486176863	1	AT1G13580	Encodes a ceramide synthase that together with LOH1 is essential for production of ceramides containing Very Long Chain Fatty acid VLCFA-Ceramides(mainly C 22 to 26).	protein_coding	LAG1 LONGEVITY ASSURANCE HOMOLOG 3 (LAG13)	LAG ONE HOMOLOGUE 3 (LOH3);LAG1 LONGEVITY ASSURANCE HOMOLOG 3 (LAG13)
ok	AT1G13608.1	2	2	1	0	2	2	2	2	0	0	2	4	-23,372359381	-0,64631866489	0,75847963437	1	-23,268120654	-0,43784120997	1	1	-22,977667595	0,14306490742	1	1	-23,591279986	0,20847745492	1	1	-23,300826928	0,78938357231	1	1	-23,1965882	0,58090611739	1	1	AT1G13608	Encodes a defensin-like (DEFL) family protein.	protein_coding
ok	AT1G13660.1	0	1	1	1	4	0	2	0	1	0	1	1	-24,245269579	0,25595099956	1	1	-23,775231995	1,196026167	0,45929125912	0,78788201238	-24,43143481	-0,11637946438	1	1	-23,647256495	0,94007516745	0,2964757783	0,56538130833	-24,303459311	-0,37233046394	1	1	-23,833421727	-1,3124056314	0,45929125912	0,78271717327	AT1G13660	Mutator-like transposase family, has a 2.6e-36 P-value blast match to GB:AAA21566 mudrA of transposon="MuDR" (MuDr-element) (Zea mays)	transposable_element_gene
ok	AT1G13680.1	1	0	6	6	0	0	5	3	3	1	0	1	-22,400358834	0,32348161115	0,82059939826	1	-22,738264181	-0,35232908262	0,59034600979	0,86664306443	-23,52647146	-1,9287436412	0,11605555066	0,38481142799	-22,576523376	-0,67581069377	0,46799842571	0,7372760943	-23,364730655	-2,2522252524	0,025734698079	0,20426828879	-23,702636002	-1,5764145586	0,2964757783	0,63628998406	AT1G13680	PLC-like phosphodiesterases superfamily protein; FUNCTIONS IN: phospholipase C activity, phosphoric diester hydrolase activity; INVOLVED IN: intracellular signaling pathway, lipid metabolic process; LOCATED IN: endomembrane system; EXPRESSED IN: embryo, flower, seed; EXPRESSED DURING: F mature embryo stage, petal differentiation and expansion stage, E expanded cotyledon stage, D bilateral stage; …	protein_coding
ok	AT1G13750.1	12	32	13	14	12	7	19	25	20	19	6	13	-19,609531471	-0,10897629479	1	1	-20,002387176	-0,89468770363	0,020184769061	0,12068586497	-19,900893384	-0,69170011978	0,062087993125	0,26992260258	-20,056875323	-0,78571140884	0,028072843868	0,12240798685	-19,955381531	-0,58272382499	0,076730475219	0,3778668658	-20,348237236	0,20298758385	0,59599698536	0,8774764404	AT1G13750	Encodes a purple acid phosphatase whose expression is responsive to both phosphate (Pi) and phosphite (Phi) in roots.	protein_coding	PURPLE ACID PHOSPHATASE 1 (PAP1)	ARABIDOPSIS THALIANA PURPLE ACID PHOSPHATASE 1 (ATPAP1);PURPLE ACID PHOSPHATASE 1 (PAP1)
ok	AT1G13780.1	30	65	61	74	55	50	102	41	59	49	47	42	-18,084406874	0,035165671982	0,94340125139	1	-18,041166099	0,12164722104	0,5590893591	0,84632983712	-18,238350809	-0,2727221975	0,31432209668	0,63904455685	-18,023583263	0,086481549058	0,68879271317	0,90154156328	-18,220767973	-0,30788786948	0,23990652125	0,65232716788	-18,177527198	-0,39436941854	0,11193412026	0,38967260461	AT1G13780	F-box/RNI-like/FBD-like domains-containing protein; CONTAINS InterPro DOMAIN/s: FBD (InterPro:IPR013596), F-box domain, cyclin-like (InterPro:IPR001810), F-box domain, Skp2-like (InterPro:IPR022364), FBD-like (InterPro:IPR006566), Leucine-rich repeat 2 (InterPro:IPR013101); BEST Arabidopsis thaliana protein match is: F-box/FBD-like domains containing protein (TAIR:AT5G27750.1); Has 2022 Blast hit…	protein_coding
ok	AT1G13800.1	10	24	17	28	13	3	32	19	15	19	25	21	-19,681507972	0,057177071841	0,93777218008	1	-19,885963573	-0,3517341301	0,31713142539	0,66119657716	-19,585766704	0,24865960826	0,43718710487	0,75188991991	-19,857375037	-0,40891120194	0,15777390819	0,38774688366	-19,557178168	0,19148253642	0,66897156372	0,97594417616	-19,761633769	0,60039373837	0,046815244956	0,23438597328	AT1G13800	Encodes a PPR (pentatricopeptide repeat motif) protein that is essential for the initiation of zygotic embryogenesis.	protein_coding	EMBRYONIC FACTOR 19 (FAC19)	EMBRYONIC FACTOR 19 (FAC19)
ok	AT1G13810.1	43	61	47	60	49	36	86	62	49	43	46	63	-18,096269709	0,078643327572	0,72257188594	1	-18,218190669	-0,1651985909	0,52096101253	0,8201141271	-18,190099133	-0,10901551977	0,69441687971	0,91468468044	-18,178869005	-0,24384191847	0,32955956033	0,60064976969	-18,150777469	-0,18765884734	0,4588087237	0,85472285879	-18,272698428	0,056183071127	0,84149608922	1	AT1G13810	Restriction endonuclease, type II-like superfamily protein; FUNCTIONS IN: DNA binding, nuclease activity; INVOLVED IN: biological_process unknown; LOCATED IN: cellular_component unknown; EXPRESSED IN: 23 plant structures; EXPRESSED DURING: 13 growth stages; CONTAINS InterPro DOMAIN/s: YqaJ viral recombinase family (InterPro:IPR019080), Exonuclease, phage-type/RecB, C-terminal (InterPro:IPR011604)…	protein_coding
ok	AT1G13830.1	3	4	2	13	6	7	1	5	2	7	7	0	-22,442761975	-0,48125870154	0,82059939826	1	-21,493988895	1,4162874573	0,0097119818633	0,069604674948	-21,938852518	0,5265602113	0,32882247193	0,65370476426	-21,734618246	1,8975461588	0,0023138838276	0,018021254217	-22,179481869	1,0078189128	0,16992568953	0,5566436976	-21,23070879	-0,88972724599	0,079677462746	0,32047728465	AT1G13830	Carbohydrate-binding X8 domain superfamily protein; FUNCTIONS IN: molecular_function unknown; INVOLVED IN: biological_process unknown; LOCATED IN: endomembrane system; EXPRESSED IN: 8 plant structures; EXPRESSED DURING: 4 anthesis, petal differentiation and expansion stage; CONTAINS InterPro DOMAIN/s: X8 (InterPro:IPR012946); BEST Arabidopsis thaliana protein match is: Carbohydrate-binding X8 dom…	protein_coding
ok	AT1G13950.1	141	138	120	90	116	87	226	108	170	123	112	117	-16,726846885	-0,026756041717	0,89761648992	1	-16,983734019	-0,54053030897	0,01319710882	0,088997780465	-16,869689994	-0,31244226066	0,13020279688	0,40366083751	-16,997112039	-0,51377426725	0,016849984377	0,08390931406	-16,883068015	-0,28568621895	0,16894648864	0,55488612429	-17,139955149	0,2280880483	0,31094521344	0,65156719185	AT1G13950	Encodes eukaryotic translation initiation factor 5A (EIF-5A).In mammalian cells it functions as a shuttle protein that translocates mRNA from the nucleus to cytoplasmic ribosomes. Overexpression results in an increase in both primary and secondary xylem formation. In RNAi suppressed lines, xylem formation is reduced.	protein_coding	EUKARYOTIC ELONGATION FACTOR 5A-1 (ELF5A-1)	EUKARYOTIC ELONGATION FACTOR 5A (EIF5A); (EIF-5A);EUKARYOTIC ELONGATION FACTOR 5A-1 (ELF5A-1);EUKARYOTIC ELONGATION FACTOR 5A-1 (ATELF5A-1)
ok	AT1G14020.1	132	235	222	249	197	137	281	177	260	228	201	219	-16,194279261	-0,019586388272	1	1	-16,239629564	-0,11028699419	0,60214999134	0,87388259109	-16,165483948	0,038004238412	0,81976008475	0,98223261307	-16,249422758	-0,09070060592	0,66742127304	0,88615322846	-16,175277142	0,057590626683	0,80117735533	1	-16,220627445	0,1482912326	0,46156946976	0,78442219821	AT1G14020	O-fucosyltransferase family protein; CONTAINS InterPro DOMAIN/s: GDP-fucose protein O-fucosyltransferase (InterPro:IPR019378); BEST Arabidopsis thaliana protein match is: O-fucosyltransferase family protein (TAIR:AT2G03280.1); Has 821 Blast hits to 817 proteins in 30 species: Archae - 0; Bacteria - 0; Metazoa - 0; Fungi - 0; Plants - 821; Viruses - 0; Other Eukaryotes - 0 (source: NCBI BLink).	protein_coding
ok	AT1G14040.1	75	141	126	156	158	65	164	110	124	158	125	140	-17,008518553	-0,077827841102	0,76022609389	1	-16,964438599	0,010332066968	0,85782719195	0,98942181028	-16,866557499	0,20609426634	0,31847651812	0,64341505888	-17,003352519	0,08815990807	0,72428374967	0,92400583173	-16,905471419	0,28392210744	0,17926932019	0,57228884828	-16,861391465	0,19576219937	0,33171306643	0,67219282994	AT1G14040	Encodes a PHO1 homologue that is upregulated in response to Zn deficiency and is involved in Pi homeostasis in response to Zn deficiency.	protein_coding	PHO1 HOMOLOG 3 (PHO1;H3)	PHO1 HOMOLOG 3 (PHO1;H3)
ok	AT1G14080.1	1	0	5	2	2	1	3	4	1	7	1	2	-22,737724464	0,093744104074	1	1	-22,978066885	-0,38694073799	1	1	-22,476807327	0,61557837699	0,46799842571	0,77600165856	-22,931194833	-0,48068484207	0,59034600979	0,82809128432	-22,429935275	0,52183427292	1	1	-22,670277696	1,002519115	0,31538177643	0,655837684	AT1G14080	Encodes an alpha-(1,2)-fucosyltransferase.	protein_coding	FUCOSYLTRANSFERASE 6 (FUT6)	FUCOSYLTRANSFERASE 6 (FUT6); (ATFUT6)
ok	AT1G14140.1	108	138	115	126	150	98	199	100	144	118	81	116	-16,897095048	-0,047833245882	0,81640349171	1	-16,896722005	-0,047087159014	0,84909351655	0,98656235608	-17,034749543	-0,32314223645	0,12586526379	0,40088099281	-16,920638628	0,00074608686771	0,98593989931	1	-17,058666166	-0,27530899057	0,1921693315	0,58979100508	-17,058293123	-0,27605507744	0,18322365267	0,50119640274	AT1G14140	Mitochondrial substrate carrier family protein; FUNCTIONS IN: transporter activity, binding; INVOLVED IN: transport, mitochondrial transport, transmembrane transport; LOCATED IN: mitochondrial inner membrane, membrane; EXPRESSED IN: 21 plant structures; EXPRESSED DURING: 13 growth stages; CONTAINS InterPro DOMAIN/s: Mitochondrial substrate carrier (InterPro:IPR001993), Mitochondrial substrate/sol…	protein_coding	UNCOUPLING PROTEIN 3 (UCP3)	UNCOUPLING PROTEIN 3 (UCP3)
ok	AT1G14150.1	552	569	531	444	507	281	709	554	793	517	394	563	-14,663378621	0,00031604987122	1	1	-14,942248113	-0,5574229353	0,0028986551485	0,02737366475	-14,817493003	-0,30791271472	0,096985342864	0,34696719097	-14,942090088	-0,55773898517	0,0027902847855	0,020886063181	-14,817334978	-0,30822876459	0,095851068541	0,4296824189	-15,09620447	0,24951022058	0,18651925268	0,5060227707	AT1G14150	Encodes a subunit of the NAD(P)H dehydrogenase complex located in the chloroplast thylakoid lumen.	protein_coding	PHOTOSYNTHETIC NDH SUBCOMPLEX L 2 (PnsL2)	PHOTOSYNTHETIC NDH SUBCOMPLEX L 2 (PnsL2);PSBQ-LIKE 1 (PQL1);PSBQ-LIKE 2 (PQL2)
ok	AT1G14180.1	64	64	69	76	62	46	111	59	88	61	59	64	-17,715948569	0,042426483694	0,97704168164	1	-17,845955656	-0,21758768977	0,34193710916	0,68827212325	-17,850263535	-0,22620344769	0,32855418804	0,65370476426	-17,824742414	-0,26001417347	0,27028710483	0,53610576588	-17,829050293	-0,26862993138	0,24874730222	0,66249271281	-17,95905738	-0,0086157579169	0,94609979942	1	AT1G14180	RING/U-box superfamily protein; FUNCTIONS IN: zinc ion binding; INVOLVED IN: biological_process unknown; EXPRESSED IN: 10 plant structures; EXPRESSED DURING: 6 growth stages; CONTAINS InterPro DOMAIN/s: Zinc finger, RING-type (InterPro:IPR001841); BEST Arabidopsis thaliana protein match is: RING/U-box superfamily protein (TAIR:AT5G18260.1); Has 165 Blast hits to 164 proteins in 18 species: Archae…	protein_coding
ok	AT1G14180.2	64	64	69	76	62	46	110	59	88	60	59	64	-17,718402455	0,037518712593	0,90818831488	1	-17,845955656	-0,21758768977	0,34193710916	0,68827212325	-17,854167959	-0,23401229507	0,31164516623	0,63605947945	-17,8271963	-0,25510640237	0,28256542401	0,55052703768	-17,835408603	-0,27153100767	0,24696277283	0,6602759417	-17,962961804	-0,016424605299	0,91905127127	1	AT1G14180	RING/U-box superfamily protein; FUNCTIONS IN: zinc ion binding; INVOLVED IN: biological_process unknown; LOCATED IN: endomembrane system; EXPRESSED IN: 10 plant structures; EXPRESSED DURING: 6 growth stages; CONTAINS InterPro DOMAIN/s: Zinc finger, RING-type (InterPro:IPR001841); BEST Arabidopsis thaliana protein match is: RING/U-box superfamily protein (TAIR:AT5G18260.1); Has 163 Blast hits to 1…	protein_coding
ok	AT1G14185.1	6	10	5	4	6	1	9	7	13	8	5	11	-20,908637665	0,14716050639	0,79359097257	1	-21,511661155	-1,0588864731	0,087374619664	0,3242383287	-20,945532462	0,073370911926	1	1	-21,438080902	-1,2060469795	0,021290289255	0,10004990142	-20,871952209	-0,073789594468	1	1	-21,474975699	1,132257385	0,033925223128	0,19210910375	AT1G14185	Glucose-methanol-choline (GMC) oxidoreductase family protein; FUNCTIONS IN: aldehyde-lyase activity, oxidoreductase activity, acting on CH-OH group of donors, FAD binding; INVOLVED IN: alcohol metabolic process; LOCATED IN: endomembrane system; CONTAINS InterPro DOMAIN/s: Glucose-methanol-choline oxidoreductase, N-terminal (InterPro:IPR000172), Glucose-methanol-choline oxidoreductase (InterPro:IP…	protein_coding
ok	AT1G14190.1	24	28	18	17	22	11	36	22	31	24	18	23	-19,229831619	0,018473200922	1	1	-19,544360231	-0,61058402307	0,067146600584	0,27414475633	-19,353777548	-0,22941865708	0,48472714516	0,79040394649	-19,53512363	-0,62905722399	0,056893116811	0,20067633569	-19,344540947	-0,247891858	0,43690241116	0,83892573394	-19,659069559	0,38116536598	0,27080042169	0,60926395533	AT1G14190	Glucose-methanol-choline (GMC) oxidoreductase family protein; FUNCTIONS IN: aldehyde-lyase activity, oxidoreductase activity, acting on CH-OH group of donors, FAD binding; INVOLVED IN: alcohol metabolic process; LOCATED IN: cellular_component unknown; CONTAINS InterPro DOMAIN/s: Glucose-methanol-choline oxidoreductase, N-terminal (InterPro:IPR000172), Glucose-methanol-choline oxidoreductase (Inte…	protein_coding
ok	AT1G14230.1	97	193	135	221	254	125	186	119	207	186	155	214	-16,677280594	-0,031589822328	0,90059045307	1	-16,467755934	0,38745949909	0,053647606847	0,23850544907	-16,51991732	0,28313672603	0,15600407945	0,44784299378	-16,483550845	0,41904932142	0,037477329217	0,14987245241	-16,535712231	0,31472654836	0,12113486679	0,48565708495	-16,326187571	-0,10432277305	0,61437717897	0,88890589396	AT1G14230	GDA1/CD39 nucleoside phosphatase family protein; FUNCTIONS IN: hydrolase activity; CONTAINS InterPro DOMAIN/s: Nucleoside phosphatase GDA1/CD39 (InterPro:IPR000407); BEST Arabidopsis thaliana protein match is: GDA1/CD39 nucleoside phosphatase family protein (TAIR:AT1G14250.1); Has 1467 Blast hits to 1458 proteins in 234 species: Archae - 0; Bacteria - 41; Metazoa - 609; Fungi - 317; Plants - 334;…	protein_coding
ok	AT1G14240.1	10	13	6	16	18	12	15	6	13	7	9	23	-20,566309124	-0,10483965938	0,73235662075	1	-20,237698472	0,55238164511	0,181412887	0,49977592227	-20,36327915	0,30122028969	0,51349585074	0,80281199399	-20,290118302	0,65722130449	0,07474178328	0,2398048495	-20,41569898	0,40605994908	0,25061329554	0,66371331522	-20,087088327	-0,25116135541	0,5066951955	0,81356270768	AT1G14240	GDA1/CD39 nucleoside phosphatase family protein; FUNCTIONS IN: hydrolase activity; INVOLVED IN: biological_process unknown; LOCATED IN: cellular_component unknown; EXPRESSED IN: 20 plant structures; EXPRESSED DURING: 11 growth stages; CONTAINS InterPro DOMAIN/s: Nucleoside phosphatase GDA1/CD39 (InterPro:IPR000407); BEST Arabidopsis thaliana protein match is: GDA1/CD39 nucleoside phosphatase fami…	protein_coding	APYRASE3 (APY3)	APYRASE3 (APY3)
ok	AT1G14240.2	10	13	5	16	18	12	15	6	13	7	9	23	-20,591670302	-0,054117304986	1	1	-20,263059649	0,60310399951	0,14647619382	0,44026713401	-20,388640327	0,35194264409	0,4416147532	0,75629661735	-20,290118302	0,65722130449	0,07474178328	0,2398048495	-20,41569898	0,40605994908	0,25061329554	0,66371331522	-20,087088327	-0,25116135541	0,5066951955	0,81356270768	AT1G14240	GDA1/CD39 nucleoside phosphatase family protein; FUNCTIONS IN: hydrolase activity; INVOLVED IN: biological_process unknown; LOCATED IN: cellular_component unknown; EXPRESSED IN: 20 plant structures; EXPRESSED DURING: 11 growth stages; CONTAINS InterPro DOMAIN/s: Nucleoside phosphatase GDA1/CD39 (InterPro:IPR000407); BEST Arabidopsis thaliana protein match is: GDA1/CD39 nucleoside phosphatase fami…	protein_coding	APYRASE3 (APY3)	APYRASE3 (APY3)
ok	AT1G14240.4	10	13	5	16	18	12	15	6	13	7	9	23	-20,591670302	-0,054117304986	1	1	-20,263059649	0,60310399951	0,14647619382	0,44026713401	-20,388640327	0,35194264409	0,4416147532	0,75629661735	-20,290118302	0,65722130449	0,07474178328	0,2398048495	-20,41569898	0,40605994908	0,25061329554	0,66371331522	-20,087088327	-0,25116135541	0,5066951955	0,81356270768	AT1G14240	GDA1/CD39 nucleoside phosphatase family protein; FUNCTIONS IN: hydrolase activity; INVOLVED IN: biological_process unknown; LOCATED IN: cellular_component unknown; EXPRESSED IN: 20 plant structures; EXPRESSED DURING: 11 growth stages; CONTAINS InterPro DOMAIN/s: Nucleoside phosphatase GDA1/CD39 (InterPro:IPR000407); BEST Arabidopsis thaliana protein match is: GDA1/CD39 nucleoside phosphatase fami…	protein_coding	APYRASE3 (APY3)	APYRASE3 (APY3)
ok	AT1G14290.1	309	388	360	221	228	127	525	305	447	295	324	341	-15,35137272	-0,059553350939	0,75835352594	1	-15,822608612	-1,0020251334	2,85E-07	8,56E-06	-15,449070439	-0,25494878796	0,18168540626	0,48978350408	-15,852385287	-0,94247178243	1,29E-06	2,74E-05	-15,478847114	-0,19539543702	0,30219000142	0,71083899937	-15,950083006	0,74707634541	0,00012760063221	0,0028892619142	AT1G14290	Encodes one of the two redundant sphingoid base hydroxylases (SBH). Involved in sphingolipid trihydroxy long-chain base (4-hydroxysphinganine) biosynthesis. Double mutants of SBHs were dwarfed and not able to progress from vegetative to reproductive growth.	protein_coding	SPHINGOID BASE HYDROXYLASE 2 (SBH2)	SPHINGOID BASE HYDROXYLASE 2 (SBH2); (ATSBH2)
ok	AT1G14310.1	125	121	127	124	141	80	202	95	184	109	85	122	-16,810306209	0,0020274657325	1	1	-16,933731104	-0,2448223231	0,24388122717	0,58715960448	-17,001455816	-0,38027174873	0,069190201937	0,28402596359	-16,932717371	-0,24684978883	0,25615471141	0,51904403676	-17,000442084	-0,38229921446	0,068426115153	0,35630156998	-17,123866978	-0,13544942563	0,51478279129	0,81984860242	AT1G14310	Haloacid dehalogenase-like hydrolase (HAD) superfamily protein; FUNCTIONS IN: hydrolase activity, catalytic activity, phosphoglycolate phosphatase activity; INVOLVED IN: metabolic process; LOCATED IN: cellular_component unknown; EXPRESSED IN: 22 plant structures; EXPRESSED DURING: 14 growth stages; CONTAINS InterPro DOMAIN/s: Haloacid dehalogenase-like hydrolase (InterPro:IPR005834), Haloacid deh…	protein_coding
ok	AT1G14380.1	345	492	414	535	494	310	644	428	534	533	446	544	-15,060106332	0,053003015998	0,77845624026	1	-15,091867046	-0,01051841241	0,96617628058	1	-15,002225617	0,16876444707	0,36771792786	0,69197905365	-15,065365538	-0,063521428408	0,74275119574	0,93472763796	-14,975724109	0,11576143107	0,54500639223	0,9079062922	-15,007484823	0,17928285948	0,34217080323	0,68403747407	AT1G14380	Encodes a microtubule-associated protein.	protein_coding	IQ-DOMAIN 28 (IQD28)	IQ-DOMAIN 28 (IQD28)
ok	AT1G14380.2	332	481	399	520	480	303	624	414	506	511	440	521	-15,111792513	0,043043541078	0,81936264262	1	-15,134469621	-0,0023106746805	0,92553737062	1	-15,049505873	0,16761682116	0,37112248332	0,69489889603	-15,11294785	-0,045354215759	0,81124003022	0,98008730893	-15,027984102	0,12457328008	0,51073090918	0,88779300555	-15,05066121	0,16992749584	0,36888459195	0,70814888776	AT1G14380	Encodes a microtubule-associated protein.	protein_coding	IQ-DOMAIN 28 (IQD28)	IQ-DOMAIN 28 (IQD28)
ok	AT1G14380.3	345	493	415	535	497	310	645	428	535	533	447	544	-15,058221437	0,052424311397	0,77875053232	1	-15,089390003	-0,0099128212743	0,96622691068	1	-15,000616519	0,16763414808	0,37122430534	0,69503766293	-15,063177847	-0,062337132672	0,74308133723	0,93493142793	-14,974404363	0,11520983668	0,54206114125	0,90560219627	-15,005572929	0,17754696935	0,34546505709	0,68763423428	AT1G14380	Encodes a microtubule-associated protein.	protein_coding	IQ-DOMAIN 28 (IQD28)	IQ-DOMAIN 28 (IQD28)
ok	AT1G14390.1	20	26	18	11	13	6	13	26	33	20	19	27	-19,428239514	-0,11389622557	0,83646046156	1	-19,980227318	-1,2178718318	0,00087398825799	0,010241204382	-19,409553881	-0,07652495908	0,72027213632	0,93013248913	-20,03717543	-1,1039756063	0,0011085849865	0,0098890888921	-19,466501994	0,037371266487	1	1	-20,018489797	1,1413468727	0,0013163598455	0,018602996602	AT1G14390	Leucine-rich repeat protein kinase family protein; FUNCTIONS IN: protein serine/threonine kinase activity, protein kinase activity, ATP binding; INVOLVED IN: transmembrane receptor protein tyrosine kinase signaling pathway, protein amino acid phosphorylation; LOCATED IN: endomembrane system; EXPRESSED IN: inflorescence meristem, root, flower; EXPRESSED DURING: petal differentiation and expansion …	protein_coding
ok	AT1G14400.1	1108	1599	1398	1545	1820	1094	2037	1313	1886	1370	1269	1679	-13,353601874	0,039487754294	0,82750342317	1	-13,361360353	0,023970796592	0,88290378869	0,99957647463	-13,395333701	-0,043975899369	0,81014645969	0,97715027002	-13,341616476	-0,015516957702	0,93440020647	1	-13,375589824	-0,083463653663	0,64586515101	0,96306215231	-13,383348303	-0,067946695961	0,70783951067	0,93630958464	AT1G14400	ubiquitin carrier protein	protein_coding	UBIQUITIN CARRIER PROTEIN 1 (UBC1)	UBIQUITIN CONJUGATING ENZYME 1 (UBC1);UBIQUITIN CARRIER PROTEIN 1 (UBC1); (ATUBC1)
ok	AT1G14400.2	1097	1559	1381	1522	1792	1080	1985	1289	1844	1346	1239	1645	-13,381127455	0,03052794258	0,86738976511	1	-13,38328297	0,02621691404	0,87359753781	0,99598441618	-13,42179508	-0,050807306177	0,78132175635	0,96218045295	-13,368018998	-0,0043110285409	1	1	-13,406531108	-0,081335248758	0,65374407044	0,967349172	-13,408686623	-0,077024220217	0,67001661408	0,91796984706	AT1G14400	ubiquitin carrier protein	protein_coding	UBIQUITIN CARRIER PROTEIN 1 (UBC1)	(ATUBC1);UBIQUITIN CARRIER PROTEIN 1 (UBC1)
ok	AT1G14410.1	272	360	373	402	381	226	594	271	388	405	370	368	-15,415806167	-0,036049052044	0,85052788004	1	-15,454783471	-0,11400365881	0,55397360229	0,84431822744	-15,360832412	0,073898458713	0,6842529445	0,91102980857	-15,472807997	-0,077954606768	0,69831413038	0,90618955951	-15,378856938	0,10994751076	0,55625535632	0,91468308151	-15,417834241	0,18790211753	0,32412072788	0,66525201814	AT1G14410	Encodes a homolog of the potato p24 protein. Binds single strand telomeric repeats. Negatively regulates telomerase activity and telomere length.	protein_coding	WHIRLY 1 (WHY1)	WHIRLY 1 (WHY1);A. THALIANA WHIRLY 1 (ATWHY1); (PTAC1)
ok	AT1G14440.1	98	245	200	223	154	88	308	146	253	211	187	203	-16,286399673	0,06399466695	0,74086460206	1	-16,485498304	-0,33420259432	0,096945759692	0,34778249609	-16,28669952	0,063394972725	0,73637675005	0,93814986986	-16,45350097	-0,39819726127	0,046621740012	0,17495390241	-16,254702187	-0,00059969422464	1	1	-16,453800817	0,39759756705	0,046409231389	0,23296259965	AT1G14440	homeobox protein 31 (HB31); FUNCTIONS IN: DNA binding, sequence-specific DNA binding transcription factor activity; INVOLVED IN: regulation of transcription; LOCATED IN: cellular_component unknown; EXPRESSED IN: 17 plant structures; EXPRESSED DURING: 11 growth stages; CONTAINS InterPro DOMAIN/s: Homeobox domain, ZF-HD class (InterPro:IPR006455), ZF-HD homeobox protein, Cys/His-rich dimerisation d…	protein_coding	HOMEOBOX PROTEIN 31 (HB31)	FLORAL TRANSITION AT THE MERISTEM2 (FTM2);HOMEOBOX PROTEIN 31 (AtHB31);HOMEOBOX PROTEIN 31 (HB31);ZINC FINGER HOMEODOMAIN 4 (ZHD4)
ok	AT1G14440.2	98	245	199	220	153	88	308	143	250	211	186	203	-16,294865976	0,052477156585	0,80547352409	1	-16,492505387	-0,34280166573	0,089899518408	0,33010819213	-16,289360628	0,063487852593	0,7359674481	0,93798476285	-16,466266809	-0,39527882232	0,047765641801	0,17776973726	-16,263122049	0,011010696008	0,9537706063	1	-16,460761461	0,40628951832	0,041086216647	0,21735410372	AT1G14440	homeobox protein 31 (HB31); FUNCTIONS IN: DNA binding, sequence-specific DNA binding transcription factor activity; INVOLVED IN: regulation of transcription; LOCATED IN: cellular_component unknown; EXPRESSED IN: 17 plant structures; EXPRESSED DURING: 11 growth stages; CONTAINS InterPro DOMAIN/s: Homeobox domain, ZF-HD class (InterPro:IPR006455), ZF-HD homeobox protein, Cys/His-rich dimerisation d…	protein_coding	HOMEOBOX PROTEIN 31 (HB31)	HOMEOBOX PROTEIN 31 (HB31);HOMEOBOX PROTEIN 31 (AtHB31);FLORAL TRANSITION AT THE MERISTEM2 (FTM2);ZINC FINGER HOMEODOMAIN 4 (ZHD4)
ok	AT1G14455.1	0	1	0	0	1	0	1	0	0	1	0	1	-25,536845517	-0,32690553475	1	1	-25,433805999	-0,1208264997	1	1	-24,932118015	0,88254946808	1	1	-25,597258766	0,20607903505	1	1	-25,095570782	1,2094550028	1	1	-24,992531265	1,0033759678	1	1	AT1G14455	unknown protein; FUNCTIONS IN: molecular_function unknown; INVOLVED IN: biological_process unknown; LOCATED IN: endomembrane system; Has 30201 Blast hits to 17322 proteins in 780 species: Archae - 12; Bacteria - 1396; Metazoa - 17338; Fungi - 3422; Plants - 5037; Viruses - 0; Other Eukaryotes - 2996 (source: NCBI BLink).	protein_coding
ok	AT1G14460.1	131	362	234	285	264	121	366	202	319	319	220	373	-15,909691567	-0,0058974496711	1	1	-16,02097852	-0,22847135629	0,24874580149	0,58715960448	-15,788441138	0,23660340717	0,21040720112	0,53167253339	-16,023927245	-0,22257390662	0,2429136603	0,50699633495	-15,791389863	0,24250085685	0,20881799067	0,61512633706	-15,902676817	0,46507476347	0,015744477997	0,11661594015	AT1G14460	AAA-type ATPase family protein; FUNCTIONS IN: nucleoside-triphosphatase activity, DNA binding, DNA-directed DNA polymerase activity, nucleotide binding, ATP binding; INVOLVED IN: DNA replication; LOCATED IN: plasma membrane; EXPRESSED IN: 24 plant structures; EXPRESSED DURING: 13 growth stages; CONTAINS InterPro DOMAIN/s: ATPase, AAA-type, core (InterPro:IPR003959), ATPase, AAA+ type, core (Inter…	protein_coding
ok	AT1G14500.1	2	3	0	1	5	3	1	3	1	0	2	5	-23,209401735	-0,31732353972	1	1	-22,684387206	0,73270551747	0,4361672915	0,77209841061	-22,867663885	0,36615215893	0,77941708219	0,96083222575	-22,843048976	1,0500290572	0,31538177643	0,58607455701	-23,026325655	0,68347569866	1	1	-22,501311127	-0,36655335853	0,80936331344	0,99261480881	AT1G14500	Ankyrin repeat family protein; CONTAINS InterPro DOMAIN/s: Ankyrin repeat-containing domain (InterPro:IPR020683), Ankyrin repeat (InterPro:IPR002110); BEST Arabidopsis thaliana protein match is: Ankyrin repeat family protein (TAIR:AT1G14480.1); Has 10084 Blast hits to 5540 proteins in 307 species: Archae - 14; Bacteria - 721; Metazoa - 5684; Fungi - 405; Plants - 1520; Viruses - 27; Other Eukaryo…	protein_coding
ok	AT1G14510.1	483	732	684	502	714	418	845	586	838	477	468	644	-14,51060079	-0,044533435031	0,81862819431	1	-14,639567757	-0,30246736981	0,10461311744	0,36450518948	-14,674576201	-0,37248425721	0,045104817691	0,21971258388	-14,661834474	-0,25793393478	0,16443960096	0,3982600031	-14,696842918	-0,32795082218	0,075758562961	0,37534924376	-14,825809886	-0,070016887403	0,70405028214	0,93389270608	AT1G14510	Encodes a member of the Alfin1-like family of nuclear-localized PHD (plant homeodomain) domain containing proteins. All AL proteins except AL3 bind to di- or trimethylated histone H3 (H3K4me3/2). Members of this family include: AT5G05610 (AL1), AT3G11200 (AL2), AT3G42790 (AL3), AT5G26210 (AL4), AT5G20510 (AL5), AT2G02470 (AL6), AT1G14510 (AL7).	protein_coding	ALFIN-LIKE 7 (AL7)	ALFIN-LIKE 7 (AL7); (ATAL7)
ok	AT1G14630.1	23	31	26	28	27	9	39	19	40	34	37	25	-19,071095298	-0,042158998887	1	1	-19,281768642	-0,46350568618	0,11584206222	0,38759005695	-18,972154562	0,15572247412	0,60010999851	0,86235582125	-19,302848141	-0,4213466873	0,15703550578	0,38672088968	-18,993234061	0,197881473	0,47626003352	0,86770393469	-19,203907405	0,6192281603	0,031087043539	0,18357579699	AT1G14630	unknown protein; BEST Arabidopsis thaliana protein match is: unknown protein (TAIR:AT2G01990.1); Has 125 Blast hits to 123 proteins in 14 species: Archae - 0; Bacteria - 0; Metazoa - 0; Fungi - 0; Plants - 125; Viruses - 0; Other Eukaryotes - 0 (source: NCBI BLink).	protein_coding
ok	AT1G14642.1	4	7	8	5	18	5	7	7	6	5	3	2	-21,246503562	-0,24160384894	0,76570060819	1	-20,908997969	0,43340733675	0,34127466256	0,68784581145	-21,646203914	-1,0410045529	0,11776823257	0,38801373105	-21,029799893	0,67501118569	0,23190789703	0,49304304112	-21,767005838	-0,79940070396	0,22534391338	0,63322844292	-21,429500245	-1,4744118897	0,012370405513	0,099335699547	AT1G14642	unknown protein; FUNCTIONS IN: molecular_function unknown; INVOLVED IN: biological_process unknown; LOCATED IN: cellular_component unknown; Has 0 Blast hits to 0 proteins in 0 species (source: NCBI BLink).	protein_coding
ok	AT1G14680.1	18	17	28	11	17	19	37	20	26	24	9	20	-19,356977979	0,060249371626	0,89312643279	1	-19,644110404	-0,51401547764	0,1563304599	0,45702829861	-19,577874629	-0,38154392848	0,246002072	0,57044393823	-19,613985718	-0,57426484927	0,11205560293	0,31453322083	-19,547749943	-0,4417933001	0,17697030438	0,56880070908	-19,834882368	0,13247154916	0,86593850379	1	AT1G14680	unknown protein; BEST Arabidopsis thaliana protein match is: unknown protein (TAIR:AT4G09060.1); Has 8132 Blast hits to 6366 proteins in 685 species: Archae - 171; Bacteria - 671; Metazoa - 4046; Fungi - 445; Plants - 318; Viruses - 23; Other Eukaryotes - 2458 (source: NCBI BLink).	protein_coding
ok	AT1G14687.1	26	26	23	35	31	17	31	24	39	22	19	28	-19,133405836	0,0034649531451	1	1	-19,128910912	0,012454801388	0,79920725964	0,96490768927	-19,259747086	-0,24921754776	0,46175595568	0,77075257629	-19,127178435	0,0089898482433	1	1	-19,25801461	-0,25268250091	0,38532823203	0,79430574084	-19,253519686	-0,26167234915	0,43271992846	0,7612782391	AT1G14687	homeobox protein 32 (HB32); FUNCTIONS IN: DNA binding, sequence-specific DNA binding transcription factor activity; INVOLVED IN: regulation of transcription; EXPRESSED IN: 8 plant structures; EXPRESSED DURING: F mature embryo stage, petal differentiation and expansion stage, E expanded cotyledon stage, D bilateral stage; CONTAINS InterPro DOMAIN/s: Homeobox domain, ZF-HD class (InterPro:IPR006455…	protein_coding	HOMEOBOX PROTEIN 32 (HB32)	ZINC FINGER HOMEODOMAIN 14 (ZHD14);HOMEOBOX PROTEIN 32 (AtHB32);HOMEOBOX PROTEIN 32 (HB32)
ok	AT1G14740.1	696	1049	843	913	1154	597	1696	696	1074	712	671	772	-14,010973002	0,061705103911	0,73924628553	1	-14,076859486	-0,070067863626	0,70330825513	0,92352351242	-14,227963865	-0,3722766222	0,042836463752	0,21226936051	-14,046006934	-0,13177296754	0,47708181438	0,74596005953	-14,197111313	-0,43398172612	0,018124223119	0,16272356906	-14,262997797	-0,30220875858	0,099886759249	0,36584510577	AT1G14740	Encodes a PHD-finger protein that, with TTA1, is redundantly required for MP-dependent embryonic root meristem initiation.	protein_coding	TITANIA 1 (TTA1)	TITANIA 1 (TTA1)
ok	AT1G14930.1	1	0	0	0	0	0	1	0	0	0	1	0	-25,535218288	-0,33015999177	1	1	-37,693096268	-24,645915952	1	1	-25,429432791	-0,11858899717	1	1	-37,858176264	-24,31575596	1	1	-25,594512787	0,2115709946	1	1	-37,752390767	24,527326955	1	1	AT1G14930	Polyketide cyclase/dehydrase and lipid transport superfamily protein; FUNCTIONS IN: molecular_function unknown; INVOLVED IN: response to biotic stimulus, defense response; LOCATED IN: cellular_component unknown; CONTAINS InterPro DOMAIN/s: Bet v I allergen (InterPro:IPR000916); BEST Arabidopsis thaliana protein match is: Polyketide cyclase/dehydrase and lipid transport superfamily protein (TAIR:A…	protein_coding
ok	AT1G14990.1	100	128	105	153	176	124	156	102	166	134	118	141	-16,97625328	0,027123385049	0,95527838317	1	-16,812061625	0,35550669435	0,080940198415	0,30880981467	-16,930492558	0,11864482964	0,57781104372	0,84801587528	-16,798499933	0,3283833093	0,10649051837	0,30424556005	-16,916930865	0,091521444586	0,67664266068	0,98115594208	-16,752739211	-0,23686186471	0,23400684659	0,56923704951	AT1G14990	unknown protein; FUNCTIONS IN: molecular_function unknown; INVOLVED IN: biological_process unknown; LOCATED IN: endomembrane system; EXPRESSED IN: 22 plant structures; EXPRESSED DURING: 13 growth stages; Has 34 Blast hits to 34 proteins in 12 species: Archae - 0; Bacteria - 0; Metazoa - 0; Fungi - 0; Plants - 34; Viruses - 0; Other Eukaryotes - 0 (source: NCBI BLink).	protein_coding
ok	AT1G14990.2	114	146	110	170	197	144	183	107	179	143	133	158	-16,83217814	0,011107236538	0,97263656445	1	-16,645769898	0,3839237199	0,057194145667	0,24810552102	-16,782655996	0,1101515249	0,58639665894	0,85374224861	-16,64021628	0,37281648337	0,060330032423	0,20905326812	-16,777102377	0,09904428836	0,65498271068	0,96808027743	-16,590694136	-0,27377219501	0,1721499669	0,48471924741	AT1G14990	unknown protein; FUNCTIONS IN: molecular_function unknown; INVOLVED IN: biological_process unknown; LOCATED IN: endomembrane system; EXPRESSED IN: 22 plant structures; EXPRESSED DURING: 13 growth stages.	protein_coding
ok	AT1G15020.1	137	194	218	254	255	141	315	161	224	234	177	243	-16,267023739	0,013239460759	1	1	-16,21273428	0,12181837939	0,5238219453	0,82217839283	-16,207708108	0,13187072412	0,50658996322	0,79837026108	-16,20611455	0,10857891863	0,5790875964	0,8197740223	-16,201088377	0,11863126336	0,54741981556	0,90977909366	-16,146798918	0,010052344733	0,96319444694	1	AT1G15020	Encodes a protein disulfide isomerase-like (PDIL) protein, a member of a multigene family within the thioredoxin (TRX) superfamily. This protein also belongs to the quiescin-sulfhydryl oxidase (QSOX) family, which possess an Erv1-like domain at the COOH terminus in addition to a TRX domain.	protein_coding	QUIESCIN-SULFHYDRYL OXIDASE 1 (QSOX1)	QUIESCIN-SULFHYDRYL OXIDASE 1 (QSOX1);QUIESCIN-SULFHYDRYL OXIDASE 1 (ATQSOX1); (QSO2)
ok	AT1G15020.2	144	199	219	260	256	143	319	166	225	238	179	247	-16,238330394	0,00064602730916	1	1	-16,185263057	0,10678070178	0,59723628334	0,87059403946	-16,179369535	0,11856774655	0,55371395438	0,83357288745	-16,184940043	0,10613467448	0,59980130245	0,83678525859	-16,179046521	0,11792171924	0,56054925395	0,91630354053	-16,125979184	0,011787044769	0,93649954738	1	AT1G15020	Encodes a protein disulfide isomerase-like (PDIL) protein, a member of a multigene family within the thioredoxin (TRX) superfamily. This protein also belongs to the quiescin-sulfhydryl oxidase (QSOX) family, which possess an Erv1-like domain at the COOH terminus in addition to a TRX domain.	protein_coding	QUIESCIN-SULFHYDRYL OXIDASE 1 (QSOX1)	QUIESCIN-SULFHYDRYL OXIDASE 1 (QSOX1); (QSO2);QUIESCIN-SULFHYDRYL OXIDASE 1 (ATQSOX1)
ok	AT1G15030.1	209	269	241	357	332	193	390	233	318	277	215	293	-15,848543005	0,061306480402	0,76038002871	1	-15,794547834	0,16929682279	0,38901110904	0,73036622571	-15,878688536	0,0010154189365	1	1	-15,763894594	0,10799034239	0,58570430281	0,82457998201	-15,848035295	-0,060291061466	0,78320585969	1	-15,794040124	-0,16828140386	0,38236913874	0,7174216951	AT1G15030	Encodes a Cysteine-rich peptide (CRP) family protein	protein_coding
ok	AT1G15050.1	2	2	1	0	2	0	1	2	5	0	0	0	-22,871189529	0,35602103999	1	1	-23,772363441	-1,4463267842	0,45929125912	0,78788201238	-36,532627146	-26,966854195	0,033052019907	0,17967148509	-23,594352921	-1,8023478242	0,11605555066	0,32079169165	-36,354616626	-27,322875235	0,008667723519	0,098912304155	-37,255790538	-25,520527411	0,50190061718	0,80923716052	AT1G15050	Belongs to auxin inducible gene family.	protein_coding	INDOLE-3-ACETIC ACID INDUCIBLE 34 (IAA34)	INDOLE-3-ACETIC ACID INDUCIBLE 34 (IAA34)
ok	AT1G15080.1	65	66	44	84	73	39	110	43	74	89	56	55	-17,904520664	0,0070105515652	1	1	-17,898511361	0,019029155827	0,86549405315	0,99253251439	-17,875331626	0,065388626036	0,81721658368	0,98073805405	-17,895006086	0,012018604262	1	1	-17,871826351	0,058378074471	0,78403460063	1	-17,865817048	0,046359470208	0,82165658343	0,99880681107	AT1G15080	Encodes phosphatidic acid phosphatase. Involved in ABA signaling. Functions as a negative regulator upstream of ABI4. Expressed during germination and seed development. Expressed overall in young seedlings, in roots, hypocotyls, and vascular cells of cotyledons and leaves of 10 day-old seedlings, in flower filaments and stem elongation zones. Not expressed in anthers, pollen nor petals.	protein_coding	LIPID PHOSPHATE PHOSPHATASE 2 (LPP2)	LIPID PHOSPHATE PHOSPHATASE 2 (LPP2);PHOSPHATIDIC ACID PHOSPHATASE 2 (ATPAP2);LIPID PHOSPHATE PHOSPHATASE 2 (ATLPP2)
ok	AT1G15090.1	1	0	1	1	0	0	1	0	0	1	1	0	-25,035156337	-1,330283893	1	1	-24,932011657	-1,1239945331	1	1	-24,429409137	-0,11878949217	1	1	-25,597153604	0,20628935989	1	1	-25,094551084	1,2114944008	1	1	-24,991406404	1,0052050409	1	1	AT1G15090	tRNA-Asn (anticodon: GTT)	pre_trna
ok	AT1G15100.1	32	36	26	88	122	71	50	28	39	47	47	44	-18,821078599	-0,01857417096	1	1	-18,076406618	1,4707697914	2,12E-09	9,57E-08	-18,593638473	0,43630608164	0,093535592238	0,33852121642	-18,085693704	1,4893439624	5,63E-10	2,30E-08	-18,602925558	0,4548802526	0,080489190244	0,38884494708	-17,858253577	-1,0344637098	8,84E-06	0,00029285863038	AT1G15100	Encodes a putative RING-H2 finger protein RHA2a.	protein_coding	RING-H2 FINGER A2A (RHA2A)	RING-H2 FINGER A2A (RHA2A)
ok	AT1G15140.1	1130	1332	1089	940	1116	635	1629	1171	1562	1084	1068	1116	-13,576011965	-0,015961913713	0,93693542375	1	-13,827348694	-0,51863537361	0,0045488333075	0,039079868521	-13,688571818	-0,24108162113	0,18527153037	0,49547985421	-13,835329651	-0,50267345989	0,0058927662619	0,037775940042	-13,696552775	-0,22511970742	0,21596287019	0,62675386487	-13,947889505	0,27755375248	0,12965519099	0,41442039234	AT1G15140	FAD/NAD(P)-binding oxidoreductase; FUNCTIONS IN: oxidoreductase activity, copper ion binding; INVOLVED IN: oxidation reduction; LOCATED IN: thylakoid, chloroplast, chloroplast stroma, chloroplast envelope; EXPRESSED IN: 23 plant structures; EXPRESSED DURING: 15 growth stages; CONTAINS InterPro DOMAIN/s: Oxidoreductase FAD/NAD(P)-binding (InterPro:IPR001433), Ferredoxin reductase-type FAD-binding …	protein_coding
ok	AT1G15140.2	944	1129	918	812	965	537	1442	1006	1359	947	937	995	-13,800347888	0,03280208854	0,85743927585	1	-14,062343205	-0,49118854504	0,0074040815386	0,057453554766	-13,90467711	-0,17585635634	0,33624185507	0,66160411828	-14,045942161	-0,52399063358	0,0042318589597	0,029160377289	-13,888276066	-0,20865844488	0,25283007197	0,66371331522	-14,150271383	0,3153321887	0,085737021461	0,33501995969	AT1G15140	FAD/NAD(P)-binding oxidoreductase; FUNCTIONS IN: oxidoreductase activity, copper ion binding; INVOLVED IN: oxidation reduction; LOCATED IN: thylakoid, chloroplast; EXPRESSED IN: 23 plant structures; EXPRESSED DURING: 15 growth stages; CONTAINS InterPro DOMAIN/s: Oxidoreductase FAD/NAD(P)-binding (InterPro:IPR001433), Ferredoxin reductase-type FAD-binding domain (InterPro:IPR017927), Oxidoreductas…	protein_coding
ok	AT1G15140.3	1017	1205	979	871	1024	583	1510	1072	1434	1003	976	1046	-13,711415098	0,013440038483	0,95210229951	1	-13,962202956	-0,48813567836	0,0076728597489	0,058962920337	-13,819926717	-0,20358319985	0,26544416539	0,58589140741	-13,955482937	-0,50157571684	0,0061449993767	0,038966652316	-13,813206697	-0,21702323833	0,23260466536	0,64304170402	-14,063994556	0,28455247851	0,12068638297	0,40756549341	AT1G15140	FAD/NAD(P)-binding oxidoreductase; FUNCTIONS IN: oxidoreductase activity, copper ion binding; INVOLVED IN: oxidation reduction; LOCATED IN: thylakoid, chloroplast; EXPRESSED IN: 23 plant structures; EXPRESSED DURING: 15 growth stages; CONTAINS InterPro DOMAIN/s: Oxidoreductase FAD/NAD(P)-binding (InterPro:IPR001433), Ferredoxin reductase-type FAD-binding domain (InterPro:IPR017927), Oxidoreductas…	protein_coding
ok	AT1G15160.1	24	32	32	35	34	20	47	23	42	38	38	43	-18,906134657	0,011704446131	1	1	-18,963978886	-0,10398401184	0,76912793118	0,95399050162	-18,752715896	0,31854196896	0,23025500596	0,55533191007	-18,958126663	-0,11568845797	0,78576210042	0,9630012267	-18,746863673	0,30683752283	0,225743169	0,63388582589	-18,804707902	0,42252598079	0,14241125395	0,43595609943	AT1G15160	MATE efflux family protein; FUNCTIONS IN: antiporter activity, drug transmembrane transporter activity, transporter activity; INVOLVED IN: drug transmembrane transport, transmembrane transport; LOCATED IN: membrane; CONTAINS InterPro DOMAIN/s: MATE family transporter related protein (InterPro:IPR015521), Multi antimicrobial extrusion protein MatE (InterPro:IPR002528); BEST Arabidopsis thaliana pr…	protein_coding
ok	AT1G15170.1	124	171	136	254	272	133	243	145	178	146	161	188	-16,586074174	0,071096756067	0,73457225711	1	-16,382582151	0,4780808029	0,017459156698	0,10821219894	-16,579057331	0,085130442626	0,67536017756	0,90580087213	-16,347033773	0,40698404684	0,040761195703	0,15971410465	-16,543508953	0,014033686558	0,95593289187	1	-16,34001693	-0,39295036028	0,048589262393	0,2403827611	AT1G15170	MATE efflux family protein; FUNCTIONS IN: antiporter activity, drug transmembrane transporter activity, transporter activity; INVOLVED IN: drug transmembrane transport, transmembrane transport; LOCATED IN: chloroplast, membrane; EXPRESSED IN: 17 plant structures; EXPRESSED DURING: 9 growth stages; CONTAINS InterPro DOMAIN/s: MATE family transporter related protein (InterPro:IPR015521), Multi anti…	protein_coding
ok	AT1G15175.1	69	61	39	47	33	24	112	46	75	37	27	47	-17,906061739	0,091498302317	0,79791931671	1	-18,370061014	-0,83650024665	0,0010092382461	0,011527271363	-18,327297306	-0,75097283105	0,0027554530352	0,033533072055	-18,324311863	-0,92799854897	0,00021010523315	0,0024687364895	-18,281548155	-0,84247113337	0,00053497287761	0,011740943471	-18,745547429	0,085527415605	0,8377851424	1	AT1G15175	Potential natural antisense gene, locus overlaps with AT1G15170	other_rna
ok	AT1G15200.1	503	658	689	814	842	367	1074	467	754	684	451	574	-14,542239172	-0,051062994218	0,78153265944	1	-14,531139643	-0,028863937209	0,87400623459	0,99627590252	-14,635547022	-0,23767869555	0,19981623014	0,51610229106	-14,55667114	0,022199057008	0,90837706723	1	-14,66107852	-0,18661570133	0,31685964424	0,72560235141	-14,649978991	-0,20881475834	0,26222780436	0,59882165011	AT1G15200	protein-protein interaction regulator family protein; CONTAINS InterPro DOMAIN/s: Pinin/SDK/memA protein (InterPro:IPR006786); Has 5330 Blast hits to 4034 proteins in 383 species: Archae - 10; Bacteria - 289; Metazoa - 2328; Fungi - 484; Plants - 229; Viruses - 50; Other Eukaryotes - 1940 (source: NCBI BLink).	protein_coding
ok	AT1G15200.2	526	686	720	849	873	387	1133	495	790	715	472	597	-14,472971122	-0,038053716468	0,83461329811	1	-14,468847499	-0,029806470439	0,85395928068	0,98788279223	-14,573076937	-0,23826534623	0,1960272265	0,51031537555	-14,487874357	0,0082472460284	1	1	-14,592103795	-0,20021162976	0,28040066823	0,69237365557	-14,587980172	-0,20845887579	0,26390762242	0,60076126694	AT1G15200	protein-protein interaction regulator family protein; FUNCTIONS IN: molecular_function unknown; INVOLVED IN: biological_process unknown; LOCATED IN: cellular_component unknown; EXPRESSED IN: 22 plant structures; EXPRESSED DURING: 13 growth stages; CONTAINS InterPro DOMAIN/s: Pinin/SDK/memA protein (InterPro:IPR006786).	protein_coding
ok	AT1G15200.3	542	700	740	861	901	400	1157	505	811	736	484	619	-14,43809184	-0,043252051773	0,81573898693	1	-14,431599985	-0,030268341865	0,85139235005	0,98744935086	-14,532644848	-0,23235806915	0,20814550445	0,52800715363	-14,45322601	0,012983709908	0,94864787439	1	-14,554270874	-0,18910601738	0,30847800425	0,71724382083	-14,547779019	-0,20208972729	0,27679434357	0,61610886866	AT1G15200	protein-protein interaction regulator family protein; FUNCTIONS IN: molecular_function unknown; INVOLVED IN: biological_process unknown; LOCATED IN: cellular_component unknown; EXPRESSED IN: 22 plant structures; EXPRESSED DURING: 13 growth stages; CONTAINS InterPro DOMAIN/s: Pinin/SDK/memA protein (InterPro:IPR006786).	protein_coding
ok	AT1G15200.4	543	701	741	862	904	404	1157	506	814	736	487	620	-14,435717107	-0,042920527771	0,81884845435	1	-14,427325321	-0,026136956295	0,86404033495	0,99196730561	-14,529877271	-0,23124085512	0,20907241275	0,52944781209	-14,448785585	0,016783571476	0,93177793995	1	-14,551337535	-0,18832032735	0,3093811251	0,71845552198	-14,542945749	-0,20510389882	0,2678709498	0,60565526819	AT1G15200	protein-protein interaction regulator family protein; FUNCTIONS IN: molecular_function unknown; INVOLVED IN: biological_process unknown; LOCATED IN: cellular_component unknown; EXPRESSED IN: 22 plant structures; EXPRESSED DURING: 13 growth stages; CONTAINS InterPro DOMAIN/s: Pinin/SDK/memA protein (InterPro:IPR006786).	protein_coding
ok	AT1G15210.1	21	20	47	82	72	23	30	24	55	54	60	60	-18,911443858	-0,01434696006	1	1	-18,486487286	0,83556618484	0,0019521984075	0,019806085213	-18,472896324	0,86274810775	0,0011873970145	0,01794201737	-18,493660766	0,8499131449	0,001077689562	0,0096558609681	-18,480069804	0,87709506781	0,00059435260871	0,012879352308	-18,055113232	0,027181922907	0,85750971593	1	AT1G15210	pleiotropic drug resistance 7 (PDR7); FUNCTIONS IN: ATPase activity, coupled to transmembrane movement of substances; INVOLVED IN: drug transmembrane transport; LOCATED IN: plasma membrane, chloroplast, membrane; EXPRESSED IN: 9 plant structures; EXPRESSED DURING: 4 anthesis, F mature embryo stage, petal differentiation and expansion stage, E expanded cotyledon stage, D bilateral stage; CONTAINS …	protein_coding	ATP-BINDING CASSETTE G35 (ABCG35)	PLEIOTROPIC DRUG RESISTANCE 7 (PDR7);PLEIOTROPIC DRUG RESISTANCE 7 (ATPDR7);ATP-BINDING CASSETTE G35 (ABCG35)
ok	AT1G15250.1	190	195	186	149	206	97	283	215	243	158	150	154	-16,167115026	0,062435159675	0,75991105412	1	-16,438329466	-0,47999371902	0,016960789051	0,10605919636	-16,415404561	-0,43414391054	0,030753331453	0,17249670568	-16,407111886	-0,5424288787	0,0065188492653	0,040851455396	-16,384186982	-0,49657907022	0,012339564174	0,12638552357	-16,655401421	0,045849808484	0,83679070464	1	AT1G15250	Zinc-binding ribosomal protein family protein; FUNCTIONS IN: structural constituent of ribosome; INVOLVED IN: translation, ribosome biogenesis; LOCATED IN: ribosome, cytosolic large ribosomal subunit; EXPRESSED IN: 20 plant structures; EXPRESSED DURING: 13 growth stages; CONTAINS InterPro DOMAIN/s: Ribosomal protein L37e, conserved site (InterPro:IPR018267), Ribosomal protein, zinc-binding domain…	protein_coding
ok	AT1G15260.1	211	324	270	246	286	179	393	270	326	258	298	335	-15,728366918	-0,0029385091283	1	1	-15,861791842	-0,26978835609	0,1716195534	0,48381048777	-15,706697356	0,040400616019	0,81620934912	0,98038538938	-15,863261096	-0,26684984697	0,17175419508	0,41030182769	-15,70816661	0,043339125147	0,83311472372	1	-15,841591534	0,31018897211	0,11033678179	0,38695173594	AT1G15260	unknown protein; BEST Arabidopsis thaliana protein match is: unknown protein (TAIR:AT3G16070.1); Has 28 Blast hits to 28 proteins in 7 species: Archae - 0; Bacteria - 0; Metazoa - 0; Fungi - 0; Plants - 28; Viruses - 0; Other Eukaryotes - 0 (source: NCBI BLink).	protein_coding
ok	AT1G15320.1	0	0	0	0	1	0	0	2	0	0	0	3	-37,353664835	25,324778818	1	1	-37,755136746	24,521834995	1	1	-36,961810795	26,108486898	0,25285092577	0,57044393823	-25,092747337	-0,80294382329	1	1	-24,299421386	0,78370808001	1	1	-24,700893297	1,5866519033	0,62783479286	0,89275755279	AT1G15320	unknown protein; FUNCTIONS IN: molecular_function unknown; INVOLVED IN: biological_process unknown; LOCATED IN: endomembrane system; EXPRESSED IN: flower; EXPRESSED DURING: petal differentiation and expansion stage; Has 62 Blast hits to 62 proteins in 17 species: Archae - 0; Bacteria - 0; Metazoa - 0; Fungi - 0; Plants - 62; Viruses - 0; Other Eukaryotes - 0 (source: NCBI BLink).	protein_coding
ok	AT1G15320.2	0	0	0	0	1	0	0	2	0	0	0	3	-37,353664835	25,324778818	1	1	-37,755136746	24,521834995	1	1	-36,961810795	26,108486898	0,25285092577	0,57044393823	-25,092747337	-0,80294382329	1	1	-24,299421386	0,78370808001	1	1	-24,700893297	1,5866519033	0,62783479286	0,89275755279	AT1G15320	unknown protein; FUNCTIONS IN: molecular_function unknown; INVOLVED IN: biological_process unknown; EXPRESSED IN: flower; EXPRESSED DURING: petal differentiation and expansion stage; Has 30201 Blast hits to 17322 proteins in 780 species: Archae - 12; Bacteria - 1396; Metazoa - 17338; Fungi - 3422; Plants - 5037; Viruses - 0; Other Eukaryotes - 2996 (source: NCBI BLink).	protein_coding
ok	AT1G15330.1	2	1	0	1	0	1	2	0	0	1	1	0	-24,243619066	-0,91752317019	1	1	-24,137292799	-0,70487063697	1	1	-24,136830682	-0,70394640254	1	1	-24,596054384	0,21265253322	1	1	-24,595592267	0,21357676765	1	1	-24,489266	0,00092423442757	1	1	AT1G15330	Cystathionine beta-synthase (CBS) protein; CONTAINS InterPro DOMAIN/s: Cystathionine beta-synthase, core (InterPro:IPR000644); BEST Arabidopsis thaliana protein match is: Cystathionine beta-synthase (CBS) family protein (TAIR:AT1G80090.1); Has 526 Blast hits to 526 proteins in 132 species: Archae - 6; Bacteria - 4; Metazoa - 257; Fungi - 91; Plants - 124; Viruses - 0; Other Eukaryotes - 44 (sourc…	protein_coding
ok	AT1G15350.1	190	250	234	151	280	169	360	214	313	194	173	229	-15,939171219	0,069271456639	0,72429144571	1	-16,097964959	-0,24831602152	0,21939001034	0,55741364475	-16,12385309	-0,3000922837	0,12422285986	0,40074070364	-16,06332923	-0,31758747816	0,10911041835	0,30906699587	-16,089217361	-0,36936374034	0,057575812368	0,32937568911	-16,2480111	-0,05177626218	0,78710385069	0,98197097863	AT1G15350	unknown protein; BEST Arabidopsis thaliana protein match is: unknown protein (TAIR:AT3G15770.2); Has 148 Blast hits to 148 proteins in 25 species: Archae - 0; Bacteria - 0; Metazoa - 0; Fungi - 0; Plants - 141; Viruses - 0; Other Eukaryotes - 7 (source: NCBI BLink).	protein_coding
ok	AT1G15350.2	187	244	232	150	277	168	357	207	311	191	171	229	-15,962005357	0,070120105166	0,73531778763	1	-16,115415473	-0,2367001278	0,24121467209	0,58503968458	-16,141758153	-0,28938548763	0,14410751771	0,4281755742	-16,080355421	-0,30682023297	0,12421187849	0,33621836561	-16,106698101	-0,3595055928	0,067589791894	0,35356673784	-16,260108217	-0,052685359833	0,76654718523	0,96937086331	AT1G15350	unknown protein; BEST Arabidopsis thaliana protein match is: unknown protein (TAIR:AT3G15770.2); Has 148 Blast hits to 148 proteins in 25 species: Archae - 0; Bacteria - 0; Metazoa - 0; Fungi - 0; Plants - 141; Viruses - 0; Other Eukaryotes - 7 (source: NCBI BLink).	protein_coding
ok	AT1G15350.3	187	245	232	152	275	168	356	207	312	191	172	230	-15,960918706	0,068419162754	0,74297749191	1	-16,114417539	-0,23857850378	0,23687050796	0,57818002214	-16,138318471	-0,28638036825	0,14827333963	0,43551622724	-16,080207957	-0,30699766654	0,12421187849	0,33621836561	-16,10410889	-0,354799531	0,069726504938	0,36044783479	-16,257607723	-0,047801864464	0,77651224506	0,97619748492	AT1G15350	unknown protein; FUNCTIONS IN: molecular_function unknown; INVOLVED IN: biological_process unknown; LOCATED IN: chloroplast; EXPRESSED IN: 22 plant structures; EXPRESSED DURING: 12 growth stages; BEST Arabidopsis thaliana protein match is: unknown protein (TAIR:AT3G15770.2); Has 145 Blast hits to 145 proteins in 25 species: Archae - 0; Bacteria - 0; Metazoa - 0; Fungi - 0; Plants - 138; Viruses -…	protein_coding
ok	AT1G15410.1	115	249	187	160	208	113	282	159	271	183	168	237	-16,259960861	0,063570407358	0,75429640471	1	-16,433060043	-0,28262795668	0,16480463678	0,47270425029	-16,293672548	-0,0038529667268	1	1	-16,401274839	-0,34619836404	0,083195836483	0,25844464818	-16,261887344	-0,067423374084	0,73702773405	1	-16,434986526	0,27877498995	0,17249058868	0,4851922889	AT1G15410	aspartate-glutamate racemase family; FUNCTIONS IN: racemase and epimerase activity, acting on amino acids and derivatives; INVOLVED IN: metabolic process, cellular amino acid metabolic process; LOCATED IN: chloroplast; EXPRESSED IN: 22 plant structures; EXPRESSED DURING: 13 growth stages; CONTAINS InterPro DOMAIN/s: Asp/Glu/hydantoin racemase (InterPro:IPR015942), Aspartate racemase (InterPro:IPR…	protein_coding
ok	AT1G15420.1	235	285	273	274	273	200	447	249	306	256	172	221	-15,733836345	0,00082388598546	1	1	-15,823441817	-0,17838705796	0,36505527626	0,71127547452	-15,942647896	-0,41679921531	0,032160996835	0,17841413137	-15,823029874	-0,17921094395	0,36785281643	0,64142484915	-15,942235953	-0,41762310129	0,030889987148	0,23000584216	-16,031841425	-0,23841215735	0,21108756942	0,53988109839	AT1G15420	CONTAINS InterPro DOMAIN/s: Small-subunit processome, Utp12 (InterPro:IPR007148); Has 764 Blast hits to 656 proteins in 193 species: Archae - 0; Bacteria - 42; Metazoa - 237; Fungi - 154; Plants - 85; Viruses - 23; Other Eukaryotes - 223 (source: NCBI BLink).	protein_coding
ok	AT1G15640.1	0	1	2	1	7	0	2	0	1	1	3	4	-23,952716738	-0,32915468139	1	1	-23,145485368	1,2853080587	0,35296475853	0,69863242246	-23,139091215	1,2980963642	0,23625167026	0,56227369361	-23,310062709	1,6144627401	0,11605555066	0,32079169165	-23,303668556	1,6272510456	0,070982005812	0,36293921422	-22,496437186	0,012788305493	1	1	AT1G15640	unknown protein; BEST Arabidopsis thaliana protein match is: unknown protein (TAIR:AT1G15620.1); Has 154 Blast hits to 146 proteins in 13 species: Archae - 0; Bacteria - 0; Metazoa - 0; Fungi - 0; Plants - 154; Viruses - 0; Other Eukaryotes - 0 (source: NCBI BLink).	protein_coding
ok	AT1G15710.1	88	101	78	138	115	70	148	84	100	128	125	105	-17,313994595	-0,021741875596	1	1	-17,231417908	0,14341149875	0,53073368473	0,82765367948	-17,148899473	0,3084483678	0,1508700204	0,43993530749	-17,242288845	0,16515337434	0,44142596472	0,71379638433	-17,159770411	0,3301902434	0,11314484786	0,46944668828	-17,077193724	0,16503686905	0,42567967006	0,75427572316	AT1G15710	prephenate dehydrogenase family protein; FUNCTIONS IN: prephenate dehydrogenase (NADP+) activity; INVOLVED IN: tyrosine biosynthetic process; LOCATED IN: chloroplast; EXPRESSED IN: 24 plant structures; EXPRESSED DURING: 13 growth stages; CONTAINS InterPro DOMAIN/s: Prephenate dehydrogenase (InterPro:IPR003099), Arogenate/prephenate dehydrogenase (InterPro:IPR012070); BEST Arabidopsis thaliana pro…	protein_coding
ok	AT1G15800.1	48	100	79	63	93	41	142	73	76	53	56	69	-17,543326292	0,040472916889	0,87529274178	1	-17,721044599	-0,31496369675	0,18618641957	0,50737795838	-17,788882599	-0,45063969676	0,058929928186	0,2603529813	-17,70080814	-0,35543661364	0,11972937832	0,32753623521	-17,76864614	-0,49111261365	0,030613189714	0,22867624707	-17,946364447	-0,13567600001	0,59011383919	0,87335993755	AT1G15800	unknown protein; BEST Arabidopsis thaliana protein match is: unknown protein (TAIR:AT1G80610.1); Has 56 Blast hits to 52 proteins in 9 species: Archae - 0; Bacteria - 0; Metazoa - 0; Fungi - 0; Plants - 56; Viruses - 0; Other Eukaryotes - 0 (source: NCBI BLink).	protein_coding
ok	AT1G15825.1	7	13	6	10	9	2	21	2	9	7	5	13	-20,701986065	-0,051928059114	0,80672133638	1	-20,894761476	-0,43747888082	0,40904347014	0,74854863054	-20,763696559	-0,17534904701	0,79821115662	0,97111027695	-20,920725505	-0,38555082171	0,43187648801	0,70402054968	-20,789660589	-0,1234209879	1	1	-20,982435999	0,26212983381	0,67625414971	0,92074472857	AT1G15825	hydroxyproline-rich glycoprotein family protein; Has 11879 Blast hits to 5508 proteins in 628 species: Archae - 56; Bacteria - 1752; Metazoa - 3397; Fungi - 734; Plants - 3913; Viruses - 567; Other Eukaryotes - 1460 (source: NCBI BLink).	protein_coding
ok	AT1G15860.1	365	486	447	540	556	343	580	390	597	481	409	538	-15,05038686	-0,04281028828	0,82647592985	1	-15,008411352	0,041140728041	0,80533224816	0,96734689871	-15,021287958	0,015387516739	0,90916051362	1	-15,029816496	0,083951016321	0,65880495328	0,8804495043	-15,042693102	0,058197805019	0,7615261808	1	-15,000717594	-0,025753211303	0,88684428538	1	AT1G15860	CONTAINS InterPro DOMAIN/s: Defective-in-cullin neddylation protein (InterPro:IPR014764), Protein of unknown function DUF298 (InterPro:IPR005176); BEST Arabidopsis thaliana protein match is: unknown protein (TAIR:AT3G12760.1); Has 784 Blast hits to 784 proteins in 182 species: Archae - 0; Bacteria - 0; Metazoa - 480; Fungi - 124; Plants - 115; Viruses - 0; Other Eukaryotes - 65 (source: NCBI BLin…	protein_coding
ok	AT1G15860.2	358	471	430	522	540	335	542	379	573	459	390	517	-15,104395281	-0,064350480348	0,74176511241	1	-15,050831042	0,042777996675	0,81818057244	0,97241279324	-15,075071929	-0,005703776607	0,92934211351	1	-15,083006282	0,10712847702	0,57503532294	0,81670082285	-15,107247169	0,058646703741	0,7596893157	1	-15,053682931	-0,048481773282	0,78996427695	0,98361616575	AT1G15860	INVOLVED IN: biological_process unknown; EXPRESSED IN: 23 plant structures; EXPRESSED DURING: 13 growth stages; CONTAINS InterPro DOMAIN/s: Defective-in-cullin neddylation protein (InterPro:IPR014764), Protein of unknown function DUF298 (InterPro:IPR005176); BEST Arabidopsis thaliana protein match is: unknown protein (TAIR:AT3G12760.1); Has 784 Blast hits to 784 proteins in 182 species: Archae - …	protein_coding
ok	AT1G15860.3	365	486	447	540	556	343	580	390	597	481	409	538	-15,05038686	-0,04281028828	0,82647592985	1	-15,008411352	0,041140728041	0,80533224816	0,96734689871	-15,021287958	0,015387516739	0,90916051362	1	-15,029816496	0,083951016321	0,65880495328	0,8804495043	-15,042693102	0,058197805019	0,7615261808	1	-15,000717594	-0,025753211303	0,88684428538	1	AT1G15860	INVOLVED IN: biological_process unknown; EXPRESSED IN: 23 plant structures; EXPRESSED DURING: 13 growth stages; CONTAINS InterPro DOMAIN/s: Defective-in-cullin neddylation protein (InterPro:IPR014764), Protein of unknown function DUF298 (InterPro:IPR005176); BEST Arabidopsis thaliana protein match is: unknown protein (TAIR:AT3G12760.1).	protein_coding
ok	AT1G15880.1	137	158	145	154	171	98	250	148	166	112	98	125	-16,568677346	0,026273182837	0,91871332415	1	-16,671771224	-0,17991457214	0,3881709836	0,72941995372	-16,842689635	-0,52175139499	0,011915930248	0,094318548329	-16,658634632	-0,20618775498	0,30810071736	0,57815096013	-16,829553044	-0,54802457782	0,0074115357707	0,089495873399	-16,932646921	-0,34183682284	0,1037916475	0,37314792219	AT1G15880	Golgi SNARE 11 protein (GOS11)	protein_coding	GOLGI SNARE 11 (GOS11)	GOLGI SNARE 11 (GOS11); (atgos11)
ok	AT1G15920.1	109	123	125	143	164	97	212	99	171	105	107	116	-16,844792633	0,076244568318	0,7426384972	1	-16,852790406	0,060249022441	0,75286015009	0,9467867391	-17,005674982	-0,24552012919	0,24473912143	0,57044393823	-16,814668122	-0,015995545877	0,97359696719	1	-16,967552698	-0,32176469751	0,12412475821	0,48931009679	-16,975550471	-0,30576915163	0,13967219699	0,43134528718	AT1G15920	Polynucleotidyl transferase, ribonuclease H-like superfamily protein; FUNCTIONS IN: ribonuclease activity, nucleic acid binding; INVOLVED IN: RNA modification; LOCATED IN: nucleus; EXPRESSED IN: 24 plant structures; EXPRESSED DURING: 15 growth stages; CONTAINS InterPro DOMAIN/s: Ribonuclease CAF1 (InterPro:IPR006941), Polynucleotidyl transferase, ribonuclease H fold (InterPro:IPR012337); BEST Ara…	protein_coding
ok	AT1G16020.1	172	256	210	226	247	124	332	181	275	276	195	226	-16,072177849	-0,02376692043	0,91494929938	1	-16,170912336	-0,22123589558	0,25772362494	0,59363851355	-16,052443975	0,015700827525	0,93772906842	1	-16,182795796	-0,19746897515	0,31067296436	0,58097303353	-16,064327435	0,039467747955	0,88637703383	1	-16,163061922	0,23693672311	0,22622327449	0,5583447428	AT1G16020	Protein of unknown function (DUF1712); CONTAINS InterPro DOMAIN/s: Protein of unknown function DUF1712, fungi (InterPro:IPR013176); BEST Arabidopsis thaliana protein match is: Protein of unknown function (DUF1712) (TAIR:AT1G80910.1); Has 187 Blast hits to 185 proteins in 74 species: Archae - 0; Bacteria - 0; Metazoa - 125; Fungi - 3; Plants - 43; Viruses - 0; Other Eukaryotes - 16 (source: NCBI B…	protein_coding	CALCIUM CAFFEINE ZINC SENSITIVITY 1A (CCZ1A)	CALCIUM CAFFEINE ZINC SENSITIVITY 1A (CCZ1A)
ok	AT1G16020.2	167	245	198	218	239	120	318	176	266	264	183	214	-16,129450951	-0,01051368798	0,96466152968	1	-16,227311535	-0,20623485553	0,30093095858	0,64518899847	-16,122839356	0,002709502559	1	1	-16,232568379	-0,19572116755	0,32275619872	0,59380713922	-16,1280962	0,013223190539	1	1	-16,225956784	0,20894435809	0,29196538538	0,63359198729	AT1G16020	Protein of unknown function (DUF1712); CONTAINS InterPro DOMAIN/s: Protein of unknown function DUF1712, fungi (InterPro:IPR013176); BEST Arabidopsis thaliana protein match is: Protein of unknown function (DUF1712) (TAIR:AT1G80910.1); Has 188 Blast hits to 186 proteins in 75 species: Archae - 0; Bacteria - 0; Metazoa - 126; Fungi - 3; Plants - 43; Viruses - 0; Other Eukaryotes - 16 (source: NCBI B…	protein_coding	CALCIUM CAFFEINE ZINC SENSITIVITY 1A (CCZ1A)	CALCIUM CAFFEINE ZINC SENSITIVITY 1A (CCZ1A)
[truncated: 39,917 more rows]

## Sheet: Ws vs clf-50
FDR<.05	H3K27me3	gene	logConc	logFC	pValue	FDR	Locus Identifier	Gene Model Description	Gene Model Type	Primary Gene Symbol	All Gene Symbols
[truncated: 518 more rows]

## Sheet: Ws vs alp1-4
FDR<.05	H3K27me3	gene	logConc	logFC	pValue	FDR	Locus Identifier	Gene Model Description	Gene Model Type	Primary Gene Symbol	All Gene Symbols
[truncated: 200 more rows]

## Sheet: Ws vs clf-50 alp1-4
FDR<.05		gene	logConc	logFC	pValue	FDR	Locus Identifier	Gene Model Description	Gene Model Type	Primary Gene Symbol	All Gene Symbols
[truncated: 329 more rows]

## Sheet: clf-50 vs clf-50 alp1-4
FDR<.05	H3K27me3	gene	logConc	logFC	pValue	FDR	Locus Identifier	Gene Model Description	Gene Model Type	Primary Gene Symbol	All Gene Symbols
[truncated: 309 more rows]

[truncated: 1 more sheets: alp1-4 vs clf-50 alp1-4]
