# Supplementary material for: Kicking against the PRCs – A Domesticated Transposase Antagonises Silencing Mediated by Polycomb Group Proteins and Is an Accessory Component of Polycomb Repressive Complex 2
Source: PLoS Genet. 2015 Dec 7;11(12):e1005660. doi: 10.1371/journal.pgen.1005660 (PMC4671723; doi:10.1371/journal.pgen.1005660)
Supplement: S2 Table — (A) Comparison of genes upregulated in clf-50 vs Ws (331 genes) and down-regulated in comparision of alp1-4 with Ws. (126 genes). Only four genes were common to both sets, an overlap which is not statistically significant at 5% level (p = 0.0697471, hypergeometric test). (B) Comparison of genes upregulated in comparison of alp1-4 clf-50 vs alp1-4 (210 genes) with genes down-regulated in comparison of alp1-4 clf-50 with clf-50 (223 genes). Twelve genes were common to both sets, a highly significant overlap (p = 1.989284e-07 hypergeometric test) (XLS) [file pgen.1005660.s009.xls]

## Sheet: alp1 GO
GO biological process complete	No. in whole genome	No. in sample	No. expected	over/under	Fold Enrichment	P-value
olefin biosynthetic process	88	7	0.39	+	> 5	0.000297
olefin metabolic process	88	7	0.39	+	> 5	0.000297
ethylene biosynthetic process	88	7	0.39	+	> 5	0.000297
ethylene metabolic process	88	7	0.39	+	> 5	0.000297
alkene biosynthetic process	88	7	0.39	+	> 5	0.000297
cellular alkene metabolic process	88	7	0.39	+	> 5	0.000297
salicylic acid biosynthetic process	155	7	0.69	+	> 5	0.0122
phenol-containing compound biosynthetic process	162	7	0.72	+	> 5	0.0163
salicylic acid metabolic process	162	7	0.72	+	> 5	0.0163
phenol-containing compound metabolic process	171	7	0.76	+	> 5	0.023
salicylic acid mediated signaling pathway	254	9	1.12	+	> 5	0.00412
response to salicylic acid	342	12	1.51	+	> 5	8.72e-05
cellular response to salicylic acid stimulus	257	9	1.14	+	> 5	0.00453
response to organonitrogen compound	321	10	1.42	+	> 5	0.00347
defense response to bacterium	260	8	1.15	+	> 5	0.042
response to chitin	306	9	1.35	+	> 5	0.0182
systemic acquired resistance	336	9	1.49	+	> 5	0.0379
cellular response to acid chemical	515	13	2.28	+	> 5	0.000992
response to bacterium	404	10	1.79	+	> 5	0.0255
defense response, incompatible interaction	404	10	1.79	+	> 5	0.0255
response to organic cyclic compound	613	14	2.71	+	> 5	0.00116
cellular response to oxygen-containing compound	639	14	2.83	+	4.95	0.00188
response to acid chemical	1080	23	4.78	+	4.82	7e-07
immune system process	636	13	2.81	+	4.62	0.00987
response to nitrogen compound	591	12	2.61	+	4.59	0.0247
response to oxygen-containing compound	1638	28	7.24	+	3.87	9.19e-07
cellular response to chemical stimulus	1120	19	4.95	+	3.84	0.000943
defense response	1317	21	5.82	+	3.61	0.000602
response to inorganic substance	944	15	4.17	+	3.59	0.0358
cellular response to organic substance	1024	16	4.53	+	3.53	0.0227
response to other organism	1194	18	5.28	+	3.41	0.01
response to external biotic stimulus	1194	18	5.28	+	3.41	0.01
response to biotic stimulus	1232	18	5.45	+	3.3	0.0154
signal transduction	1541	22	6.81	+	3.23	0.00193
response to chemical	2736	39	12.1	+	3.22	3.11e-08
response to organic substance	2024	28	8.95	+	3.13	9.07e-05
response to endogenous stimulus	1383	19	6.12	+	3.11	0.02
single organism signaling	1604	22	7.09	+	3.1	0.00371
signaling	1605	22	7.1	+	3.1	0.00375
cell communication	1842	25	8.15	+	3.07	0.000789
response to external stimulus	1678	21	7.42	+	2.83	0.0265
cellular response to stimulus	2316	27	10.24	+	2.64	0.0047
response to stress	3022	33	13.36	+	2.47	0.00113
response to stimulus	5004	51	22.13	+	2.3	1.64e-06
regulation of cellular process	3842	39	16.99	+	2.3	0.000482
regulation of biological process	4338	39	19.18	+	2.03	0.0105
biological regulation	4864	43	21.51	+	2	0.00413
single-organism process	8794	61	38.89	+	1.57	0.037
Unclassified	7493	31	33.13	-	0.94	0

## Sheet: clf GO
GO biological process complete	No. in whole genome	No. in sample	No. expected	over/under	Fold Enrichment	P-value
carpel development	193	11	2.21	+	4.99	0.0333
gynoecium development	197	11	2.25	+	4.89	0.04
Unclassified	7492	80	85.63	-	0.93	0

## Sheet: common targets
C. Up in clf-50 vs Ws and down in alp1-4 vs Ws (4 genes)
Gene	logFC (clf -50 vs Ws)	logFC (alp1-4 vs Ws)	Annotation
AT4G15620	2.05076	-2.71926	Unknown protein
AT4G12500	2.44989	-3.08317	Seed storage 2S albumin-like protein
AT4G12490	2.87976	-4.1484	Seed storage 2S albumin superfamily protein
AT3G54340	4.43859	-4.14048	APETALA 3 (AP3)
Blank text
Blank text
D. Up in clf-50 alp1-4 vs alp1-4 and down in clf-50 alp-4 vs clf-50 (12 genes)
Gene	logFC (clf-50 alp1-4 vs alp1-4)	logFC (clf-50 alp1-4 vs clf-50)	Annotation
AT5G60140	6.1247	-2.26168	AP2/B3-like transcriptional factor family protein
AT5G24910	3.67765	-3.62031	CYTOCHROME P450 (CYP714A1)
AT5G12270	4.05229	-2.09242	2-oxoglutarate and Fe(II)-dependent oxygenase superfamily protein
AT4G37780	3.01492	-2.14959	MYB DOMAIN PROTEIN 87 (MYB87)
AT4G36740	4.4512	-2.08894	HOMEOBOX PROTEIN 40 (HB40)
AT4G24000	4.12156	-3.02554	CELLULOSE SYNTHASE LIKE G2 (CSLG2)
AT3G54340	4.79847	-3.7806	APETALA 3 (AP3)
AT3G46660	3.59203	-5.22782	UDP-GLUCOSYL TRANSFERASE 76E12 (UGT76E12)
AT3G20210	3.14332	-3.75855	DELTA VACUOLAR PROCESSING ENZYME (DELTA-VPE)
AT2G42830	2.85921	-2.84273	SHATTERPROOF 2 (SHP2)
AT1G51270	2.05921	-2.647	Unknown protein
AT1G17710	2.91214	-2.04029	PHOSPHOETHANOLAMINE PHOSPHATASE 1 (PEPC1)
