# Supplementary material for: Kicking against the PRCs – A Domesticated Transposase Antagonises Silencing Mediated by Polycomb Group Proteins and Is an Accessory Component of Polycomb Repressive Complex 2
Source: PLoS Genet. 2015 Dec 7;11(12):e1005660. doi: 10.1371/journal.pgen.1005660 (PMC4671723; doi:10.1371/journal.pgen.1005660)
Supplement: S3 Table — Excel sheet summarising the IP-MS data. Three separate sheets representing the three biological replicates. The numbers refer to uniquely identified peptides. (XLSX) [file pgen.1005660.s010.xlsx]

## Sheet: IP1
Accession Number	Description		pALP1-GFP	p35S::ALP1-GFP	p35S::GFP-CLF	p35S::GFP	Grand Total
Grand Total	#N/A		1663	1478	1623	408	5172
P93831	Histone-lysine N-methyltransferase CLF OS=Arabidopsis thaliana GN=CLF PE=1 SV=2		11	9	57		77
P22953	Probable mediator of RNA polymerase II transcription subunit 37e OS=Arabidopsis thaliana GN=MED37E PE=1 SV=3		22	20	35	17	94
Q9SJT9	Coatomer subunit alpha-2 OS=Arabidopsis thaliana GN=At2g21390 PE=2 SV=1		29	22	33	1	85
Q9ASR1	At1g56070/T6H22_13 OS=Arabidopsis thaliana GN=T6H22.13 PE=1 SV=1		26	29	30	8	93
O49607	Putative subtilisin serine protease OS=Arabidopsis thaliana GN=M4E13.40 PE=1 SV=1		26	25	27	26	104
Q8L6Y4	Polycomb group protein EMBRYONIC FLOWER 2 OS=Arabidopsis thaliana GN=EMF2 PE=1 SV=2		21	16	27		64
Q9SUM4	Nuclear coiled-coil protein AT4g30200 OS=Arabidopsis thaliana GN=F9N11.50 PE=2 SV=1				27		27
Q9LT47	Polycomb group protein FERTILIZATION-INDEPENDENT ENDOSPERM OS=Arabidopsis thaliana GN=FIE PE=1 SV=2		16	15	23		54
Q9LYD9	Protein EMBRYONIC FLOWER 1 OS=Arabidopsis thaliana GN=EMF1 PE=1 SV=1				23		23
O03042	Ribulose bisphosphate carboxylase large chain OS=Arabidopsis thaliana GN=rbcL PE=1 SV=1		25	22	22	17	86
F4JL11	Importin subunit alpha OS=Arabidopsis thaliana GN=IMPA-2 PE=3 SV=1		6		21		27
O22467	Histone-binding protein MSI1 OS=Arabidopsis thaliana GN=MSI1 PE=1 SV=1		16	11	21		48
Q9ASR0	Tubulin beta-3 chain OS=Arabidopsis thaliana GN=TUBB3 PE=2 SV=2		23	24	20	13	80
Q9LHF5	Emb|CAB52464.1 OS=Arabidopsis thaliana GN=VIL1 PE=2 SV=1				20		20
Q9SV21	Coatomer subunit beta-1 OS=Arabidopsis thaliana GN=At4g31480 PE=1 SV=2		14	13	20		47
Q0WW26	Coatomer subunit gamma OS=Arabidopsis thaliana GN=At4g34450 PE=1 SV=2				19		19
Q9ZUF6	Putative subtilisin serine protease OS=Arabidopsis thaliana GN=At2g05920 PE=2 SV=1		19	17	19	13	68
P38418	Lipoxygenase 2, chloroplastic OS=Arabidopsis thaliana GN=LOX2 PE=1 SV=1		30	24	18	10	82
Q9SIV2	26S proteasome non-ATPase regulatory subunit 2 1A OS=Arabidopsis thaliana GN=RPN1A PE=1 SV=2				17		17
F4ISI7	Nucleosome assembly protein 1;2 OS=Arabidopsis thaliana GN=NAP1;2 PE=3 SV=1				16		16
O65351	Subtilisin-like protease OS=Arabidopsis thaliana GN=ARA12 PE=1 SV=1		12	10	16	8	46
P25857	Glyceraldehyde-3-phosphate dehydrogenase B, chloroplastic OS=Arabidopsis thaliana GN=GAPB PE=1 SV=2		20	18	16	7	61
Q0WV25	Tubulin alpha-4 chain OS=Arabidopsis thaliana GN=TUBA4 PE=2 SV=2		18	16	16		50
Q42547	Catalase-3 OS=Arabidopsis thaliana GN=CAT3 PE=1 SV=3		15	13	16	9	53
Q8RY71	Epithiospecifier protein OS=Arabidopsis thaliana GN=ESP PE=1 SV=2		20	17	16	10	63
Q9S7C0	Heat shock 70 kDa protein 14 OS=Arabidopsis thaliana GN=HSP70-14 PE=1 SV=1		7	7	16	4	34
Q08467	Casein kinase II subunit alpha-1 OS=Arabidopsis thaliana GN=CKA1 PE=1 SV=3		7	3	15		25
Q42472	Glutamate decarboxylase 2 OS=Arabidopsis thaliana GN=GAD2 PE=1 SV=1				14		14
Q9FX54	Glyceraldehyde-3-phosphate dehydrogenase 2, cytosolic OS=Arabidopsis thaliana GN=GAPC2 PE=1 SV=1		15	13	14		42
F4J7I2	Ubiquitin carboxyl-terminal hydrolase OS=Arabidopsis thaliana GN=UBP13 PE=3 SV=1				13		13
Q9C827	Coatomer subunit beta~-2 OS=Arabidopsis thaliana GN=At1g52360 PE=2 SV=1				13		13
Q9LNJ3	Aspartyl protease-like protein OS=Arabidopsis thaliana GN=F6F3.10 PE=2 SV=1		16	12	13		41
O48844	26S proteasome regulatory subunit OS=Arabidopsis thaliana GN=At2g32730 PE=1 SV=1				12		12
P25856	Glyceraldehyde-3-phosphate dehydrogenase A, chloroplastic OS=Arabidopsis thaliana GN=GAPA PE=1 SV=3		14	11	12	9	46
P41376	Eukaryotic initiation factor 4A-1 OS=Arabidopsis thaliana GN=TIF4A-1 PE=1 SV=1		2	4	12		18
P53492	Actin-7 OS=Arabidopsis thaliana GN=ACT7 PE=1 SV=1		14	14	12	8	48
Q8L7S8	DEAD-box ATP-dependent RNA helicase 3, chloroplastic OS=Arabidopsis thaliana GN=RH3 PE=1 SV=2		17	19	12		48
Q93VH9	40S ribosomal protein S4-1 OS=Arabidopsis thaliana GN=RPS4A PE=2 SV=1		11	8	12		31
Q94K07	Nucleosome assembly protein OS=Arabidopsis thaliana GN=MHM17.6 PE=2 SV=1				12		12
Q9FLI4	Putative subtilisin serine protease OS=Arabidopsis thaliana GN=SBT1.3 PE=2 SV=1		14	12	12		38
Q9LUT2	S-adenosylmethionine synthase 4 OS=Arabidopsis thaliana GN=METK4 PE=1 SV=1		16	19	12	7	54
Q9SEI2	26S protease regulatory subunit 6A homolog A OS=Arabidopsis thaliana GN=RPT5A PE=2 SV=1				12		12
Q9SZI2	Nucleosome assembly protein 1-like 1 OS=Arabidopsis thaliana GN=F20B18.220 PE=2 SV=1				12		12
O64816	Casein kinase II subunit alpha, chloroplastic OS=Arabidopsis thaliana GN=At2g23070 PE=2 SV=1				11		11
O82261	Protease Do-like 2, chloroplastic OS=Arabidopsis thaliana GN=DEGP2 PE=1 SV=2				11		11
P21238	Chaperonin 60 subunit alpha 1, chloroplastic OS=Arabidopsis thaliana GN=CPN60A1 PE=1 SV=2		5	4	11		20
Q96321	Importin subunit alpha-1 OS=Arabidopsis thaliana GN=KAP1 PE=1 SV=2				11		11
Q9C5U3	26S protease regulatory subunit 8 homolog A OS=Arabidopsis thaliana GN=RPT6A PE=2 SV=1				11		11
Q9CAV0	40S ribosomal protein S3a-1 OS=Arabidopsis thaliana GN=RPS3AA PE=1 SV=3		12	13	11		36
Q9LK36	Adenosylhomocysteinase 2 OS=Arabidopsis thaliana GN=SAHH2 PE=1 SV=1		11	9	11		31
F4KDU5	60S ribosomal protein L4-2 OS=Arabidopsis thaliana GN=At5g02870 PE=4 SV=1		5		10		15
O65719	Heat shock 70 kDa protein 3 OS=Arabidopsis thaliana GN=HSP70-3 PE=1 SV=1		7	7	10		24
P0DH99	Elongation factor 1-alpha 1 OS=Arabidopsis thaliana GN=A1 PE=1 SV=1		8	10	10	9	37
P17094	60S ribosomal protein L3-1 OS=Arabidopsis thaliana GN=ARP1 PE=2 SV=5		17	17	10		44
P17745	Elongation factor Tu, chloroplastic OS=Arabidopsis thaliana GN=TUFA PE=1 SV=1		10	11	10	5	36
P21240	Chaperonin 60 subunit beta 1, chloroplastic OS=Arabidopsis thaliana GN=CPN60B1 PE=1 SV=3		10		10		20
P29197	Chaperonin CPN60, mitochondrial OS=Arabidopsis thaliana GN=CPN60 PE=1 SV=2				10		10
P31167	ADP,ATP carrier protein 1, mitochondrial OS=Arabidopsis thaliana GN=AAC1 PE=1 SV=2		14	12	10	4	40
P42732	30S ribosomal protein S13, chloroplastic OS=Arabidopsis thaliana GN=RPS13 PE=2 SV=1		10	9	10		29
Q39043	Mediator of RNA polymerase II transcription subunit 37f OS=Arabidopsis thaliana GN=MED37F PE=1 SV=2		1	2	10		13
Q3EDH2	50S ribosomal protein L4 OS=Arabidopsis thaliana GN=RPL4 PE=3 SV=1				10		10
Q93Y35	Probable 26S proteasome non-ATPase regulatory subunit 6 OS=Arabidopsis thaliana GN=At4g24820 PE=2 SV=1				10		10
Q9LT39	Leucine-rich repeat-containing protein OS=Arabidopsis thaliana GN=At3g20820 PE=1 SV=1		11	13	10	9	43
P10896	Ribulose bisphosphate carboxylase/oxygenase activase, chloroplastic OS=Arabidopsis thaliana GN=RCA PE=1 SV=2		12	11	9		32
P49209	60S ribosomal protein L9-1 OS=Arabidopsis thaliana GN=RPL9B PE=2 SV=3		12	9	9	1	31
Q8W5B1	Polycomb group protein VERNALIZATION 2 OS=Arabidopsis thaliana GN=VRN2 PE=1 SV=2				9		9
Q946J8	Chromo domain-containing protein LHP1 OS=Arabidopsis thaliana GN=LHP1 PE=1 SV=2				9		9
Q94K49	Putative uncharacterized protein At3g63270 OS=Arabidopsis thaliana GN=At3g63270 PE=2 SV=1		21	21	9	2	53
Q9LID3	Casein kinase-like protein OS=Arabidopsis thaliana GN=At3g13670 PE=2 SV=1				9		9
Q9LP45	26S proteasome non-ATPase regulatory subunit 11 OS=Arabidopsis thaliana GN=RPN6A PE=1 SV=1				9		9
Q9LVJ1	At3g14067 OS=Arabidopsis thaliana GN=At3g14067 PE=1 SV=1		12	12	9	9	42
Q9SEI4	26S protease regulatory subunit 6B homolog OS=Arabidopsis thaliana GN=RPT3 PE=1 SV=1				9		9
Q9SSB5	26S protease regulatory subunit 7 homolog A OS=Arabidopsis thaliana GN=RPT1A PE=2 SV=1				9		9
Q9SYL9	50S ribosomal protein L13, chloroplastic OS=Arabidopsis thaliana GN=RPL13 PE=1 SV=1		8	9	9		26
F4INS6	NADP-dependent glyceraldehyde-3-phosphate dehydrogenase OS=Arabidopsis thaliana GN=ALDH11A3 PE=3 SV=1				8		8
O24456	Guanine nucleotide-binding protein subunit beta-like protein A OS=Arabidopsis thaliana GN=RACK1A PE=1 SV=2			6	8		14
O50008	5-methyltetrahydropteroyltriglutamate--homocysteine methyltransferase OS=Arabidopsis thaliana GN=CIMS PE=1 SV=1		13	11	8	2	34
P25873	50S ribosomal protein L15, chloroplastic OS=Arabidopsis thaliana GN=RPL15 PE=1 SV=2		12	10	8		30
P56757	ATP synthase subunit alpha, chloroplastic OS=Arabidopsis thaliana GN=atpA PE=1 SV=1		10	9	8	2	29
P56799	30S ribosomal protein S4, chloroplastic OS=Arabidopsis thaliana GN=rps4 PE=3 SV=1		8	8	8		24
Q0WNJ6	Clathrin heavy chain 1 OS=Arabidopsis thaliana GN=CHC1 PE=1 SV=1		19		8		27
Q94A40	Coatomer subunit alpha-1 OS=Arabidopsis thaliana GN=At1g62020 PE=1 SV=2		6	8	8		22
Q9LUM3	Subtilase family protein OS=Arabidopsis thaliana GN=At3g14240 PE=4 SV=1		8	7	8	6	29
Q9LYJ3	ADP-ribosylation factor A1B OS=Arabidopsis thaliana GN=T15N1_160 PE=3 SV=1			8	8		16
Q9MAK9	26S protease regulatory subunit S10B homolog B OS=Arabidopsis thaliana GN=RPT4B PE=2 SV=1				8		8
Q9SIH0	40S ribosomal protein S14-1 OS=Arabidopsis thaliana GN=RPS14A PE=1 SV=1		9	8	8		25
Q9SIP7	40S ribosomal protein S3-1 OS=Arabidopsis thaliana GN=RPS3A PE=1 SV=1		10	12	8		30
Q9STE8	Protein TOC75-3, chloroplastic OS=Arabidopsis thaliana GN=TOC75-3 PE=1 SV=1				8		8
F4KFD7	26S proteasome regulatory subunit N5 OS=Arabidopsis thaliana GN=EMB2107 PE=4 SV=1				7		7
O80480	Importin subunit alpha OS=Arabidopsis thaliana GN=T12M4.2 PE=1 SV=1				7		7
P19366	ATP synthase subunit beta, chloroplastic OS=Arabidopsis thaliana GN=atpB PE=1 SV=2		16	16	7	3	42
P25696	Bifunctional enolase 2/transcriptional activator OS=Arabidopsis thaliana GN=ENO2 PE=1 SV=1		8		7	3	18
P51414	60S ribosomal protein L26-1 OS=Arabidopsis thaliana GN=RPL26A PE=2 SV=2		7	7	7		21
P51430	40S ribosomal protein S6-2 OS=Arabidopsis thaliana GN=RPS6B PE=1 SV=3		2	1	7		10
P59259	Histone H4 OS=Arabidopsis thaliana GN=At1g07660 PE=1 SV=2		6	4	7	6	23
P60040	60S ribosomal protein L7-2 OS=Arabidopsis thaliana GN=RPL7B PE=1 SV=1		9	10	7		26
Q93VG5	40S ribosomal protein S8-1 OS=Arabidopsis thaliana GN=RPS8A PE=2 SV=1		9	8	7		24
Q9C522	ATP-citrate synthase beta chain protein 1 OS=Arabidopsis thaliana GN=ACLB-1 PE=2 SV=1		1	7	7	2	17
Q9C9C5	60S ribosomal protein L6-3 OS=Arabidopsis thaliana GN=RPL6C PE=2 SV=1		12	10	7		29
Q9FJW5	Telomere repeat-binding factor 2 OS=Arabidopsis thaliana GN=TRB2 PE=1 SV=1				7		7
Q9FPT1	Ubiquitin carboxyl-terminal hydrolase 12 OS=Arabidopsis thaliana GN=UBP12 PE=1 SV=2				7		7
Q9LFH5	60S ribosomal protein L12-2 OS=Arabidopsis thaliana GN=RPL12B PE=1 SV=1		6	5	7		18
Q9LNU4	Probable 26S proteasome non-ATPase regulatory subunit 3a OS=Arabidopsis thaliana GN=EMB2719 PE=1 SV=3				7		7
Q9LX28	At3g59430 OS=Arabidopsis thaliana GN=F25L23_290 PE=2 SV=1				7		7
Q9LZG0	Adenosine kinase 2 OS=Arabidopsis thaliana GN=ADK2 PE=1 SV=1		6		7	5	18
Q9SKX4	50S ribosomal protein L3-1, chloroplastic OS=Arabidopsis thaliana GN=RPL3A PE=1 SV=1		11	9	7		27
Q9SL67	26S proteasome regulatory subunit 4 homolog B OS=Arabidopsis thaliana GN=RPT2B PE=2 SV=1				7		7
F4HU93	L-ascorbate peroxidase OS=Arabidopsis thaliana GN=APX1 PE=3 SV=1		8	7	6	2	23
O24412	Probable 26S proteasome non-ATPase regulatory subunit 7 OS=Arabidopsis thaliana GN=RPN8 PE=2 SV=1				6		6
O49195	Vegetative storage protein 1 OS=Arabidopsis thaliana GN=VSP1 PE=2 SV=2		7	1	6	1	15
P10795	Ribulose bisphosphate carboxylase small chain 1A, chloroplastic OS=Arabidopsis thaliana GN=RBCS-1A PE=1 SV=2		8		6	6	20
P56777	Photosystem II CP47 chlorophyll apoprotein OS=Arabidopsis thaliana GN=psbB PE=1 SV=1		7	7	6		20
P56791	50S ribosomal protein L2, chloroplastic OS=Arabidopsis thaliana GN=rpl2-A PE=2 SV=1		7	10	6		23
P59233	Ubiquitin-40S ribosomal protein S27a-3 OS=Arabidopsis thaliana GN=RPS27AC PE=1 SV=2				6		6
Q03250	Glycine-rich RNA-binding protein 7 OS=Arabidopsis thaliana GN=RBG7 PE=1 SV=1		8	7	6		21
Q9LH52	Leucine-rich repeat protein FLR1 OS=Arabidopsis thaliana GN=T23B7.10 PE=2 SV=1		11	7	6	7	31
Q9LIA8	Probable UDP-glucose 6-dehydrogenase 1 OS=Arabidopsis thaliana GN=UGD1 PE=1 SV=1		10	8	6	4	28
Q9LT08	26S proteasome non-ATPase regulatory subunit 14 OS=Arabidopsis thaliana GN=RPN11 PE=2 SV=1				6		6
B9DHQ0	Tubulin alpha-5 chain OS=Arabidopsis thaliana GN=TUBA5 PE=2 SV=2		5	5	5	1	16
F4KIZ0	Casein kinase 2 subunit beta OS=Arabidopsis thaliana GN=CKB1 PE=4 SV=1				5		5
P42791	60S ribosomal protein L18-2 OS=Arabidopsis thaliana GN=RPL18B PE=1 SV=2			9	5		14
P46286	60S ribosomal protein L8-1 OS=Arabidopsis thaliana GN=RPL8A PE=1 SV=2			8	5		13
P49688	40S ribosomal protein S2-3 OS=Arabidopsis thaliana GN=RPS2C PE=1 SV=2		11	10	5		26
P49690	60S ribosomal protein L23 OS=Arabidopsis thaliana GN=RPL23A PE=2 SV=3			6	5		11
P51412	50S ribosomal protein L21, chloroplastic OS=Arabidopsis thaliana GN=RPL21 PE=2 SV=1		6	5	5		16
P51418	60S ribosomal protein L18a-2 OS=Arabidopsis thaliana GN=RPL18AB PE=1 SV=2				5		5
P56792	50S ribosomal protein L14, chloroplastic OS=Arabidopsis thaliana GN=rpl14 PE=3 SV=1			3	5		8
P56797	30S ribosomal protein S2, chloroplastic OS=Arabidopsis thaliana GN=rps2 PE=3 SV=1		6	6	5		17
P59230	60S ribosomal protein L10a-2 OS=Arabidopsis thaliana GN=RPL10AB PE=2 SV=1		2	5	5		12
P93306	NADH dehydrogenase [ubiquinone] iron-sulfur protein 2 OS=Arabidopsis thaliana GN=NAD7 PE=1 SV=2				5		5
Q07473	Chlorophyll a-b binding protein CP29.1, chloroplastic OS=Arabidopsis thaliana GN=LHCB4.1 PE=1 SV=1				5		5
Q08466-2	Isoform 2 of Casein kinase II subunit alpha-2 OS=Arabidopsis thaliana GN=CKA2		1	9	5		15
Q42112	60S acidic ribosomal protein P0-2 OS=Arabidopsis thaliana GN=RPP0B PE=1 SV=2		5	7	5		17
Q8VZB9	60S ribosomal protein L10a-1 OS=Arabidopsis thaliana GN=RPL10AA PE=2 SV=1		5	2	5		12
Q93VS8	Armadillo/beta-catenin-like repeat-containing protein OS=Arabidopsis thaliana GN=emb2734 PE=1 SV=1				5		5
Q9ASV6	30S ribosomal protein S20, chloroplastic OS=Arabidopsis thaliana GN=RPS20 PE=1 SV=1		7	7	5		19
Q9M2F9	DEAD-box ATP-dependent RNA helicase 52 OS=Arabidopsis thaliana GN=RH52 PE=2 SV=1		1	4	5		10
Q9SJL8	S-adenosylmethionine synthase 3 OS=Arabidopsis thaliana GN=METK3 PE=1 SV=1		6	5	5	1	17
Q9SK22	40S ribosomal protein S16-1 OS=Arabidopsis thaliana GN=RPS16A PE=2 SV=1			4	5		9
F4IGR3	60S acidic ribosomal protein P2-2 OS=Arabidopsis thaliana GN=At2g27710 PE=4 SV=1			3	4		7
P04778	Chlorophyll a-b binding protein 1, chloroplastic OS=Arabidopsis thaliana GN=LHCB1.3 PE=1 SV=1				4		4
P29515	Tubulin beta-7 chain OS=Arabidopsis thaliana GN=TUBB7 PE=2 SV=1		9	4	4		17
P56778	Photosystem II CP43 chlorophyll apoprotein OS=Arabidopsis thaliana GN=psbC PE=1 SV=3		5		4		9
Q2V3Q0	Proteasome subunit alpha type-7-A OS=Arabidopsis thaliana GN=PAD1 PE=4 SV=1				4		4
Q39247-2	Isoform 2 of Serine/threonine protein phosphatase 2A 55 kDa regulatory subunit B beta isoform OS=Arabidopsis thaliana GN=PP2AB2				4		4
Q42525	Hexokinase-1 OS=Arabidopsis thaliana GN=HXK1 PE=1 SV=2				4		4
Q7DLR9	Proteasome subunit beta type-4 OS=Arabidopsis thaliana GN=PBG1 PE=1 SV=2				4		4
Q96293	Actin-8 OS=Arabidopsis thaliana GN=ACT8 PE=1 SV=2		5		4	1	10
Q9XJ27	30S ribosomal protein S9, chloroplastic OS=Arabidopsis thaliana GN=RPS9 PE=2 SV=1		5	6	4		15
F4JP94	Casein kinase 2 subunit beta~ OS=Arabidopsis thaliana GN=CKB2 PE=4 SV=1				3		3
P22954	Probable mediator of RNA polymerase II transcription subunit 37c OS=Arabidopsis thaliana GN=MED37D PE=1 SV=2				3		3
P23686	S-adenosylmethionine synthase 1 OS=Arabidopsis thaliana GN=SAM1 PE=1 SV=2		1	1	3	1	6
P24636	Tubulin beta-4 chain OS=Arabidopsis thaliana GN=TUBB4 PE=2 SV=2		2	7	3		12
Q42262	40S ribosomal protein S3a-2 OS=Arabidopsis thaliana GN=RPS3AB PE=2 SV=3		5	7	3		15
Q940B0	60S ribosomal protein L18-3 OS=Arabidopsis thaliana GN=RPL18C PE=2 SV=1		8	2	3		13
Q9SF40	60S ribosomal protein L4-1 OS=Arabidopsis thaliana GN=RPL4A PE=2 SV=1		17	15	3		35
F4J1E2	Coatomer subunit beta~-3 OS=Arabidopsis thaliana GN=At3g15980 PE=4 SV=1				2		2
P12411	Tubulin beta-1 chain OS=Arabidopsis thaliana GN=TUBB1 PE=2 SV=1				2		2
P17562	S-adenosylmethionine synthase 2 OS=Arabidopsis thaliana GN=SAM2 PE=1 SV=1		5	4	2		11
P25819	Catalase-2 OS=Arabidopsis thaliana GN=CAT2 PE=1 SV=3		3		2	1	6
P29513	Tubulin beta-5 chain OS=Arabidopsis thaliana GN=TUBB5 PE=2 SV=1		4	6	2		12
P29516	Tubulin beta-8 chain OS=Arabidopsis thaliana GN=TUBB8 PE=2 SV=2		1	3	2		6
Q9FY65	40S ribosomal protein S15-3 OS=Arabidopsis thaliana GN=RPS15C PE=2 SV=1				2		2
Q9SF85-2	Isoform 2 of Adenosine kinase 1 OS=Arabidopsis thaliana GN=ADK1				2		2
F4HQD4	Heat shock 70 kDa protein 15 OS=Arabidopsis thaliana GN=HSP70-15 PE=1 SV=1		38	34	1		73
F4JPJ8	Vernalization5/VIN3-like protein OS=Arabidopsis thaliana GN=VEL1 PE=4 SV=1				1		1
O23255	Adenosylhomocysteinase 1 OS=Arabidopsis thaliana GN=SAHH1 PE=1 SV=1			1	1	3	5
O48549	40S ribosomal protein S6-1 OS=Arabidopsis thaliana GN=RPS6A PE=1 SV=2		9	9	1		19
O64817	Probable casein kinase II subunit alpha OS=Arabidopsis thaliana GN=At2g23080 PE=1 SV=1				1		1
O82122	Vegetative storage protein 2 OS=Arabidopsis thaliana GN=VSP2 PE=1 SV=1		2	5	1		8
P25858	Glyceraldehyde-3-phosphate dehydrogenase 1, cytosolic OS=Arabidopsis thaliana GN=GAPC1 PE=1 SV=2		1	1	1	7	10
P29511	Tubulin alpha-6 chain OS=Arabidopsis thaliana GN=TUBA6 PE=2 SV=1				1		1
P29514	Tubulin beta-6 chain OS=Arabidopsis thaliana GN=TUBB6 PE=2 SV=1		1	1	1		3
P29517	Tubulin beta-9 chain OS=Arabidopsis thaliana GN=TUBB9 PE=2 SV=1		5		1		6
P41377	Eukaryotic initiation factor 4A-2 OS=Arabidopsis thaliana GN=TIF4A-2 PE=1 SV=1		13	12	1		26
P42036	40S ribosomal protein S14-3 OS=Arabidopsis thaliana GN=RPS14C PE=2 SV=2		2		1		3
Q39247	Serine/threonine protein phosphatase 2A 55 kDa regulatory subunit B beta isoform OS=Arabidopsis thaliana GN=PP2AB2 PE=2 SV=1				1		1
Q42340	40S ribosomal protein S16-3 OS=Arabidopsis thaliana GN=RPS16C PE=2 SV=1				1		1
Q6XJG8	26S proteasome non-ATPase regulatory subunit 2 1B OS=Arabidopsis thaliana GN=RPN1B PE=2 SV=1				1		1
Q8L7B5	Chaperonin CPN60-like 1, mitochondrial OS=Arabidopsis thaliana GN=At2g33210 PE=1 SV=1				1		1
Q9CAX6	40S ribosomal protein S14-2 OS=Arabidopsis thaliana GN=RPS14B PE=1 SV=1		1	1	1		3
Q9LKR3	Mediator of RNA polymerase II transcription subunit 37a OS=Arabidopsis thaliana GN=MED37A PE=1 SV=1		18	25	1	5	49
Q9LPW0	At1g12900 OS=Arabidopsis thaliana GN=F13K23.15 PE=1 SV=1		3	2	1	2	8
A8MQA1	60S ribosomal protein L13 OS=Arabidopsis thaliana GN=BBC1 PE=1 SV=1		6	6			12
B9DFF8	AT4G14960 protein OS=Arabidopsis thaliana GN=TUA6 PE=2 SV=1					7	7
B9DFZ2	AT5G58370 protein OS=Arabidopsis thaliana GN=At5g58370 PE=2 SV=1					1	1
B9DG17	40S ribosomal protein Sa-1 OS=Arabidopsis thaliana GN=P40 PE=2 SV=1		10	7			17
F4HWQ5	14-3-3-like protein GF14 phi OS=Arabidopsis thaliana GN=GF14 PHI PE=3 SV=1			1			1
F4I2H2	Switch 2 OS=Arabidopsis thaliana GN=SWI2 PE=4 SV=1					1	1
F4I7X1	SKU5 similar 6 OS=Arabidopsis thaliana GN=SKS6 PE=4 SV=1					1	1
F4I9S3	Receptor like protein 9 OS=Arabidopsis thaliana GN=RLP9 PE=4 SV=1					1	1
F4ICX0	Coatomer subunit beta~-2 OS=Arabidopsis thaliana GN=At1g52360 PE=4 SV=1		12	7			19
F4IHK9	Glycine-rich RNA-binding protein 7 OS=Arabidopsis thaliana GN=CCR2 PE=4 SV=1					5	5
F4IK92	Armadillo/beta-catenin-like repeat-containing protein OS=Arabidopsis thaliana GN=At2g07170 PE=4 SV=1					1	1
F4IMB5	ATP synthase subunit alpha OS=Arabidopsis thaliana GN=At2g07698 PE=2 SV=1					1	1
F4IV00	Phosphatidylinositol N-acetyglucosaminlytransferase subunit P-like protein OS=Arabidopsis thaliana GN=At2g39435 PE=4 SV=1					1	1
F4IVZ7	Ribulose bisphosphate carboxylase/oxygenase activase OS=Arabidopsis thaliana GN=RCA PE=4 SV=1					3	3
F4J1V2	Chaperone protein dnaJ 3 OS=Arabidopsis thaliana GN=ATJ3 PE=4 SV=1		4				4
F4J3P1	60S ribosomal protein L23 OS=Arabidopsis thaliana GN=emb2171 PE=3 SV=1		6				6
F4J8K6	RNA binding protein OS=Arabidopsis thaliana GN=At3g11964 PE=4 SV=1		23	14			37
F4JEL4	Translational initiation factor 4A-1 OS=Arabidopsis thaliana GN=EIF4A1 PE=3 SV=1					4	4
F4JJ94	14-3-3-like protein GF14 chi OS=Arabidopsis thaliana GN=GRF1 PE=3 SV=1		7	10			17
F4JYE0	Biotin carboxylase OS=Arabidopsis thaliana GN=CAC2 PE=4 SV=1					1	1
F4K292	Deoxyhypusine synthase OS=Arabidopsis thaliana GN=DHS PE=4 SV=1			5			5
F4K3Z6	E3 ubiquitin-protein ligase KEG OS=Arabidopsis thaliana GN=KEG PE=2 SV=1					1	1
F4KBI7	14-3-3-like protein GF14 psi OS=Arabidopsis thaliana GN=GRF3 PE=3 SV=1		7	2			9
F4KEA0	Remorin family protein OS=Arabidopsis thaliana GN=At5g23750 PE=4 SV=1					1	1
F4KHF4	3-oxoacyl-[acyl-carrier-protein] synthase I OS=Arabidopsis thaliana GN=KAS I PE=3 SV=1					1	1
O03986	Heat shock protein 90-4 OS=Arabidopsis thaliana GN=HSP90-4 PE=2 SV=1					1	1
O04487	Probable elongation factor 1-gamma 1 OS=Arabidopsis thaliana GN=At1g09640 PE=2 SV=1		1	1			2
O04603	50S ribosomal protein L5, chloroplastic OS=Arabidopsis thaliana GN=RPL5 PE=1 SV=1		10	7			17
O04621	A_IG002N01.14 protein OS=Arabidopsis thaliana GN=A_IG002N01.14 PE=2 SV=1					4	4
O23240	D-2-hydroxyglutarate dehydrogenase, mitochondrial OS=Arabidopsis thaliana GN=D2HGDH PE=1 SV=3					2	2
O23654	V-type proton ATPase catalytic subunit A OS=Arabidopsis thaliana GN=VHA-A PE=1 SV=1		9				9
O23693	MLO-like protein 4 OS=Arabidopsis thaliana GN=MLO4 PE=2 SV=2					1	1
O49006	Pectinesterase/pectinesterase inhibitor 3 OS=Arabidopsis thaliana GN=PME3 PE=2 SV=2					1	1
O65449	At4g22010 OS=Arabidopsis thaliana GN=AT4g22010 PE=2 SV=1		8	11		1	20
O81416	Endoglucanase 17 OS=Arabidopsis thaliana GN=At4g02290 PE=2 SV=1		10	7		4	21
O82204	60S ribosomal protein L28-1 OS=Arabidopsis thaliana GN=RPL28A PE=1 SV=1			3			3
O82660	Photosystem II stability/assembly factor HCF136, chloroplastic OS=Arabidopsis thaliana GN=HCF136 PE=1 SV=1			5			5
O82663	Succinate dehydrogenase [ubiquinone] flavoprotein subunit 1, mitochondrial OS=Arabidopsis thaliana GN=SDH1-1 PE=1 SV=1		6	6		2	14
P0CJ46	Actin-1 OS=Arabidopsis thaliana GN=ACT1 PE=1 SV=1		3	1			4
P0CJ48	Chlorophyll a-b binding protein 2, chloroplastic OS=Arabidopsis thaliana GN=LHCB1.1 PE=1 SV=1					2	2
P0DH91	ADP-ribosylation factor 2-B OS=Arabidopsis thaliana GN=ARF2-B PE=2 SV=1					6	6
P10797	Ribulose bisphosphate carboxylase small chain 2B, chloroplastic OS=Arabidopsis thaliana GN=RBCS-2B PE=2 SV=2					1	1
P10798	Ribulose bisphosphate carboxylase small chain 3B, chloroplastic OS=Arabidopsis thaliana GN=RBCS-3B PE=1 SV=2			6			6
P11139	Tubulin alpha-1 chain OS=Arabidopsis thaliana GN=TUBA1 PE=2 SV=1		1				1
P25697	Phosphoribulokinase, chloroplastic OS=Arabidopsis thaliana GN=At1g32060 PE=1 SV=1		10	7			17
P27521	Chlorophyll a-b binding protein 4, chloroplastic OS=Arabidopsis thaliana GN=LHCA4 PE=1 SV=1		5	5		1	11
P32961	Nitrilase 1 OS=Arabidopsis thaliana GN=NIT1 PE=1 SV=2					1	1
P34788	40S ribosomal protein S18 OS=Arabidopsis thaliana GN=RPS18A PE=1 SV=1		5	5		1	11
P37702	Myrosinase 1 OS=Arabidopsis thaliana GN=TGG1 PE=1 SV=1					1	1
P38666	60S ribosomal protein L24-2 OS=Arabidopsis thaliana GN=RPL24B PE=2 SV=2			4			4
P39207	Nucleoside diphosphate kinase 1 OS=Arabidopsis thaliana GN=NDPK1 PE=1 SV=1					1	1
P42734	Probable cinnamyl alcohol dehydrogenase 9 OS=Arabidopsis thaliana GN=CAD9 PE=2 SV=2					2	2
P42794	60S ribosomal protein L11-2 OS=Arabidopsis thaliana GN=RPL11B PE=2 SV=2		6				6
P42825	Chaperone protein dnaJ 2 OS=Arabidopsis thaliana GN=ATJ2 PE=1 SV=2					1	1
P48006	Elongation factor 1-delta 1 OS=Arabidopsis thaliana GN=At1g30230 PE=2 SV=2					1	1
P48348	14-3-3-like protein GF14 kappa OS=Arabidopsis thaliana GN=GRF8 PE=2 SV=2					1	1
P49227	60S ribosomal protein L5-2 OS=Arabidopsis thaliana GN=RPL5B PE=2 SV=3		13	13			26
P49691	60S ribosomal protein L4-2 OS=Arabidopsis thaliana GN=RPL4D PE=1 SV=2			4			4
P49692	60S ribosomal protein L7a-1 OS=Arabidopsis thaliana GN=RPL7AA PE=1 SV=2			1			1
P53496	Actin-11 OS=Arabidopsis thaliana GN=ACT11 PE=1 SV=1		2			1	3
P54609	Cell division control protein 48 homolog A OS=Arabidopsis thaliana GN=CDC48A PE=1 SV=1		14			1	15
P54888	Delta-1-pyrroline-5-carboxylate synthase B OS=Arabidopsis thaliana GN=P5CSB PE=2 SV=1					1	1
P55737	Heat shock protein 90-2 OS=Arabidopsis thaliana GN=HSP90-2 PE=1 SV=1		11	10			21
P56765	Acetyl-coenzyme A carboxylase carboxyl transferase subunit beta, chloroplastic OS=Arabidopsis thaliana GN=accD PE=1 SV=2		7	8			15
P56795	50S ribosomal protein L22, chloroplastic OS=Arabidopsis thaliana GN=rpl22 PE=3 SV=1			6			6
P56801	30S ribosomal protein S8, chloroplastic OS=Arabidopsis thaliana GN=rps8 PE=3 SV=1		6	7			13
P56802	30S ribosomal protein S11, chloroplastic OS=Arabidopsis thaliana GN=rps11 PE=3 SV=1			6			6
P56805	30S ribosomal protein S15, chloroplastic OS=Arabidopsis thaliana GN=rps15 PE=3 SV=1			6			6
P59231	60S ribosomal protein L10a-3 OS=Arabidopsis thaliana GN=RPL10AC PE=2 SV=1		1				1
P59232	Ubiquitin-40S ribosomal protein S27a-2 OS=Arabidopsis thaliana GN=RPS27AB PE=1 SV=2			7			7
P60039	60S ribosomal protein L7-3 OS=Arabidopsis thaliana GN=RPL7C PE=2 SV=1		6	6			12
P61841	30S ribosomal protein S7, chloroplastic OS=Arabidopsis thaliana GN=rps7-A PE=2 SV=1			7			7
P83483	ATP synthase subunit beta-1, mitochondrial OS=Arabidopsis thaliana GN=At5g08670 PE=1 SV=1		5				5
P92549	ATP synthase subunit alpha, mitochondrial OS=Arabidopsis thaliana GN=ATPA PE=1 SV=2			5			5
P93014	30S ribosomal protein S5, chloroplastic OS=Arabidopsis thaliana GN=rps5 PE=1 SV=1			5			5
Q01474	GTP-binding protein SAR1B OS=Arabidopsis thaliana GN=SAR1B PE=2 SV=1					1	1
Q01525	14-3-3-like protein GF14 omega OS=Arabidopsis thaliana GN=GRF2 PE=2 SV=2			2			2
Q08112	40S ribosomal protein S15-1 OS=Arabidopsis thaliana GN=RPS15A PE=1 SV=1			2			2
Q0WLB5	Clathrin heavy chain 2 OS=Arabidopsis thaliana GN=CHC2 PE=1 SV=1		3				3
Q0WUQ1	BAG family molecular chaperone regulator 1 OS=Arabidopsis thaliana GN=BAG1 PE=1 SV=1					1	1
Q2V2R9	Light-harvesting complex I chlorophyll a/b binding protein 3 OS=Arabidopsis thaliana GN=LHCA3 PE=1 SV=1			5			5
Q2V4Q4	50S ribosomal protein L4 OS=Arabidopsis thaliana GN=RPL4 PE=2 SV=1		9	10			19
Q38970	Acetyl-CoA carboxylase 1 OS=Arabidopsis thaliana GN=ACC1 PE=1 SV=1		10				10
Q39085	Delta(24)-sterol reductase OS=Arabidopsis thaliana GN=DIM PE=1 SV=2			8			8
Q39099	Xyloglucan endotransglucosylase/hydrolase protein 4 OS=Arabidopsis thaliana GN=XTH4 PE=1 SV=1					3	3
Q41188	Cold shock protein 2 OS=Arabidopsis thaliana GN=CSP2 PE=1 SV=1					1	1
Q42029	Oxygen-evolving enhancer protein 2-1, chloroplastic OS=Arabidopsis thaliana GN=PSBP1 PE=1 SV=2					1	1
Q42403	Thioredoxin H3 OS=Arabidopsis thaliana GN=TRX3 PE=1 SV=1					1	1
Q43127	Glutamine synthetase, chloroplastic/mitochondrial OS=Arabidopsis thaliana GN=GLN2 PE=1 SV=1					1	1
Q56YA5	Serine--glyoxylate aminotransferase OS=Arabidopsis thaliana GN=AGT1 PE=1 SV=2		7			2	9
Q6ID26	At5g24155 OS=Arabidopsis thaliana GN=At5g24155 PE=2 SV=1					1	1
Q6ID97	ADP-ribosylation factor A1F OS=Arabidopsis thaliana GN=ARFA1F PE=2 SV=1		9				9
Q84J91	Putative uncharacterized protein At5g24500 OS=Arabidopsis thaliana GN=At5g24500 PE=2 SV=1		13	12			25
Q84W89	DEAD-box ATP-dependent RNA helicase 37 OS=Arabidopsis thaliana GN=RH37 PE=2 SV=2		3				3
Q8H0T4	E3 ubiquitin-protein ligase UPL2 OS=Arabidopsis thaliana GN=UPL2 PE=1 SV=3		7				7
Q8H156	GTP-binding nuclear protein Ran-3 OS=Arabidopsis thaliana GN=RAN3 PE=1 SV=2					3	3
Q8L6Z4	At3g49080 OS=Arabidopsis thaliana GN=At3g49080:At3g49090 PE=2 SV=1		8	5			13
Q8L705	At2g20720 OS=Arabidopsis thaliana GN=At2g20720 PE=2 SV=1					1	1
Q8L8Y0	40S ribosomal protein S2-1 OS=Arabidopsis thaliana GN=RPS2A PE=2 SV=2			3			3
Q8L953	40S ribosomal protein S27-3 OS=Arabidopsis thaliana GN=RPS27D PE=1 SV=2					1	1
Q8LA13	DEAD-box ATP-dependent RNA helicase 11 OS=Arabidopsis thaliana GN=RH11 PE=2 SV=1		9	8		1	18
Q8LBI1	60S ribosomal protein L5-1 OS=Arabidopsis thaliana GN=ATL5 PE=2 SV=2		1	2			3
Q8LGE9	CMP-sialic acid transporter 1 OS=Arabidopsis thaliana GN=At5g41760 PE=2 SV=1					1	1
Q8RUC6	Ubiquitin-NEDD8-like protein RUB2 OS=Arabidopsis thaliana GN=RUB2 PE=1 SV=3					4	4
Q8RWH3	At5g35980 OS=Arabidopsis thaliana GN=At5g35980At5g35990 PE=2 SV=1					1	1
Q8RWN9	Dihydrolipoyllysine-residue acetyltransferase component 2 of pyruvate dehydrogenase complex, mitochondrial OS=Arabidopsis thaliana GN=At3g13930 PE=1 SV=2					1	1
Q8RXX5	50S ribosomal protein L19-2, chloroplastic OS=Arabidopsis thaliana GN=At5g47190 PE=2 SV=1		8	7			15
Q8VZC3	Delta-1-pyrroline-5-carboxylate dehydrogenase 12A1, mitochondrial OS=Arabidopsis thaliana GN=ALDH12A1 PE=2 SV=1					1	1
Q8VZC9	Vacuolar protein sorting-associated protein 25 OS=Arabidopsis thaliana GN=VPS25 PE=1 SV=1					1	1
Q8W1E8	At2g17710/T17A5.17 OS=Arabidopsis thaliana GN=At2g17710 PE=2 SV=1					1	1
Q8W463	50S ribosomal protein L19-1, chloroplastic OS=Arabidopsis thaliana GN=At4g17560 PE=2 SV=1		1	1			2
Q8W4M5	Pyrophosphate--fructose 6-phosphate 1-phosphotransferase subunit beta 1 OS=Arabidopsis thaliana GN=PFP-BETA1 PE=2 SV=1		3				3
Q93VB8	40S ribosomal protein S2-2 OS=Arabidopsis thaliana GN=RPS2B PE=2 SV=1		3				3
Q93VC7	Putative ribosomal protein S1 OS=Arabidopsis thaliana GN=At5g29771 PE=1 SV=1		9	8			17
Q93VR4	MLP-like protein 423 OS=Arabidopsis thaliana GN=MLP423 PE=1 SV=1		6			2	8
Q93VT9	60S ribosomal protein L10-1 OS=Arabidopsis thaliana GN=RPL10A PE=1 SV=1		5				5
Q93WF1	Probable pectate lyase 20 OS=Arabidopsis thaliana GN=At5g48900 PE=2 SV=1			6			6
Q93X94	GDSL esterase/lipase EXL6 OS=Arabidopsis thaliana GN=EXL6 PE=1 SV=1			6			6
Q93ZC5	Allene oxide cyclase 4, chloroplastic OS=Arabidopsis thaliana GN=AOC4 PE=2 SV=1					1	1
Q940P8	AT5g20890/F22D1_60 OS=Arabidopsis thaliana GN=At5g20890 PE=1 SV=1		4				4
Q944G9	Probable fructose-bisphosphate aldolase 2, chloroplastic OS=Arabidopsis thaliana GN=FBA2 PE=1 SV=2		8				8
Q94F20	At5g25460 OS=Arabidopsis thaliana GN=At5g25460 PE=2 SV=1					1	1
Q96292	Actin-2 OS=Arabidopsis thaliana GN=ACT2 PE=1 SV=1			4			4
Q96300	14-3-3-like protein GF14 nu OS=Arabidopsis thaliana GN=GRF7 PE=1 SV=1			2			2
Q9C5M0	Mitochondrial dicarboxylate/tricarboxylate transporter DTC OS=Arabidopsis thaliana GN=DTC PE=1 SV=1					1	1
Q9CA67	Geranylgeranyl diphosphate reductase, chloroplastic OS=Arabidopsis thaliana GN=CHLP PE=1 SV=1		9	6		1	16
Q9FFT9	DEAD-box ATP-dependent RNA helicase 32 OS=Arabidopsis thaliana GN=RH32 PE=2 SV=1					1	1
Q9FGX1	ATP-citrate synthase beta chain protein 2 OS=Arabidopsis thaliana GN=ACLB-2 PE=1 SV=1		5				5
Q9FHG2	60S ribosomal protein L32-2 OS=Arabidopsis thaliana GN=RPL32B PE=2 SV=1			5			5
Q9FI56	Chaperone protein ClpC1, chloroplastic OS=Arabidopsis thaliana GN=CLPC1 PE=1 SV=1		17	8			25
Q9FJA6	40S ribosomal protein S3-3 OS=Arabidopsis thaliana GN=RPS3C PE=1 SV=1			1			1
Q9FJP3	50S ribosomal protein L29, chloroplastic OS=Arabidopsis thaliana GN=RPL29 PE=1 SV=1		4	4			8
Q9FKA5	Uncharacterized protein At5g39570 OS=Arabidopsis thaliana GN=At5g39570 PE=1 SV=1					1	1
Q9FKC0	60S ribosomal protein L13a-4 OS=Arabidopsis thaliana GN=RPL13AD PE=2 SV=1			1			1
Q9FMU6	Mitochondrial phosphate carrier protein 3, mitochondrial OS=Arabidopsis thaliana GN=MPT3 PE=1 SV=1		5	4		1	10
Q9FMV7	Cytochrome P450 CYP94B1 OS=Arabidopsis thaliana GN=CYP94B1 PE=2 SV=1					1	1
Q9FN48	Calcium sensing receptor, chloroplastic OS=Arabidopsis thaliana GN=CAS PE=1 SV=1		6				6
Q9FVT2	Probable elongation factor 1-gamma 2 OS=Arabidopsis thaliana GN=At1g57720 PE=2 SV=1		6	4			10
Q9FWR4	Glutathione S-transferase DHAR1, mitochondrial OS=Arabidopsis thaliana GN=DHAR1 PE=1 SV=1		6			3	9
Q9FZ76	60S ribosomal protein L6-1 OS=Arabidopsis thaliana GN=RPL6A PE=2 SV=1		2	1			3
Q9FZK4	F17L21.10 OS=Arabidopsis thaliana GN=At1g27310/F17L21.10 PE=2 SV=1					1	1
Q9LD43	Acetyl-coenzyme A carboxylase carboxyl transferase subunit alpha, chloroplastic OS=Arabidopsis thaliana GN=CAC3 PE=1 SV=1		11				11
Q9LF33	UDP-glucose 6-dehydrogenase OS=Arabidopsis thaliana GN=T20K14_100 PE=2 SV=1		2	1			3
Q9LF98	Fructose-bisphosphate aldolase OS=Arabidopsis thaliana GN=F8J2_100 PE=1 SV=1					1	1
Q9LFN6	DEAD-box ATP-dependent RNA helicase 56 OS=Arabidopsis thaliana GN=RH56 PE=2 SV=2					2	2
Q9LJR7	Xyloglucan endotransglucosylase/hydrolase protein 3 OS=Arabidopsis thaliana GN=XTH3 PE=2 SV=1					1	1
Q9LMQ2	Chlorophyll A-B binding protein OS=Arabidopsis thaliana GN=F7H2.16 PE=2 SV=1			3			3
Q9LRX8	60S ribosomal protein L13a-2 OS=Arabidopsis thaliana GN=RPL13AB PE=1 SV=1			1			1
Q9LT69	D-3-phosphoglycerate dehydrogenase OS=Arabidopsis thaliana GN=At3g19480 PE=1 SV=1					1	1
Q9LTG5	Callose synthase 4 OS=Arabidopsis thaliana GN=CALS4 PE=2 SV=2					1	1
Q9LTX9	Heat shock 70 kDa protein 7, chloroplastic OS=Arabidopsis thaliana GN=HSP70-7 PE=1 SV=1		8	4		1	13
Q9LUV4	FRIGIDA-like protein OS=Arabidopsis thaliana GN=At3g22440 PE=2 SV=1					1	1
Q9LVA0	BAG family molecular chaperone regulator 7 OS=Arabidopsis thaliana GN=BAG7 PE=1 SV=1		10				10
Q9LZH9	60S ribosomal protein L7a-2 OS=Arabidopsis thaliana GN=RPL7AB PE=1 SV=1			10			10
Q9M306	Probable S-acyltransferase At3g48760 OS=Arabidopsis thaliana GN=At3g48760 PE=1 SV=2					1	1
Q9M339	40S ribosomal protein S3-2 OS=Arabidopsis thaliana GN=RPS3B PE=1 SV=1		1				1
Q9M8Y5	GDSL esterase/lipase LTL1 OS=Arabidopsis thaliana GN=LTL1 PE=2 SV=1					1	1
Q9M8Z8	Probable pectate lyase 8 OS=Arabidopsis thaliana GN=At3g07010 PE=2 SV=1		6	5			11
Q9S818	Naringenin,2-oxoglutarate 3-dioxygenase OS=Arabidopsis thaliana GN=F3H PE=1 SV=1					1	1
Q9SF85	Adenosine kinase 1 OS=Arabidopsis thaliana GN=ADK1 PE=1 SV=1			6			6
Q9SFU1	60S ribosomal protein L13a-1 OS=Arabidopsis thaliana GN=RPL13AA PE=2 SV=1			5			5
Q9SN86	Malate dehydrogenase, chloroplastic OS=Arabidopsis thaliana GN=At3g47520 PE=1 SV=1		5				5
Q9SQI8	2-oxoacid dehydrogenases acyltransferase family protein OS=Arabidopsis thaliana GN=LTA2 PE=2 SV=1		6				6
Q9SRT9	UDP-arabinopyranose mutase 1 OS=Arabidopsis thaliana GN=RGP1 PE=1 SV=1					1	1
Q9STW6	Heat shock 70 kDa protein 6, chloroplastic OS=Arabidopsis thaliana GN=HSP70-6 PE=1 SV=1		2	9			11
Q9SV20	Coatomer subunit beta-2 OS=Arabidopsis thaliana GN=At4g31490 PE=2 SV=2		2				2
Q9SYM5	Probable rhamnose biosynthetic enzyme 1 OS=Arabidopsis thaliana GN=RHM1 PE=1 SV=1		11	7		3	21
Q9SZJ5	Serine hydroxymethyltransferase, mitochondrial OS=Arabidopsis thaliana GN=SHM1 PE=1 SV=1					1	1
Q9XF89	Chlorophyll a-b binding protein CP26, chloroplastic OS=Arabidopsis thaliana GN=LHCB5 PE=2 SV=1		7	6		2	15
Q9ZSM8	Histone-lysine N-methyltransferase EZA1 OS=Arabidopsis thaliana GN=EZA1 PE=2 SV=1		27	18			45
Q9ZT91	Elongation factor Tu, mitochondrial OS=Arabidopsis thaliana GN=TUFA PE=1 SV=1		5				5
Q9ZV34	At2g28790 OS=Arabidopsis thaliana GN=CBP1 PE=2 SV=1					2	2
Q9ZVN2	Acyltransferase-like protein At1g54570, chloroplastic OS=Arabidopsis thaliana GN=At1g54570 PE=1 SV=1					1	1

## Sheet: IP2
Accession Number	Description		pALP1-GFP	p35S::ALP1-GFP	p35S::GFP-CLF	p35S::GFP	Grand Total
Grand Total	#N/A		2210	2165	2714	1630	8719
P93831	Histone-lysine N-methyltransferase CLF OS=Arabidopsis thaliana GN=CLF PE=1 SV=2		15	14	70		99
Q9SJT9	Coatomer subunit alpha-2 OS=Arabidopsis thaliana GN=At2g21390 PE=2 SV=1		43	42	58	21	164
P22953	Probable mediator of RNA polymerase II transcription subunit 37e OS=Arabidopsis thaliana GN=MED37E PE=1 SV=3		28	33	41	23	125
Q9ASR1	At1g56070/T6H22_13 OS=Arabidopsis thaliana GN=T6H22.13 PE=1 SV=1		36	33	38	30	137
Q9LYD9	Protein EMBRYONIC FLOWER 1 OS=Arabidopsis thaliana GN=EMF1 PE=1 SV=1				37		37
Q9SUM4	Nuclear coiled-coil protein AT4g30200 OS=Arabidopsis thaliana GN=F9N11.50 PE=2 SV=1				37		37
F4J7I2	Ubiquitin carboxyl-terminal hydrolase OS=Arabidopsis thaliana GN=UBP13 PE=3 SV=1				34		34
P38418	Lipoxygenase 2, chloroplastic OS=Arabidopsis thaliana GN=LOX2 PE=1 SV=1		33	34	34	27	128
Q0WW26	Coatomer subunit gamma OS=Arabidopsis thaliana GN=At4g34450 PE=1 SV=2				34		34
Q9S7C0-2	Isoform 2 of Heat shock 70 kDa protein 14 OS=Arabidopsis thaliana GN=HSP70-14				33	15	48
Q9SIV2	26S proteasome non-ATPase regulatory subunit 2 1A OS=Arabidopsis thaliana GN=RPN1A PE=1 SV=2		9	13	33		55
Q8L6Y4	Polycomb group protein EMBRYONIC FLOWER 2 OS=Arabidopsis thaliana GN=EMF2 PE=1 SV=2		26	27	31		84
Q9SV20	Coatomer subunit beta-2 OS=Arabidopsis thaliana GN=At4g31490 PE=2 SV=2		19	18	31	8	76
Q42472	Glutamate decarboxylase 2 OS=Arabidopsis thaliana GN=GAD2 PE=1 SV=1		7	6	29		42
O03042	Ribulose bisphosphate carboxylase large chain OS=Arabidopsis thaliana GN=rbcL PE=1 SV=1		27	24	28	28	107
F4JL11	Importin subunit alpha OS=Arabidopsis thaliana GN=IMPA-2 PE=3 SV=1				27		27
O22467	Histone-binding protein MSI1 OS=Arabidopsis thaliana GN=MSI1 PE=1 SV=1		18	20	27		65
Q38970	Acetyl-CoA carboxylase 1 OS=Arabidopsis thaliana GN=ACC1 PE=1 SV=1			19	27		46
Q9FI56	Chaperone protein ClpC1, chloroplastic OS=Arabidopsis thaliana GN=CLPC1 PE=1 SV=1		23	22	27	19	91
Q9LT47	Polycomb group protein FERTILIZATION-INDEPENDENT ENDOSPERM OS=Arabidopsis thaliana GN=FIE PE=1 SV=2		21	17	27		65
P21240	Chaperonin 60 subunit beta 1, chloroplastic OS=Arabidopsis thaliana GN=CPN60B1 PE=1 SV=3		11		26	14	51
Q9LHF5	Emb|CAB52464.1 OS=Arabidopsis thaliana GN=VIL1 PE=2 SV=1				26		26
O49607	Putative subtilisin serine protease OS=Arabidopsis thaliana GN=M4E13.40 PE=1 SV=1		28	27	25	28	108
Q8L7S8	DEAD-box ATP-dependent RNA helicase 3, chloroplastic OS=Arabidopsis thaliana GN=RH3 PE=1 SV=2		1	33	25	10	69
Q8RY71	Epithiospecifier protein OS=Arabidopsis thaliana GN=ESP PE=1 SV=2		23	24	25	23	95
Q94A40	Coatomer subunit alpha-1 OS=Arabidopsis thaliana GN=At1g62020 PE=1 SV=2		13	16	25	1	55
F4K3Z6	E3 ubiquitin-protein ligase KEG OS=Arabidopsis thaliana GN=KEG PE=2 SV=1				24		24
O50008	5-methyltetrahydropteroyltriglutamate--homocysteine methyltransferase OS=Arabidopsis thaliana GN=CIMS PE=1 SV=1		24	22	24	22	92
Q0WNJ6	Clathrin heavy chain 1 OS=Arabidopsis thaliana GN=CHC1 PE=1 SV=1		1	1	24	1	27
Q8LPR9	Protein TIC110, chloroplastic OS=Arabidopsis thaliana GN=TIC110 PE=1 SV=1		23	19	24		66
Q9ASR0	Tubulin beta-3 chain OS=Arabidopsis thaliana GN=TUBB3 PE=2 SV=2		26	26	24	20	96
Q9FX54	Glyceraldehyde-3-phosphate dehydrogenase 2, cytosolic OS=Arabidopsis thaliana GN=GAPC2 PE=1 SV=1		22	25	24	22	93
Q9LUT2	S-adenosylmethionine synthase 4 OS=Arabidopsis thaliana GN=METK4 PE=1 SV=1		23	25	23	11	82
O48844	26S proteasome regulatory subunit OS=Arabidopsis thaliana GN=At2g32730 PE=1 SV=1				22		22
P29511	Tubulin alpha-6 chain OS=Arabidopsis thaliana GN=TUBA6 PE=2 SV=1				22	16	38
O81283	Translocase of chloroplast 159, chloroplastic OS=Arabidopsis thaliana GN=TOC159 PE=1 SV=1				21		21
P17745	Elongation factor Tu, chloroplastic OS=Arabidopsis thaliana GN=TUFA PE=1 SV=1		20	19	21	16	76
P25856	Glyceraldehyde-3-phosphate dehydrogenase A, chloroplastic OS=Arabidopsis thaliana GN=GAPA PE=1 SV=3		22	19	21	20	82
Q96321	Importin subunit alpha-1 OS=Arabidopsis thaliana GN=KAP1 PE=1 SV=2				21		21
F4J1E2	Coatomer subunit beta~-3 OS=Arabidopsis thaliana GN=At3g15980 PE=4 SV=1		13		20		33
P56764	DNA-directed RNA polymerase subunit beta~~ OS=Arabidopsis thaliana GN=rpoC2 PE=2 SV=1				20		20
Q9FPT1	Ubiquitin carboxyl-terminal hydrolase 12 OS=Arabidopsis thaliana GN=UBP12 PE=1 SV=2				20		20
Q9LID3	Casein kinase-like protein OS=Arabidopsis thaliana GN=At3g13670 PE=2 SV=1				20		20
Q9LVA0	BAG family molecular chaperone regulator 7 OS=Arabidopsis thaliana GN=BAG7 PE=1 SV=1		25	20	20	10	75
P29197	Chaperonin CPN60, mitochondrial OS=Arabidopsis thaliana GN=CPN60 PE=1 SV=2				19		19
P41377	Eukaryotic initiation factor 4A-2 OS=Arabidopsis thaliana GN=TIF4A-2 PE=1 SV=1		19	18	19	1	57
Q946J8	Chromo domain-containing protein LHP1 OS=Arabidopsis thaliana GN=LHP1 PE=1 SV=2				19		19
Q9SSB5	26S protease regulatory subunit 7 homolog A OS=Arabidopsis thaliana GN=RPT1A PE=2 SV=1		10		19		29
O23255	Adenosylhomocysteinase 1 OS=Arabidopsis thaliana GN=SAHH1 PE=1 SV=1			4	18	4	26
P10896	Ribulose bisphosphate carboxylase/oxygenase activase, chloroplastic OS=Arabidopsis thaliana GN=RCA PE=1 SV=2		20	21	18	21	80
P54609	Cell division control protein 48 homolog A OS=Arabidopsis thaliana GN=CDC48A PE=1 SV=1		16	17	18	14	65
Q08466-2	Isoform 2 of Casein kinase II subunit alpha-2 OS=Arabidopsis thaliana GN=CKA2		16		18		34
Q9C5U3	26S protease regulatory subunit 8 homolog A OS=Arabidopsis thaliana GN=RPT6A PE=2 SV=1				18		18
Q9STE8	Protein TOC75-3, chloroplastic OS=Arabidopsis thaliana GN=TOC75-3 PE=1 SV=1				18		18
F4ISI7	Nucleosome assembly protein 1;2 OS=Arabidopsis thaliana GN=NAP1;2 PE=3 SV=1				17		17
F4KFD7	26S proteasome regulatory subunit N5 OS=Arabidopsis thaliana GN=EMB2107 PE=4 SV=1				17		17
O23654	V-type proton ATPase catalytic subunit A OS=Arabidopsis thaliana GN=VHA-A PE=1 SV=1				17	11	28
P19366	ATP synthase subunit beta, chloroplastic OS=Arabidopsis thaliana GN=atpB PE=1 SV=2		22	18	17	19	76
P21238	Chaperonin 60 subunit alpha 1, chloroplastic OS=Arabidopsis thaliana GN=CPN60A1 PE=1 SV=2		12	10	17	10	49
P53492	Actin-7 OS=Arabidopsis thaliana GN=ACT7 PE=1 SV=1		16	16	17	15	64
P55737	Heat shock protein 90-2 OS=Arabidopsis thaliana GN=HSP90-2 PE=1 SV=1				17		17
Q39043	Mediator of RNA polymerase II transcription subunit 37f OS=Arabidopsis thaliana GN=MED37F PE=1 SV=2		3	2	17	1	23
Q93VS8	Armadillo/beta-catenin-like repeat-containing protein OS=Arabidopsis thaliana GN=emb2734 PE=1 SV=1				17		17
Q94B78	Glycine dehydrogenase [decarboxylating] 2, mitochondrial OS=Arabidopsis thaliana GN=At4g33010 PE=1 SV=2		15	19	17	17	68
Q9LFN6	DEAD-box ATP-dependent RNA helicase 56 OS=Arabidopsis thaliana GN=RH56 PE=2 SV=2		13	12	17	9	51
Q9LNJ3	Aspartyl protease-like protein OS=Arabidopsis thaliana GN=F6F3.10 PE=2 SV=1		18	21	17		56
Q9SI75	Elongation factor EF-G OS=Arabidopsis thaliana GN=SCO1 PE=1 SV=1		18	15	17	21	71
F4IVJ8	Proteasome component ECM29 OS=Arabidopsis thaliana GN=At2g26780 PE=4 SV=1				16		16
O65719	Heat shock 70 kDa protein 3 OS=Arabidopsis thaliana GN=HSP70-3 PE=1 SV=1		8	13	16	5	42
P25857	Glyceraldehyde-3-phosphate dehydrogenase B, chloroplastic OS=Arabidopsis thaliana GN=GAPB PE=1 SV=2		17	21	16	19	73
Q9FLI4	Putative subtilisin serine protease OS=Arabidopsis thaliana GN=SBT1.3 PE=2 SV=1		15	17	16		48
Q9M2F9	DEAD-box ATP-dependent RNA helicase 52 OS=Arabidopsis thaliana GN=RH52 PE=2 SV=1		3	13	16		32
Q9ZUF6	Putative subtilisin serine protease OS=Arabidopsis thaliana GN=At2g05920 PE=2 SV=1		17	16	16	16	65
F4J5I0	SIT4 phosphatase-associated family protein OS=Arabidopsis thaliana GN=At3g45190 PE=4 SV=1				15		15
O22898	Long chain acyl-CoA synthetase 1 OS=Arabidopsis thaliana GN=LACS1 PE=2 SV=1				15		15
P31167	ADP,ATP carrier protein 1, mitochondrial OS=Arabidopsis thaliana GN=AAC1 PE=1 SV=2		13	15	15	10	53
Q9SEI2	26S protease regulatory subunit 6A homolog A OS=Arabidopsis thaliana GN=RPT5A PE=2 SV=1				15		15
Q9SEI3	26S protease regulatory subunit 10B homolog A OS=Arabidopsis thaliana GN=RPT4A PE=2 SV=1				15		15
B3H581	Protease Do-like 2 OS=Arabidopsis thaliana GN=DEGP2 PE=4 SV=1				14		14
F4J3M2	Plastid transcriptionally active 3 OS=Arabidopsis thaliana GN=PTAC3 PE=2 SV=1				14		14
F4K409	Elongation factor family protein OS=Arabidopsis thaliana GN=At5g13650 PE=4 SV=1		9	7	14	12	42
P0DH99	Elongation factor 1-alpha 1 OS=Arabidopsis thaliana GN=A1 PE=1 SV=1		15	18	14	17	64
P50546	DNA-directed RNA polymerase subunit beta OS=Arabidopsis thaliana GN=rpoB PE=2 SV=4				14		14
P56765	Acetyl-coenzyme A carboxylase carboxyl transferase subunit beta, chloroplastic OS=Arabidopsis thaliana GN=accD PE=1 SV=2		15	12	14	7	48
Q39247-2	Isoform 2 of Serine/threonine protein phosphatase 2A 55 kDa regulatory subunit B beta isoform OS=Arabidopsis thaliana GN=PP2AB2				14		14
Q42547	Catalase-3 OS=Arabidopsis thaliana GN=CAT3 PE=1 SV=3		19	17	14	17	67
Q9LQR8	Probable 26S proteasome non-ATPase regulatory subunit 3b OS=Arabidopsis thaliana GN=At1g75990 PE=2 SV=2				14		14
Q9LX28	At3g59430 OS=Arabidopsis thaliana GN=F25L23_290 PE=2 SV=1				14		14
Q9SL67	26S proteasome regulatory subunit 4 homolog B OS=Arabidopsis thaliana GN=RPT2B PE=2 SV=1				14		14
Q9SYM5	Probable rhamnose biosynthetic enzyme 1 OS=Arabidopsis thaliana GN=RHM1 PE=1 SV=1		12	18	14	11	55
P56777	Photosystem II CP47 chlorophyll apoprotein OS=Arabidopsis thaliana GN=psbB PE=1 SV=1		12	13	13	13	51
Q3ED68	Uncharacterized PKHD-type hydroxylase At1g22950 OS=Arabidopsis thaliana GN=At1g22950 PE=2 SV=2				13		13
Q93VR3	GDP-mannose 3,5-epimerase OS=Arabidopsis thaliana GN=At5g28840 PE=1 SV=1			10	13	10	33
Q93Y35	Probable 26S proteasome non-ATPase regulatory subunit 6 OS=Arabidopsis thaliana GN=At4g24820 PE=2 SV=1				13		13
Q94K49	Putative uncharacterized protein At3g63270 OS=Arabidopsis thaliana GN=At3g63270 PE=2 SV=1		24	25	13		62
Q9CA67	Geranylgeranyl diphosphate reductase, chloroplastic OS=Arabidopsis thaliana GN=CHLP PE=1 SV=1		11	11	13	9	44
Q9FH02	ATP-dependent zinc metalloprotease FTSH 5, chloroplastic OS=Arabidopsis thaliana GN=FTSH5 PE=1 SV=1		15	13	13	15	56
Q9LVJ1	At3g14067 OS=Arabidopsis thaliana GN=At3g14067 PE=1 SV=1		13	13	13	15	54
Q9SEI4	26S protease regulatory subunit 6B homolog OS=Arabidopsis thaliana GN=RPT3 PE=1 SV=1			8	13		21
O64816	Casein kinase II subunit alpha, chloroplastic OS=Arabidopsis thaliana GN=At2g23070 PE=2 SV=1			7	12		19
O65449	At4g22010 OS=Arabidopsis thaliana GN=AT4g22010 PE=2 SV=1		15	16	12	12	55
O80480	Importin subunit alpha OS=Arabidopsis thaliana GN=T12M4.2 PE=1 SV=1				12		12
P17562	S-adenosylmethionine synthase 2 OS=Arabidopsis thaliana GN=SAM2 PE=1 SV=1		11	9	12	23	55
P83483	ATP synthase subunit beta-1, mitochondrial OS=Arabidopsis thaliana GN=At5g08670 PE=1 SV=1				12		12
Q8W5B1	Polycomb group protein VERNALIZATION 2 OS=Arabidopsis thaliana GN=VRN2 PE=1 SV=2				12		12
Q9FJH6	ABC transporter F family member 1 OS=Arabidopsis thaliana GN=ABCF1 PE=1 SV=1				12		12
Q9LP45	26S proteasome non-ATPase regulatory subunit 11 OS=Arabidopsis thaliana GN=RPN6A PE=1 SV=1				12		12
Q9SIP7	40S ribosomal protein S3-1 OS=Arabidopsis thaliana GN=RPS3A PE=1 SV=1		13	9	12		34
Q9SQR8	Protein kinase-like protein OS=Arabidopsis thaliana GN=T11I18.5 PE=1 SV=1				12		12
P25696	Bifunctional enolase 2/transcriptional activator OS=Arabidopsis thaliana GN=ENO2 PE=1 SV=1		11		11	11	33
P56757	ATP synthase subunit alpha, chloroplastic OS=Arabidopsis thaliana GN=atpA PE=1 SV=1		15	11	11	11	48
Q93Y22	Coatomer subunit delta OS=Arabidopsis thaliana GN=At5g05010 PE=1 SV=2				11		11
Q94K07	Nucleosome assembly protein OS=Arabidopsis thaliana GN=MHM17.6 PE=2 SV=1				11		11
Q9FVT2	Probable elongation factor 1-gamma 2 OS=Arabidopsis thaliana GN=At1g57720 PE=2 SV=1				11		11
Q9SJL8	S-adenosylmethionine synthase 3 OS=Arabidopsis thaliana GN=METK3 PE=1 SV=1		16	14	11	11	52
Q9SKX4	50S ribosomal protein L3-1, chloroplastic OS=Arabidopsis thaliana GN=RPL3A PE=1 SV=1		9	12	11		32
Q9ZT91	Elongation factor Tu, mitochondrial OS=Arabidopsis thaliana GN=TUFA PE=1 SV=1		11	8	11	9	39
F4HQF0	Coatomer subunit beta~-1 OS=Arabidopsis thaliana GN=At1g79990 PE=4 SV=1				10		10
F4I918	D-3-phosphoglycerate dehydrogenase OS=Arabidopsis thaliana GN=At1g17745 PE=3 SV=1				10	5	15
P21218	Protochlorophyllide reductase B, chloroplastic OS=Arabidopsis thaliana GN=PORB PE=1 SV=3		10	12	10	9	41
Q1WIQ6	NADP-dependent glyceraldehyde-3-phosphate dehydrogenase OS=Arabidopsis thaliana GN=ALDH11A3 PE=1 SV=2				10		10
Q5W7F2	ADP-ribosylation factor GTPase-activating protein AGD3 OS=Arabidopsis thaliana GN=AGD3 PE=1 SV=1				10		10
Q9LZG0	Adenosine kinase 2 OS=Arabidopsis thaliana GN=ADK2 PE=1 SV=1		11	11	10	9	41
F4J5S1	Clustered mitochondria protein OS=Arabidopsis thaliana GN=FMT PE=2 SV=1				9		9
P10795	Ribulose bisphosphate carboxylase small chain 1A, chloroplastic OS=Arabidopsis thaliana GN=RBCS-1A PE=1 SV=2		9	9	9	5	32
P27140	Carbonic anhydrase, chloroplastic OS=Arabidopsis thaliana GN=CA1 PE=1 SV=2		8	4	9	5	26
P29513	Tubulin beta-5 chain OS=Arabidopsis thaliana GN=TUBB5 PE=2 SV=1		8	8	9	5	30
P56778	Photosystem II CP43 chlorophyll apoprotein OS=Arabidopsis thaliana GN=psbC PE=1 SV=3		6	7	9	9	31
Q94K05	At3g03960 OS=Arabidopsis thaliana GN=T11I18.7 PE=2 SV=1		14	7	9	8	38
Q9SYL9	50S ribosomal protein L13, chloroplastic OS=Arabidopsis thaliana GN=RPL13 PE=1 SV=1		10	10	9		29
Q9XF89	Chlorophyll a-b binding protein CP26, chloroplastic OS=Arabidopsis thaliana GN=LHCB5 PE=2 SV=1		11	9	9	11	40
B3H684	Nucleosome assembly protein 1-like 1 OS=Arabidopsis thaliana GN=NAP1;1 PE=3 SV=1				8		8
O49485	D-3-phosphoglycerate dehydrogenase OS=Arabidopsis thaliana GN=AT4g34200 PE=1 SV=1		9		8	9	26
P0CJ48	Chlorophyll a-b binding protein 2, chloroplastic OS=Arabidopsis thaliana GN=LHCB1.1 PE=1 SV=1		10	8	8	8	34
P56799	30S ribosomal protein S4, chloroplastic OS=Arabidopsis thaliana GN=rps4 PE=3 SV=1		7	7	8		22
Q03250	Glycine-rich RNA-binding protein 7 OS=Arabidopsis thaliana GN=RBG7 PE=1 SV=1			9	8		17
Q42112	60S acidic ribosomal protein P0-2 OS=Arabidopsis thaliana GN=RPP0B PE=1 SV=2		9	12	8		29
Q56YA5	Serine--glyoxylate aminotransferase OS=Arabidopsis thaliana GN=AGT1 PE=1 SV=2		11	10	8	14	43
Q6XJG8	26S proteasome non-ATPase regulatory subunit 2 1B OS=Arabidopsis thaliana GN=RPN1B PE=2 SV=1			1	8		9
Q96292	Actin-2 OS=Arabidopsis thaliana GN=ACT2 PE=1 SV=1				8		8
B9DHQ0	Tubulin alpha-5 chain OS=Arabidopsis thaliana GN=TUBA5 PE=2 SV=2		7	6	7	5	25
F4IVR2	Chaperonin CPN60-like 1 OS=Arabidopsis thaliana GN=HSP60-2 PE=3 SV=1				7	4	11
O24412	Probable 26S proteasome non-ATPase regulatory subunit 7 OS=Arabidopsis thaliana GN=RPN8 PE=2 SV=1				7		7
P0DH91	ADP-ribosylation factor 2-B OS=Arabidopsis thaliana GN=ARF2-B PE=2 SV=1		8	11	7	7	33
P23686	S-adenosylmethionine synthase 1 OS=Arabidopsis thaliana GN=SAM1 PE=1 SV=2		5	5	7	6	23
P29517	Tubulin beta-9 chain OS=Arabidopsis thaliana GN=TUBB9 PE=2 SV=1		5	2	7		14
P49209	60S ribosomal protein L9-1 OS=Arabidopsis thaliana GN=RPL9B PE=2 SV=3		7	8	7		22
P83755	Photosystem Q(B) protein OS=Arabidopsis thaliana GN=psbA PE=1 SV=2		7	5	7	5	24
Q3E7K8	Polyubiquitin 12 OS=Arabidopsis thaliana GN=UBQ12 PE=3 SV=1				7	6	13
Q9LNU4	Probable 26S proteasome non-ATPase regulatory subunit 3a OS=Arabidopsis thaliana GN=EMB2719 PE=1 SV=3				7		7
O82122	Vegetative storage protein 2 OS=Arabidopsis thaliana GN=VSP2 PE=1 SV=1		7	3	6		16
P27521	Chlorophyll a-b binding protein 4, chloroplastic OS=Arabidopsis thaliana GN=LHCA4 PE=1 SV=1		7	6	6	5	24
P29515	Tubulin beta-7 chain OS=Arabidopsis thaliana GN=TUBB7 PE=2 SV=1		9	5	6	3	23
Q9C827	Coatomer subunit beta~-2 OS=Arabidopsis thaliana GN=At1g52360 PE=2 SV=1		2		6		8
Q9LPW0	At1g12900 OS=Arabidopsis thaliana GN=F13K23.15 PE=1 SV=1		6	7	6	5	24
F4HQD5	Heat shock protein 70 OS=Arabidopsis thaliana GN=At1g79920 PE=3 SV=1				5		5
P24636	Tubulin beta-4 chain OS=Arabidopsis thaliana GN=TUBB4 PE=2 SV=2		4	9	5	4	22
Q08467-3	Isoform 3 of Casein kinase II subunit alpha-1 OS=Arabidopsis thaliana GN=CKA1		3	5	5		13
Q8LA13	DEAD-box ATP-dependent RNA helicase 11 OS=Arabidopsis thaliana GN=RH11 PE=2 SV=1		14	3	5	3	25
O64817	Probable casein kinase II subunit alpha OS=Arabidopsis thaliana GN=At2g23080 PE=1 SV=1				4		4
P0CJ46	Actin-1 OS=Arabidopsis thaliana GN=ACT1 PE=1 SV=1		4	3	4	3	14
P22954	Probable mediator of RNA polymerase II transcription subunit 37c OS=Arabidopsis thaliana GN=MED37D PE=1 SV=2		2	1	4	1	8
P29516	Tubulin beta-8 chain OS=Arabidopsis thaliana GN=TUBB8 PE=2 SV=2		1	2	4		7
Q84W89	DEAD-box ATP-dependent RNA helicase 37 OS=Arabidopsis thaliana GN=RH37 PE=2 SV=2		10	4	4	9	27
P41376	Eukaryotic initiation factor 4A-1 OS=Arabidopsis thaliana GN=TIF4A-1 PE=1 SV=1		4		3	14	21
P42737	Carbonic anhydrase 2, chloroplastic OS=Arabidopsis thaliana GN=CA2 PE=1 SV=2		3	10	3	10	26
P53496	Actin-11 OS=Arabidopsis thaliana GN=ACT11 PE=1 SV=1		3	2	3	1	9
P59233	Ubiquitin-40S ribosomal protein S27a-3 OS=Arabidopsis thaliana GN=RPS27AC PE=1 SV=2		5	4	3		12
Q0WLB5	Clathrin heavy chain 2 OS=Arabidopsis thaliana GN=CHC2 PE=1 SV=1		22	19	3	13	57
Q9MAT0	26S proteasome regulatory subunit N2 OS=Arabidopsis thaliana GN=F13M7.20 PE=1 SV=1				3		3
Q9SF85-2	Isoform 2 of Adenosine kinase 1 OS=Arabidopsis thaliana GN=ADK1				3	3	6
Q9SV21	Coatomer subunit beta-1 OS=Arabidopsis thaliana GN=At4g31480 PE=1 SV=2		3	1	3		7
F4JF64	Clp ATPase OS=Arabidopsis thaliana GN=HSP93-III PE=3 SV=1		3	3	2	4	12
O04487	Probable elongation factor 1-gamma 1 OS=Arabidopsis thaliana GN=At1g09640 PE=2 SV=1		6	6	2		14
P25858	Glyceraldehyde-3-phosphate dehydrogenase 1, cytosolic OS=Arabidopsis thaliana GN=GAPC1 PE=1 SV=2		2	1	2	1	6
Q8L6Y4-2	Isoform 2 of Polycomb group protein EMBRYONIC FLOWER 2 OS=Arabidopsis thaliana GN=EMF2				2		2
Q9FJA6	40S ribosomal protein S3-3 OS=Arabidopsis thaliana GN=RPS3C PE=1 SV=1		2	2	2		6
Q9LJE4	Chaperonin 60 subunit beta 2, chloroplastic OS=Arabidopsis thaliana GN=CPN60B2 PE=1 SV=1				2		2
Q9LK36	Adenosylhomocysteinase 2 OS=Arabidopsis thaliana GN=SAHH2 PE=1 SV=1			9	2	11	22
Q9LKR3	Mediator of RNA polymerase II transcription subunit 37a OS=Arabidopsis thaliana GN=MED37A PE=1 SV=1		17	29	2	12	60
P11139	Tubulin alpha-1 chain OS=Arabidopsis thaliana GN=TUBA1 PE=2 SV=1		1		1	1	3
P29514	Tubulin beta-6 chain OS=Arabidopsis thaliana GN=TUBB6 PE=2 SV=1		1	1	1		3
P93292	Putative uncharacterized mitochondrial protein AtMg00280 OS=Arabidopsis thaliana GN=AtMg00280 PE=5 SV=1		1		1		2
Q0WV25	Tubulin alpha-4 chain OS=Arabidopsis thaliana GN=TUBA4 PE=2 SV=2		21	19	1		41
Q39102	ATP-dependent zinc metalloprotease FTSH 1, chloroplastic OS=Arabidopsis thaliana GN=FTSH1 PE=1 SV=2		1		1		2
Q39141	At2g34420/T31E10.24 OS=Arabidopsis thaliana GN=Lhb1B2 PE=2 SV=1		1	1	1	1	4
Q39247	Serine/threonine protein phosphatase 2A 55 kDa regulatory subunit B beta isoform OS=Arabidopsis thaliana GN=PP2AB2 PE=2 SV=1				1		1
Q9C7X7	Heat shock 70 kDa protein 18 OS=Arabidopsis thaliana GN=HSP70-18 PE=1 SV=1		1	1	1		3
Q9LH76	Probable rhamnose biosynthetic enzyme 3 OS=Arabidopsis thaliana GN=RHM3 PE=1 SV=1		1		1		2
Q9LHA8	Probable mediator of RNA polymerase II transcription subunit 37c OS=Arabidopsis thaliana GN=MED37C PE=1 SV=1			1	1		2
Q9MAK9	26S protease regulatory subunit S10B homolog B OS=Arabidopsis thaliana GN=RPT4B PE=2 SV=1				1		1
A8MRZ7	Translational initiation factor 4A-1 OS=Arabidopsis thaliana GN=EIF4A1 PE=3 SV=1			4			4
F4HQD4	Heat shock 70 kDa protein 15 OS=Arabidopsis thaliana GN=HSP70-15 PE=1 SV=1		42	45			87
F4HS68	Tetratricopeptide repeat-containing protein OS=Arabidopsis thaliana GN=EMB2753 PE=4 SV=1		12				12
F4HU93	L-ascorbate peroxidase OS=Arabidopsis thaliana GN=APX1 PE=3 SV=1		8			8	16
F4I035	3-phosphoshikimate 1-carboxyvinyltransferase OS=Arabidopsis thaliana GN=At1g48860 PE=3 SV=1					5	5
F4IF15	Protein HOTHEAD OS=Arabidopsis thaliana GN=HTH PE=3 SV=1			10		5	15
F4IHK9	Glycine-rich RNA-binding protein 7 OS=Arabidopsis thaliana GN=CCR2 PE=4 SV=1		9			7	16
F4IU89	Chaperone protein htpG family protein OS=Arabidopsis thaliana GN=CR88 PE=3 SV=1		13			6	19
F4J3P1	60S ribosomal protein L23 OS=Arabidopsis thaliana GN=emb2171 PE=3 SV=1		5	8			13
F4J8K6	RNA binding protein OS=Arabidopsis thaliana GN=At3g11964 PE=4 SV=1		26	44			70
F4JBY2	Transketolase OS=Arabidopsis thaliana GN=At3g60750 PE=4 SV=1					10	10
F4JYE0	Biotin carboxylase OS=Arabidopsis thaliana GN=CAC2 PE=4 SV=1		13	14			27
F4KDU5	60S ribosomal protein L4-2 OS=Arabidopsis thaliana GN=At5g02870 PE=4 SV=1		3	15			18
O04130	D-3-phosphoglycerate dehydrogenase, chloroplastic OS=Arabidopsis thaliana GN=At1g17745 PE=1 SV=2			11			11
O04202	Eukaryotic translation initiation factor 3 subunit F OS=Arabidopsis thaliana GN=TIF3F1 PE=2 SV=1					4	4
O04499	2,3-bisphosphoglycerate-independent phosphoglycerate mutase 1 OS=Arabidopsis thaliana GN=PGM1 PE=2 SV=3					5	5
O04621	A_IG002N01.14 protein OS=Arabidopsis thaliana GN=A_IG002N01.14 PE=2 SV=1					8	8
O04983	Biotin carboxylase, chloroplastic OS=Arabidopsis thaliana GN=CAC2 PE=1 SV=1					12	12
O22229	NADPH-dependent thioredoxin reductase 3 OS=Arabidopsis thaliana GN=NTRC PE=1 SV=2					10	10
O23240	D-2-hydroxyglutarate dehydrogenase, mitochondrial OS=Arabidopsis thaliana GN=D2HGDH PE=1 SV=3		12			13	25
O23264	Selenium-binding protein 1 OS=Arabidopsis thaliana GN=SBP1 PE=1 SV=1					7	7
O24456	Guanine nucleotide-binding protein subunit beta-like protein A OS=Arabidopsis thaliana GN=RACK1A PE=1 SV=2					5	5
O48549	40S ribosomal protein S6-1 OS=Arabidopsis thaliana GN=RPS6A PE=1 SV=2			1			1
O49195	Vegetative storage protein 1 OS=Arabidopsis thaliana GN=VSP1 PE=2 SV=2			8		4	12
O65351	Subtilisin-like protease OS=Arabidopsis thaliana GN=ARA12 PE=1 SV=1					8	8
O65396	Aminomethyltransferase, mitochondrial OS=Arabidopsis thaliana GN=GDCST PE=1 SV=1		13	11		14	38
O80860	ATP-dependent zinc metalloprotease FTSH 2, chloroplastic OS=Arabidopsis thaliana GN=FTSH2 PE=1 SV=1			9			9
O80988	Glycine dehydrogenase [decarboxylating] 1, mitochondrial OS=Arabidopsis thaliana GN=GDCSP PE=1 SV=1					6	6
O82663	Succinate dehydrogenase [ubiquinone] flavoprotein subunit 1, mitochondrial OS=Arabidopsis thaliana GN=SDH1-1 PE=1 SV=1					7	7
P10798	Ribulose bisphosphate carboxylase small chain 3B, chloroplastic OS=Arabidopsis thaliana GN=RBCS-3B PE=1 SV=2			3		10	13
P12411	Tubulin beta-1 chain OS=Arabidopsis thaliana GN=TUBB1 PE=2 SV=1		2				2
P17094	60S ribosomal protein L3-1 OS=Arabidopsis thaliana GN=ARP1 PE=2 SV=5		14	17			31
P25697	Phosphoribulokinase, chloroplastic OS=Arabidopsis thaliana GN=At1g32060 PE=1 SV=1		11	10		13	34
P25819	Catalase-2 OS=Arabidopsis thaliana GN=CAT2 PE=1 SV=3		6	6		5	17
P25851	Fructose-1,6-bisphosphatase, chloroplastic OS=Arabidopsis thaliana GN=FBP PE=1 SV=2		6			7	13
P25873	50S ribosomal protein L15, chloroplastic OS=Arabidopsis thaliana GN=RPL15 PE=1 SV=2		7	8			15
P28769	T-complex protein 1 subunit alpha OS=Arabidopsis thaliana GN=CCT1 PE=2 SV=1			11		8	19
P32961	Nitrilase 1 OS=Arabidopsis thaliana GN=NIT1 PE=1 SV=2		7	5		8	20
P42732	30S ribosomal protein S13, chloroplastic OS=Arabidopsis thaliana GN=RPS13 PE=2 SV=1		13	11			24
P42734	Probable cinnamyl alcohol dehydrogenase 9 OS=Arabidopsis thaliana GN=CAD9 PE=2 SV=2					9	9
P46286	60S ribosomal protein L8-1 OS=Arabidopsis thaliana GN=RPL8A PE=1 SV=2		7	7			14
P49227	60S ribosomal protein L5-2 OS=Arabidopsis thaliana GN=RPL5B PE=2 SV=3		1	1			2
P49688	40S ribosomal protein S2-3 OS=Arabidopsis thaliana GN=RPS2C PE=1 SV=2			11			11
P49692	60S ribosomal protein L7a-1 OS=Arabidopsis thaliana GN=RPL7AA PE=1 SV=2		9	12			21
P50318	Phosphoglycerate kinase 2, chloroplastic OS=Arabidopsis thaliana GN=At1g56190 PE=1 SV=3		13			10	23
P51412	50S ribosomal protein L21, chloroplastic OS=Arabidopsis thaliana GN=RPL21 PE=2 SV=1			9			9
P51418	60S ribosomal protein L18a-2 OS=Arabidopsis thaliana GN=RPL18AB PE=1 SV=2		10				10
P51430	40S ribosomal protein S6-2 OS=Arabidopsis thaliana GN=RPS6B PE=1 SV=3			8			8
P51818	Heat shock protein 90-3 OS=Arabidopsis thaliana GN=HSP90-3 PE=1 SV=2		24	23		13	60
P52410	3-oxoacyl-[acyl-carrier-protein] synthase I, chloroplastic OS=Arabidopsis thaliana GN=KAS1 PE=1 SV=2					8	8
P56791	50S ribosomal protein L2, chloroplastic OS=Arabidopsis thaliana GN=rpl2-A PE=2 SV=1		8	9			17
P56795	50S ribosomal protein L22, chloroplastic OS=Arabidopsis thaliana GN=rpl22 PE=3 SV=1		4	6			10
P56797	30S ribosomal protein S2, chloroplastic OS=Arabidopsis thaliana GN=rps2 PE=3 SV=1		8	9			17
P59230	60S ribosomal protein L10a-2 OS=Arabidopsis thaliana GN=RPL10AB PE=2 SV=1		6	9			15
P59231	60S ribosomal protein L10a-3 OS=Arabidopsis thaliana GN=RPL10AC PE=2 SV=1			1			1
P92549	ATP synthase subunit alpha, mitochondrial OS=Arabidopsis thaliana GN=ATPA PE=1 SV=2		11	10		6	27
P93819	Malate dehydrogenase, cytoplasmic 1 OS=Arabidopsis thaliana GN=At1g04410 PE=1 SV=2		6			5	11
Q01908	ATP synthase gamma chain 1, chloroplastic OS=Arabidopsis thaliana GN=ATPC1 PE=1 SV=1					7	7
Q05758	Ketol-acid reductoisomerase, chloroplastic OS=Arabidopsis thaliana GN=At3g58610 PE=2 SV=2		14			6	20
Q07473	Chlorophyll a-b binding protein CP29.1, chloroplastic OS=Arabidopsis thaliana GN=LHCB4.1 PE=1 SV=1					1	1
Q08466	Casein kinase II subunit alpha-2 OS=Arabidopsis thaliana GN=CKA2 PE=2 SV=3			18			18
Q2V2R9	Light-harvesting complex I chlorophyll a/b binding protein 3 OS=Arabidopsis thaliana GN=LHCA3 PE=1 SV=1		7			5	12
Q38814	Thiamine thiazole synthase, chloroplastic OS=Arabidopsis thaliana GN=THI1 PE=1 SV=1					5	5
Q39048	At4g24510 OS=Arabidopsis thaliana GN=cer2 PE=1 SV=1					7	7
Q39085	Delta(24)-sterol reductase OS=Arabidopsis thaliana GN=DIM PE=1 SV=2		13	15		8	36
Q39099	Xyloglucan endotransglucosylase/hydrolase protein 4 OS=Arabidopsis thaliana GN=XTH4 PE=1 SV=1					8	8
Q42262	40S ribosomal protein S3a-2 OS=Arabidopsis thaliana GN=RPS3AB PE=2 SV=3			6			6
Q42601	At1g29900/F1N18_6 OS=Arabidopsis thaliana GN=CARB PE=1 SV=1					8	8
Q43127	Glutamine synthetase, chloroplastic/mitochondrial OS=Arabidopsis thaliana GN=GLN2 PE=1 SV=1					8	8
Q6GKU7	At1g64880 OS=Arabidopsis thaliana GN=At1g64880 PE=2 SV=1			10			10
Q84J91	Putative uncharacterized protein At5g24500 OS=Arabidopsis thaliana GN=At5g24500 PE=2 SV=1			8			8
Q8L7S8-2	Isoform 2 of DEAD-box ATP-dependent RNA helicase 3, chloroplastic OS=Arabidopsis thaliana GN=RH3		30				30
Q8LBI1	60S ribosomal protein L5-1 OS=Arabidopsis thaliana GN=ATL5 PE=2 SV=2		16	15			31
Q8S4Y1	Acetyl-CoA acetyltransferase, cytosolic 1 OS=Arabidopsis thaliana GN=AAT1 PE=2 SV=1					11	11
Q8VYK6	40S ribosomal protein S4-3 OS=Arabidopsis thaliana GN=RPS4D PE=2 SV=2		1	13			14
Q8VZB9	60S ribosomal protein L10a-1 OS=Arabidopsis thaliana GN=RPL10AA PE=2 SV=1			2			2
Q8VZC3	Delta-1-pyrroline-5-carboxylate dehydrogenase 12A1, mitochondrial OS=Arabidopsis thaliana GN=ALDH12A1 PE=2 SV=1					9	9
Q8W4K2	Mitochondrial 28S ribosomal protein S29-like protein OS=Arabidopsis thaliana GN=F6I1.13 PE=2 SV=1		13	14			27
Q8W4M5	Pyrophosphate--fructose 6-phosphate 1-phosphotransferase subunit beta 1 OS=Arabidopsis thaliana GN=PFP-BETA1 PE=2 SV=1		9				9
Q93VC7	Putative ribosomal protein S1 OS=Arabidopsis thaliana GN=At5g29771 PE=1 SV=1			11			11
Q93VG5	40S ribosomal protein S8-1 OS=Arabidopsis thaliana GN=RPS8A PE=2 SV=1			10			10
Q93VH9	40S ribosomal protein S4-1 OS=Arabidopsis thaliana GN=RPS4A PE=2 SV=1		15	1			16
Q93VP3	Eukaryotic translation initiation factor 5A-2 OS=Arabidopsis thaliana GN=At1g26630 PE=1 SV=1		4				4
Q93VR4	MLP-like protein 423 OS=Arabidopsis thaliana GN=MLP423 PE=1 SV=1		10	9		7	26
Q940P8	AT5g20890/F22D1_60 OS=Arabidopsis thaliana GN=At5g20890 PE=1 SV=1		9				9
Q941D6	Histone deacetylase 14 OS=Arabidopsis thaliana GN=HDA14 PE=2 SV=1					4	4
Q944G9	Probable fructose-bisphosphate aldolase 2, chloroplastic OS=Arabidopsis thaliana GN=FBA2 PE=1 SV=2					11	11
Q94AH9	Mediator of RNA polymerase II transcription subunit 36a OS=Arabidopsis thaliana GN=MED36A PE=1 SV=2			1			1
Q96291	2-Cys peroxiredoxin BAS1, chloroplastic OS=Arabidopsis thaliana GN=BAS1 PE=1 SV=2					6	6
Q96293	Actin-8 OS=Arabidopsis thaliana GN=ACT8 PE=1 SV=2		6	6		7	19
Q96528	Catalase-1 OS=Arabidopsis thaliana GN=CAT1 PE=1 SV=3					8	8
Q9C522	ATP-citrate synthase beta chain protein 1 OS=Arabidopsis thaliana GN=ACLB-1 PE=2 SV=1		13				13
Q9C5A9	ATP synthase subunit beta-3, mitochondrial OS=Arabidopsis thaliana GN=At5g08680 PE=2 SV=1			9		13	22
Q9C5M0	Mitochondrial dicarboxylate/tricarboxylate transporter DTC OS=Arabidopsis thaliana GN=DTC PE=1 SV=1		7	10		7	24
Q9C9C5	60S ribosomal protein L6-3 OS=Arabidopsis thaliana GN=RPL6C PE=2 SV=1		9	9			18
Q9CAF6	Probable DNA gyrase subunit A, chloroplastic/mitochondrial OS=Arabidopsis thaliana GN=GYRA PE=1 SV=2		11				11
Q9CAI7	Eukaryotic initiation factor 4A-3 OS=Arabidopsis thaliana GN=TIF4A-3 PE=1 SV=1		1			1	2
Q9CAV0	40S ribosomal protein S3a-1 OS=Arabidopsis thaliana GN=RPS3AA PE=1 SV=3		12	13			25
Q9CAX6	40S ribosomal protein S14-2 OS=Arabidopsis thaliana GN=RPS14B PE=1 SV=1		9				9
Q9FEF8	Probable mediator of RNA polymerase II transcription subunit 36b OS=Arabidopsis thaliana GN=MED36B PE=1 SV=1			10			10
Q9FGX1	ATP-citrate synthase beta chain protein 2 OS=Arabidopsis thaliana GN=ACLB-2 PE=1 SV=1		1			9	10
Q9FLT0	100 kDa coactivator-like protein OS=Arabidopsis thaliana GN=Tudor2 PE=2 SV=1		12	13		8	33
Q9FMU6	Mitochondrial phosphate carrier protein 3, mitochondrial OS=Arabidopsis thaliana GN=MPT3 PE=1 SV=1		10				10
Q9FN48	Calcium sensing receptor, chloroplastic OS=Arabidopsis thaliana GN=CAS PE=1 SV=1		10	12			22
Q9FR44	Phosphoethanolamine N-methyltransferase 1 OS=Arabidopsis thaliana GN=NMT1 PE=2 SV=1		8			7	15
Q9FWR4	Glutathione S-transferase DHAR1, mitochondrial OS=Arabidopsis thaliana GN=DHAR1 PE=1 SV=1					7	7
Q9FZ76	60S ribosomal protein L6-1 OS=Arabidopsis thaliana GN=RPL6A PE=2 SV=1			2			2
Q9LD57	Phosphoglycerate kinase 1, chloroplastic OS=Arabidopsis thaliana GN=PGK1 PE=1 SV=1					3	3
Q9LF33	UDP-glucose 6-dehydrogenase OS=Arabidopsis thaliana GN=T20K14_100 PE=2 SV=1					1	1
Q9LF98	Fructose-bisphosphate aldolase OS=Arabidopsis thaliana GN=F8J2_100 PE=1 SV=1		7	11		13	31
Q9LFH5	60S ribosomal protein L12-2 OS=Arabidopsis thaliana GN=RPL12B PE=1 SV=1		7	7			14
Q9LH52	Leucine-rich repeat protein FLR1 OS=Arabidopsis thaliana GN=T23B7.10 PE=2 SV=1		13	9		15	37
Q9LIA8	Probable UDP-glucose 6-dehydrogenase 1 OS=Arabidopsis thaliana GN=UGD1 PE=1 SV=1		11			10	21
Q9LKR8	At5g28500 OS=Arabidopsis thaliana GN=T26D3.4 PE=1 SV=1					4	4
Q9LMQ2	Chlorophyll A-B binding protein OS=Arabidopsis thaliana GN=F7H2.16 PE=2 SV=1		7	7		4	18
Q9LNC5	Elongation factor like protein OS=Arabidopsis thaliana GN=F9P14.8 PE=2 SV=1		11				11
Q9LPG6	Probable rhamnose biosynthetic enzyme 2 OS=Arabidopsis thaliana GN=RHM2 PE=1 SV=1			1			1
Q9LR30	Glutamate--glyoxylate aminotransferase 1 OS=Arabidopsis thaliana GN=GGAT1 PE=1 SV=1		16	13		17	46
Q9LRR9-2	Isoform 2 of Peroxisomal (S)-2-hydroxy-acid oxidase GLO1 OS=Arabidopsis thaliana GN=GLO1		12			15	27
Q9LRS0	Peroxisomal (S)-2-hydroxy-acid oxidase GLO2 OS=Arabidopsis thaliana GN=GLO2 PE=1 SV=1		3			4	7
Q9LS40	Protein ASPARTIC PROTEASE IN GUARD CELL 1 OS=Arabidopsis thaliana GN=ASPG1 PE=1 SV=1			6		5	11
Q9LST0	AT5g60160/f15l12_20 OS=Arabidopsis thaliana GN=At5g60160 PE=2 SV=1					7	7
Q9LT39	Leucine-rich repeat-containing protein OS=Arabidopsis thaliana GN=At3g20820 PE=1 SV=1		13	14		9	36
Q9LV28	Guanine nucleotide-binding protein subunit beta-like protein C OS=Arabidopsis thaliana GN=RACK1C PE=2 SV=1					8	8
Q9LY66	50S ribosomal protein L1, chloroplastic OS=Arabidopsis thaliana GN=RPL1 PE=1 SV=1			8			8
Q9LY74	AT3G63410 protein OS=Arabidopsis thaliana GN=MAA21_40 PE=2 SV=1					3	3
Q9LZH9	60S ribosomal protein L7a-2 OS=Arabidopsis thaliana GN=RPL7AB PE=1 SV=1		1	1			2
Q9LZS3	1,4-alpha-glucan-branching enzyme 2-2, chloroplastic/amyloplastic OS=Arabidopsis thaliana GN=SBE2.2 PE=1 SV=1					7	7
Q9M339	40S ribosomal protein S3-2 OS=Arabidopsis thaliana GN=RPS3B PE=1 SV=1			1			1
Q9M356	Aspartyl protease-like protein OS=Arabidopsis thaliana GN=F15G16.210 PE=4 SV=1		11	10		8	29
Q9M8Z8	Probable pectate lyase 8 OS=Arabidopsis thaliana GN=At3g07010 PE=2 SV=1			7			7
Q9S726	Putative ribose 5-phosphate isomerase OS=Arabidopsis thaliana GN=F7O18.28 PE=1 SV=1					3	3
Q9S7C0	Heat shock 70 kDa protein 14 OS=Arabidopsis thaliana GN=HSP70-14 PE=1 SV=1		11	12			23
Q9S7J7	At2g05070/F1O13.20 OS=Arabidopsis thaliana GN=LHCB2.2 PE=1 SV=1					3	3
Q9S7M0	AT5g54270/MDK4_9 OS=Arabidopsis thaliana GN=LHCB3*1 PE=2 SV=1		5			4	9
Q9SA52	Chloroplast stem-loop binding protein of 41 kDa b, chloroplastic OS=Arabidopsis thaliana GN=CSP41B PE=1 SV=1					6	6
Q9SAJ6	Glyceraldehyde 3-phosphate dehydrogenase OS=Arabidopsis thaliana GN=T8K14.5 PE=1 SV=1					3	3
Q9SAU2	D-ribulose-5-phosphate-3-epimerase OS=Arabidopsis thaliana GN=RPE PE=2 SV=1					3	3
Q9SE60	Methylenetetrahydrofolate reductase 1 OS=Arabidopsis thaliana GN=MTHFR1 PE=1 SV=1					11	11
Q9SF40	60S ribosomal protein L4-1 OS=Arabidopsis thaliana GN=RPL4A PE=2 SV=1		14	5			19
Q9SF85	Adenosine kinase 1 OS=Arabidopsis thaliana GN=ADK1 PE=1 SV=1		2	2			4
Q9SGY2	ATP-citrate synthase alpha chain protein 1 OS=Arabidopsis thaliana GN=ACLA-1 PE=1 SV=1		12				12
Q9SJQ9	Fructose-bisphosphate aldolase OS=Arabidopsis thaliana GN=At2g36460 PE=1 SV=1					1	1
Q9SJU4	Probable fructose-bisphosphate aldolase 1, chloroplastic OS=Arabidopsis thaliana GN=FBA1 PE=1 SV=2					3	3
Q9SN86	Malate dehydrogenase, chloroplastic OS=Arabidopsis thaliana GN=At3g47520 PE=1 SV=1					6	6
Q9SQI8	2-oxoacid dehydrogenases acyltransferase family protein OS=Arabidopsis thaliana GN=LTA2 PE=2 SV=1		8				8
Q9SRT9	UDP-arabinopyranose mutase 1 OS=Arabidopsis thaliana GN=RGP1 PE=1 SV=1					6	6
Q9SZJ5	Serine hydroxymethyltransferase, mitochondrial OS=Arabidopsis thaliana GN=SHM1 PE=1 SV=1					5	5
Q9XF87	At3g27700 OS=Arabidopsis thaliana GN=Lhcb2:4 PE=2 SV=1		4	4			8
Q9XF88	Chlorophyll a-b binding protein CP29.2, chloroplastic OS=Arabidopsis thaliana GN=LHCB4.2 PE=1 SV=1					4	4
Q9XJ27	30S ribosomal protein S9, chloroplastic OS=Arabidopsis thaliana GN=RPS9 PE=2 SV=1			5			5
Q9ZSM8	Histone-lysine N-methyltransferase EZA1 OS=Arabidopsis thaliana GN=EZA1 PE=2 SV=1		27	24			51

## Sheet: IP3
Accession Number	Description		pALP1-GFP	p35S::ALP1-GFP	p35S::GFP-CLF	p35S::GFP	Grand Total
Grand Total	#N/A		517	626	2045	818	4006
P93831	Histone-lysine N-methyltransferase CLF OS=Arabidopsis thaliana GN=CLF PE=1 SV=2		1		64		65
Q9SJT9	Coatomer subunit alpha-2 OS=Arabidopsis thaliana GN=At2g21390 PE=2 SV=1		7	4	50	7	68
P22953	Probable mediator of RNA polymerase II transcription subunit 37e OS=Arabidopsis thaliana GN=MED37E PE=1 SV=3		12	13	35		60
Q9ASR1	At1g56070/T6H22_13 OS=Arabidopsis thaliana GN=T6H22.13 PE=1 SV=1		6	8	34	16	64
Q8L6Y4	Polycomb group protein EMBRYONIC FLOWER 2 OS=Arabidopsis thaliana GN=EMF2 PE=1 SV=2		8	7	33		48
Q9S7C0-2	Isoform 2 of Heat shock 70 kDa protein 14 OS=Arabidopsis thaliana GN=HSP70-14		15	22	33		70
Q9SUM4	Nuclear coiled-coil protein AT4g30200 OS=Arabidopsis thaliana GN=F9N11.50 PE=2 SV=1				33		33
O49607	Putative subtilisin serine protease OS=Arabidopsis thaliana GN=M4E13.40 PE=1 SV=1		16	26	30	25	97
P38418	Lipoxygenase 2, chloroplastic OS=Arabidopsis thaliana GN=LOX2 PE=1 SV=1		10	9	29	15	63
Q9ASR0	Tubulin beta-3 chain OS=Arabidopsis thaliana GN=TUBB3 PE=2 SV=2		8	11	27	14	60
Q9LT47	Polycomb group protein FERTILIZATION-INDEPENDENT ENDOSPERM OS=Arabidopsis thaliana GN=FIE PE=1 SV=2		6	5	26		37
O03042	Ribulose bisphosphate carboxylase large chain OS=Arabidopsis thaliana GN=rbcL PE=1 SV=1		14	15	25	21	75
O22467	Histone-binding protein MSI1 OS=Arabidopsis thaliana GN=MSI1 PE=1 SV=1		5	5	25		35
Q42472	Glutamate decarboxylase 2 OS=Arabidopsis thaliana GN=GAD2 PE=1 SV=1				25		25
Q9SIV2	26S proteasome non-ATPase regulatory subunit 2 1A OS=Arabidopsis thaliana GN=RPN1A PE=1 SV=2		2		25		27
Q9FPT1	Ubiquitin carboxyl-terminal hydrolase 12 OS=Arabidopsis thaliana GN=UBP12 PE=1 SV=2				24		24
F4J1E2	Coatomer subunit beta~-3 OS=Arabidopsis thaliana GN=At3g15980 PE=4 SV=1				22		22
Q8RY71	Epithiospecifier protein OS=Arabidopsis thaliana GN=ESP PE=1 SV=2		8	8	22	15	53
Q9SV21	Coatomer subunit beta-1 OS=Arabidopsis thaliana GN=At4g31480 PE=1 SV=2				22		22
F4JL11	Importin subunit alpha OS=Arabidopsis thaliana GN=IMPA-2 PE=3 SV=1				21		21
P25857	Glyceraldehyde-3-phosphate dehydrogenase B, chloroplastic OS=Arabidopsis thaliana GN=GAPB PE=1 SV=2		7	9	21	11	48
Q0WW26	Coatomer subunit gamma OS=Arabidopsis thaliana GN=At4g34450 PE=1 SV=2		2		20		22
Q94A40	Coatomer subunit alpha-1 OS=Arabidopsis thaliana GN=At1g62020 PE=1 SV=2				20	2	22
P25858	Glyceraldehyde-3-phosphate dehydrogenase 1, cytosolic OS=Arabidopsis thaliana GN=GAPC1 PE=1 SV=2			1	19		20
Q0WLB5	Clathrin heavy chain 2 OS=Arabidopsis thaliana GN=CHC2 PE=1 SV=1				19	2	21
Q38970	Acetyl-CoA carboxylase 1 OS=Arabidopsis thaliana GN=ACC1 PE=1 SV=1				19		19
Q9LHF5	Emb|CAB52464.1 OS=Arabidopsis thaliana GN=VIL1 PE=2 SV=1				19		19
Q9FY48	E3 ubiquitin-protein ligase KEG OS=Arabidopsis thaliana GN=KEG PE=1 SV=2				18		18
F4ISI7	Nucleosome assembly protein 1;2 OS=Arabidopsis thaliana GN=NAP1;2 PE=3 SV=1				17		17
Q08467-3	Isoform 3 of Casein kinase II subunit alpha-1 OS=Arabidopsis thaliana GN=CKA1				17		17
Q39043	Mediator of RNA polymerase II transcription subunit 37f OS=Arabidopsis thaliana GN=MED37F PE=1 SV=2		6	8	17		31
Q9LYD9	Protein EMBRYONIC FLOWER 1 OS=Arabidopsis thaliana GN=EMF1 PE=1 SV=1				17		17
O50008	5-methyltetrahydropteroyltriglutamate--homocysteine methyltransferase OS=Arabidopsis thaliana GN=CIMS PE=1 SV=1		6	9	16	10	41
P41376	Eukaryotic initiation factor 4A-1 OS=Arabidopsis thaliana GN=TIF4A-1 PE=1 SV=1		4		16		20
Q9LUT2	S-adenosylmethionine synthase 4 OS=Arabidopsis thaliana GN=METK4 PE=1 SV=1		4	3	16	5	28
P10896	Ribulose bisphosphate carboxylase/oxygenase activase, chloroplastic OS=Arabidopsis thaliana GN=RCA PE=1 SV=2		5	8	15		28
P19366	ATP synthase subunit beta, chloroplastic OS=Arabidopsis thaliana GN=atpB PE=1 SV=2		5	5	15	8	33
P25856	Glyceraldehyde-3-phosphate dehydrogenase A, chloroplastic OS=Arabidopsis thaliana GN=GAPA PE=1 SV=3		10	12	15	10	47
P29511	Tubulin alpha-6 chain OS=Arabidopsis thaliana GN=TUBA6 PE=2 SV=1				15		15
P53492	Actin-7 OS=Arabidopsis thaliana GN=ACT7 PE=1 SV=1		6	10	15	11	42
Q96321	Importin subunit alpha-1 OS=Arabidopsis thaliana GN=KAP1 PE=1 SV=2				15		15
Q9FI56	Chaperone protein ClpC1, chloroplastic OS=Arabidopsis thaliana GN=CLPC1 PE=1 SV=1		5		15	7	27
Q9SEI4	26S protease regulatory subunit 6B homolog OS=Arabidopsis thaliana GN=RPT3 PE=1 SV=1			2	15		17
Q9SSB5	26S protease regulatory subunit 7 homolog A OS=Arabidopsis thaliana GN=RPT1A PE=2 SV=1				15		15
O65351	Subtilisin-like protease OS=Arabidopsis thaliana GN=ARA12 PE=1 SV=1		3	5	14	6	28
P0DH99	Elongation factor 1-alpha 1 OS=Arabidopsis thaliana GN=A1 PE=1 SV=1		8	7	14	8	37
P17745	Elongation factor Tu, chloroplastic OS=Arabidopsis thaliana GN=TUFA PE=1 SV=1		5	5	14	5	29
P21240	Chaperonin 60 subunit beta 1, chloroplastic OS=Arabidopsis thaliana GN=CPN60B1 PE=1 SV=3				14		14
P56757	ATP synthase subunit alpha, chloroplastic OS=Arabidopsis thaliana GN=atpA PE=1 SV=1		9	5	14	8	36
Q946J8	Chromo domain-containing protein LHP1 OS=Arabidopsis thaliana GN=LHP1 PE=1 SV=2				14		14
Q9LNJ3	Aspartyl protease-like protein OS=Arabidopsis thaliana GN=F6F3.10 PE=2 SV=1		1	6	14	2	23
O65719	Heat shock 70 kDa protein 3 OS=Arabidopsis thaliana GN=HSP70-3 PE=1 SV=1		1	1	13	1	16
O81283	Translocase of chloroplast 159, chloroplastic OS=Arabidopsis thaliana GN=TOC159 PE=1 SV=1				13		13
P31167	ADP,ATP carrier protein 1, mitochondrial OS=Arabidopsis thaliana GN=AAC1 PE=1 SV=2		2	5	13	7	27
P55737	Heat shock protein 90-2 OS=Arabidopsis thaliana GN=HSP90-2 PE=1 SV=1				13		13
Q42547	Catalase-3 OS=Arabidopsis thaliana GN=CAT3 PE=1 SV=3				13	17	30
Q9LH52	Leucine-rich repeat protein FLR1 OS=Arabidopsis thaliana GN=T23B7.10 PE=2 SV=1		7	10	13	14	44
Q9SL67	26S proteasome regulatory subunit 4 homolog B OS=Arabidopsis thaliana GN=RPT2B PE=2 SV=1		1		13		14
Q9STE8	Protein TOC75-3, chloroplastic OS=Arabidopsis thaliana GN=TOC75-3 PE=1 SV=1				13		13
Q9ZUF6	Putative subtilisin serine protease OS=Arabidopsis thaliana GN=At2g05920 PE=2 SV=1		4	4	13	11	32
B3H581	Protease Do-like 2 OS=Arabidopsis thaliana GN=DEGP2 PE=4 SV=1		1		12	1	14
O49485	D-3-phosphoglycerate dehydrogenase OS=Arabidopsis thaliana GN=AT4g34200 PE=1 SV=1		3	2	12	4	21
P21238	Chaperonin 60 subunit alpha 1, chloroplastic OS=Arabidopsis thaliana GN=CPN60A1 PE=1 SV=2				12		12
P92549	ATP synthase subunit alpha, mitochondrial OS=Arabidopsis thaliana GN=ATPA PE=1 SV=2			1	12	5	18
Q9LNU4	Probable 26S proteasome non-ATPase regulatory subunit 3a OS=Arabidopsis thaliana GN=EMB2719 PE=1 SV=3				12		12
Q9LP45	26S proteasome non-ATPase regulatory subunit 11 OS=Arabidopsis thaliana GN=RPN6A PE=1 SV=1				12		12
Q9LT39	Leucine-rich repeat-containing protein OS=Arabidopsis thaliana GN=At3g20820 PE=1 SV=1		6	10	12	7	35
Q9LVA0	BAG family molecular chaperone regulator 7 OS=Arabidopsis thaliana GN=BAG7 PE=1 SV=1		3	4	12	13	32
Q9SEI2	26S protease regulatory subunit 6A homolog A OS=Arabidopsis thaliana GN=RPT5A PE=2 SV=1		2		12		14
Q9SQR8	Protein kinase-like protein OS=Arabidopsis thaliana GN=T11I18.5 PE=1 SV=1				12		12
F4J5I0	SIT4 phosphatase-associated family protein OS=Arabidopsis thaliana GN=At3g45190 PE=4 SV=1				11		11
O48844	26S proteasome regulatory subunit OS=Arabidopsis thaliana GN=At2g32730 PE=1 SV=1				11		11
P29197	Chaperonin CPN60, mitochondrial OS=Arabidopsis thaliana GN=CPN60 PE=1 SV=2				11		11
Q39085	Delta(24)-sterol reductase OS=Arabidopsis thaliana GN=DIM PE=1 SV=2				11	3	14
Q9C5U3	26S protease regulatory subunit 8 homolog A OS=Arabidopsis thaliana GN=RPT6A PE=2 SV=1				11		11
Q9LK36	Adenosylhomocysteinase 2 OS=Arabidopsis thaliana GN=SAHH2 PE=1 SV=1				11		11
Q9SYM5	Probable rhamnose biosynthetic enzyme 1 OS=Arabidopsis thaliana GN=RHM1 PE=1 SV=1		1	1	11	3	16
F4IVJ8	Proteasome component ECM29 OS=Arabidopsis thaliana GN=At2g26780 PE=4 SV=1				10		10
F4J7I2	Ubiquitin carboxyl-terminal hydrolase OS=Arabidopsis thaliana GN=UBP13 PE=3 SV=1				10		10
F4KFD7	26S proteasome regulatory subunit N5 OS=Arabidopsis thaliana GN=EMB2107 PE=4 SV=1				10		10
O23654	V-type proton ATPase catalytic subunit A OS=Arabidopsis thaliana GN=VHA-A PE=1 SV=1		3		10	3	16
P42734	Probable cinnamyl alcohol dehydrogenase 9 OS=Arabidopsis thaliana GN=CAD9 PE=2 SV=2		3	5	10	7	25
P54609	Cell division control protein 48 homolog A OS=Arabidopsis thaliana GN=CDC48A PE=1 SV=1			2	10	3	15
P56765	Acetyl-coenzyme A carboxylase carboxyl transferase subunit beta, chloroplastic OS=Arabidopsis thaliana GN=accD PE=1 SV=2			3	10		13
Q42525	Hexokinase-1 OS=Arabidopsis thaliana GN=HXK1 PE=1 SV=2		1	2	10	1	14
Q8W5B1	Polycomb group protein VERNALIZATION 2 OS=Arabidopsis thaliana GN=VRN2 PE=1 SV=2				10		10
Q93VR4	MLP-like protein 423 OS=Arabidopsis thaliana GN=MLP423 PE=1 SV=1		2	3	10	8	23
Q9FJH6	ABC transporter F family member 1 OS=Arabidopsis thaliana GN=ABCF1 PE=1 SV=1				10		10
Q9FLI4	Putative subtilisin serine protease OS=Arabidopsis thaliana GN=SBT1.3 PE=2 SV=1		4	6	10		20
Q9LVJ1	At3g14067 OS=Arabidopsis thaliana GN=At3g14067 PE=1 SV=1		4	10	10	5	29
Q9MAK9	26S protease regulatory subunit S10B homolog B OS=Arabidopsis thaliana GN=RPT4B PE=2 SV=1				10		10
Q9SZI2	Nucleosome assembly protein 1-like 1 OS=Arabidopsis thaliana GN=F20B18.220 PE=2 SV=1				10		10
F4JYE0	Biotin carboxylase OS=Arabidopsis thaliana GN=CAC2 PE=4 SV=1		6		9	8	23
P25696	Bifunctional enolase 2/transcriptional activator OS=Arabidopsis thaliana GN=ENO2 PE=1 SV=1		6	1	9	6	22
Q39247	Serine/threonine protein phosphatase 2A 55 kDa regulatory subunit B beta isoform OS=Arabidopsis thaliana GN=PP2AB2 PE=2 SV=1				9		9
Q93Y35	Probable 26S proteasome non-ATPase regulatory subunit 6 OS=Arabidopsis thaliana GN=At4g24820 PE=2 SV=1				9		9
Q94K49	Putative uncharacterized protein At3g63270 OS=Arabidopsis thaliana GN=At3g63270 PE=2 SV=1		14	17	9	3	43
Q9LD43	Acetyl-coenzyme A carboxylase carboxyl transferase subunit alpha, chloroplastic OS=Arabidopsis thaliana GN=CAC3 PE=1 SV=1				9		9
Q9LIA8	Probable UDP-glucose 6-dehydrogenase 1 OS=Arabidopsis thaliana GN=UGD1 PE=1 SV=1				9	1	10
F4J110	Protein transport protein SEC31 OS=Arabidopsis thaliana GN=At3g63460 PE=4 SV=1				8		8
O64816	Casein kinase II subunit alpha, chloroplastic OS=Arabidopsis thaliana GN=At2g23070 PE=2 SV=1				8		8
O82663	Succinate dehydrogenase [ubiquinone] flavoprotein subunit 1, mitochondrial OS=Arabidopsis thaliana GN=SDH1-1 PE=1 SV=1		1		8		9
Q8LA13	DEAD-box ATP-dependent RNA helicase 11 OS=Arabidopsis thaliana GN=RH11 PE=2 SV=1		1	1	8		10
Q94K05	At3g03960 OS=Arabidopsis thaliana GN=T11I18.7 PE=2 SV=1		1		8	2	11
Q9C522	ATP-citrate synthase beta chain protein 1 OS=Arabidopsis thaliana GN=ACLB-1 PE=2 SV=1		2		8	6	16
Q9C5A9	ATP synthase subunit beta-3, mitochondrial OS=Arabidopsis thaliana GN=At5g08680 PE=2 SV=1			3	8	4	15
Q9LX28	At3g59430 OS=Arabidopsis thaliana GN=F25L23_290 PE=2 SV=1				8		8
Q9SIP7	40S ribosomal protein S3-1 OS=Arabidopsis thaliana GN=RPS3A PE=1 SV=1			3	8		11
Q9SJL8	S-adenosylmethionine synthase 3 OS=Arabidopsis thaliana GN=METK3 PE=1 SV=1		2	7	8	6	23
F4K1Z5	Histone deacetylase 5 OS=Arabidopsis thaliana GN=HDA05 PE=4 SV=1				7		7
O65449	At4g22010 OS=Arabidopsis thaliana GN=AT4g22010 PE=2 SV=1		4	6	7	3	20
O82122	Vegetative storage protein 2 OS=Arabidopsis thaliana GN=VSP2 PE=1 SV=1		1	1	7		9
P0DH91	ADP-ribosylation factor 2-B OS=Arabidopsis thaliana GN=ARF2-B PE=2 SV=1		1		7	3	11
P25697	Phosphoribulokinase, chloroplastic OS=Arabidopsis thaliana GN=At1g32060 PE=1 SV=1				7	8	15
P29515	Tubulin beta-7 chain OS=Arabidopsis thaliana GN=TUBB7 PE=2 SV=1			1	7		8
P48578	Serine/threonine-protein phosphatase PP2A-3 catalytic subunit OS=Arabidopsis thaliana GN=PP2A3 PE=2 SV=1				7		7
P56777	Photosystem II CP47 chlorophyll apoprotein OS=Arabidopsis thaliana GN=psbB PE=1 SV=1			1	7	4	12
Q3E7K8	Polyubiquitin 12 OS=Arabidopsis thaliana GN=UBQ12 PE=3 SV=1				7		7
Q56YA5	Serine--glyoxylate aminotransferase OS=Arabidopsis thaliana GN=AGT1 PE=1 SV=2		3	2	7	9	21
Q8VZC3	Delta-1-pyrroline-5-carboxylate dehydrogenase 12A1, mitochondrial OS=Arabidopsis thaliana GN=ALDH12A1 PE=2 SV=1		1		7	7	15
Q8W4E2	V-type proton ATPase subunit B3 OS=Arabidopsis thaliana GN=VHA-B3 PE=2 SV=1				7		7
Q93Y22	Coatomer subunit delta OS=Arabidopsis thaliana GN=At5g05010 PE=1 SV=2				7		7
Q941D6	Histone deacetylase 14 OS=Arabidopsis thaliana GN=HDA14 PE=2 SV=1		2		7	3	12
Q94K07	Nucleosome assembly protein OS=Arabidopsis thaliana GN=MHM17.6 PE=2 SV=1				7		7
Q9LF98	Fructose-bisphosphate aldolase OS=Arabidopsis thaliana GN=F8J2_100 PE=1 SV=1		3		7	7	17
Q9LID3	Casein kinase-like protein OS=Arabidopsis thaliana GN=At3g13670 PE=2 SV=1				7		7
Q9M356	Aspartyl protease-like protein OS=Arabidopsis thaliana GN=F15G16.210 PE=4 SV=1		3		7	5	15
Q9SKX4	50S ribosomal protein L3-1, chloroplastic OS=Arabidopsis thaliana GN=RPL3A PE=1 SV=1		2	5	7		14
F4HQF0	Coatomer subunit beta~-1 OS=Arabidopsis thaliana GN=At1g79990 PE=4 SV=1				6		6
F4IHK9	Glycine-rich RNA-binding protein 7 OS=Arabidopsis thaliana GN=CCR2 PE=4 SV=1		3	3	6	3	15
F4J5R9	Tetratricopeptide repeat (TPR)-containing protein OS=Arabidopsis thaliana GN=At3g52140 PE=3 SV=1				6		6
P21218	Protochlorophyllide reductase B, chloroplastic OS=Arabidopsis thaliana GN=PORB PE=1 SV=3		2		6	3	11
P37702-2	Isoform 2 of Myrosinase 1 OS=Arabidopsis thaliana GN=TGG1				6	5	11
Q8GXJ1	Histone deacetylase 15 OS=Arabidopsis thaliana GN=HDA15 PE=2 SV=2				6		6
Q93VG5	40S ribosomal protein S8-1 OS=Arabidopsis thaliana GN=RPS8A PE=2 SV=1			2	6		8
Q96293	Actin-8 OS=Arabidopsis thaliana GN=ACT8 PE=1 SV=2				6	2	8
Q96528	Catalase-1 OS=Arabidopsis thaliana GN=CAT1 PE=1 SV=3				6	4	10
Q9C9C5	60S ribosomal protein L6-3 OS=Arabidopsis thaliana GN=RPL6C PE=2 SV=1		1	2	6		9
Q9ZT91	Elongation factor Tu, mitochondrial OS=Arabidopsis thaliana GN=TUFA PE=1 SV=1		2		6	3	11
P22954	Probable mediator of RNA polymerase II transcription subunit 37c OS=Arabidopsis thaliana GN=MED37D PE=1 SV=2		1	1	5	1	8
P29516	Tubulin beta-8 chain OS=Arabidopsis thaliana GN=TUBB8 PE=2 SV=2		1		5		6
P32961	Nitrilase 1 OS=Arabidopsis thaliana GN=NIT1 PE=1 SV=2			1	5	5	11
Q38821-2	Isoform 2 of Serine/threonine protein phosphatase 2A 55 kDa regulatory subunit B alpha isoform OS=Arabidopsis thaliana GN=PP2AB1				5		5
Q5W7F2	ADP-ribosylation factor GTPase-activating protein AGD3 OS=Arabidopsis thaliana GN=AGD3 PE=1 SV=1				5		5
Q8H156	GTP-binding nuclear protein Ran-3 OS=Arabidopsis thaliana GN=RAN3 PE=1 SV=2				5	5	10
Q9LS40	Protein ASPARTIC PROTEASE IN GUARD CELL 1 OS=Arabidopsis thaliana GN=ASPG1 PE=1 SV=1				5		5
Q9M2F9	DEAD-box ATP-dependent RNA helicase 52 OS=Arabidopsis thaliana GN=RH52 PE=2 SV=1		2	1	5		8
Q9M2X3	Telomere repeat-binding factor 3 OS=Arabidopsis thaliana GN=TRB3 PE=1 SV=1				5		5
B9DHQ0	Tubulin alpha-5 chain OS=Arabidopsis thaliana GN=TUBA5 PE=2 SV=2		2	3	4	3	12
P17562	S-adenosylmethionine synthase 2 OS=Arabidopsis thaliana GN=SAM2 PE=1 SV=1				4	10	14
P23686	S-adenosylmethionine synthase 1 OS=Arabidopsis thaliana GN=SAM1 PE=1 SV=2			2	4		6
P56778	Photosystem II CP43 chlorophyll apoprotein OS=Arabidopsis thaliana GN=psbC PE=1 SV=3		2	1	4	3	10
Q6XJG8	26S proteasome non-ATPase regulatory subunit 2 1B OS=Arabidopsis thaliana GN=RPN1B PE=2 SV=1				4		4
Q9C827	Coatomer subunit beta~-2 OS=Arabidopsis thaliana GN=At1g52360 PE=2 SV=1				4		4
Q9FK25	Flavone 3~-O-methyltransferase 1 OS=Arabidopsis thaliana GN=OMT1 PE=1 SV=1		1	2	4	5	12
Q9SV20	Coatomer subunit beta-2 OS=Arabidopsis thaliana GN=At4g31490 PE=2 SV=2		3	2	4		9
F4HQD5	Heat shock protein 70 OS=Arabidopsis thaliana GN=At1g79920 PE=3 SV=1			3	3		6
P0CJ46	Actin-1 OS=Arabidopsis thaliana GN=ACT1 PE=1 SV=1		2	1	3	1	7
P24636	Tubulin beta-4 chain OS=Arabidopsis thaliana GN=TUBB4 PE=2 SV=2		3		3		6
P29513	Tubulin beta-5 chain OS=Arabidopsis thaliana GN=TUBB5 PE=2 SV=1			1	3	3	7
Q08466	Casein kinase II subunit alpha-2 OS=Arabidopsis thaliana GN=CKA2 PE=2 SV=3		2	4	3		9
Q9LF33	UDP-glucose 6-dehydrogenase OS=Arabidopsis thaliana GN=T20K14_100 PE=2 SV=1		3		3	5	11
Q9LPW0	At1g12900 OS=Arabidopsis thaliana GN=F13K23.15 PE=1 SV=1		1	1	3		5
Q9LQR8	Probable 26S proteasome non-ATPase regulatory subunit 3b OS=Arabidopsis thaliana GN=At1g75990 PE=2 SV=2				3		3
Q9LST0	AT5g60160/f15l12_20 OS=Arabidopsis thaliana GN=At5g60160 PE=2 SV=1				3	7	10
F4IVR2	Chaperonin CPN60-like 1 OS=Arabidopsis thaliana GN=HSP60-2 PE=3 SV=1				2		2
O23255	Adenosylhomocysteinase 1 OS=Arabidopsis thaliana GN=SAHH1 PE=1 SV=1		2	4	2	9	17
O49195	Vegetative storage protein 1 OS=Arabidopsis thaliana GN=VSP1 PE=2 SV=2		2	8	2	2	14
P25819	Catalase-2 OS=Arabidopsis thaliana GN=CAT2 PE=1 SV=3				2	5	7
P29517	Tubulin beta-9 chain OS=Arabidopsis thaliana GN=TUBB9 PE=2 SV=1				2		2
Q8L6Y4-2	Isoform 2 of Polycomb group protein EMBRYONIC FLOWER 2 OS=Arabidopsis thaliana GN=EMF2				2		2
Q9MAT0	26S proteasome regulatory subunit N2 OS=Arabidopsis thaliana GN=F13M7.20 PE=1 SV=1				2		2
F4JF64	Clp ATPase OS=Arabidopsis thaliana GN=HSP93-III PE=3 SV=1				1		1
P11139	Tubulin alpha-1 chain OS=Arabidopsis thaliana GN=TUBA1 PE=2 SV=1			1	1		2
P41377	Eukaryotic initiation factor 4A-2 OS=Arabidopsis thaliana GN=TIF4A-2 PE=1 SV=1				1	1	2
Q0WNJ6	Clathrin heavy chain 1 OS=Arabidopsis thaliana GN=CHC1 PE=1 SV=1		2		1	1	4
Q39247-2	Isoform 2 of Serine/threonine protein phosphatase 2A 55 kDa regulatory subunit B beta isoform OS=Arabidopsis thaliana GN=PP2AB2		1		1		2
Q9C7X7	Heat shock 70 kDa protein 18 OS=Arabidopsis thaliana GN=HSP70-18 PE=1 SV=1			1	1		2
Q9FX54	Glyceraldehyde-3-phosphate dehydrogenase 2, cytosolic OS=Arabidopsis thaliana GN=GAPC2 PE=1 SV=1		3	9	1	7	20
Q9LHA8	Probable mediator of RNA polymerase II transcription subunit 37c OS=Arabidopsis thaliana GN=MED37C PE=1 SV=1				1		1
Q9LKR3	Mediator of RNA polymerase II transcription subunit 37a OS=Arabidopsis thaliana GN=MED37A PE=1 SV=1			2	1		3
Q9LPG6	Probable rhamnose biosynthetic enzyme 2 OS=Arabidopsis thaliana GN=RHM2 PE=1 SV=1				1		1
Q9S9N1	Heat shock 70 kDa protein 5 OS=Arabidopsis thaliana GN=HSP70-5 PE=2 SV=1		1	1	1		3
Q9ZPS3	Glutamate decarboxylase 4 OS=Arabidopsis thaliana GN=GAD4 PE=2 SV=1				1		1
A8MQR4	60S acidic ribosomal protein P0-2 OS=Arabidopsis thaliana GN=At3g09200 PE=1 SV=1		2				2
A8MR07	Pyruvate kinase OS=Arabidopsis thaliana GN=At3g52990 PE=2 SV=1			1			1
A8MR12	26S proteasome non-ATPase regulatory subunit 14 OS=Arabidopsis thaliana GN=At5g23540 PE=4 SV=1			1			1
A8MRV1	Histone H4 OS=Arabidopsis thaliana GN=At1g07660 PE=3 SV=1			3			3
A8MRZ7	Translational initiation factor 4A-1 OS=Arabidopsis thaliana GN=EIF4A1 PE=3 SV=1			5		5	10
A8MS55	Nuclear transport factor 2B OS=Arabidopsis thaliana GN=NTF2B PE=4 SV=1					2	2
A8MS68	Dihydrolipoyl dehydrogenase OS=Arabidopsis thaliana GN=LPD1 PE=3 SV=1			1			1
A8MS83	60S ribosomal protein L23a-2 OS=Arabidopsis thaliana GN=RPL23AB PE=3 SV=1			1			1
A8MSC5	AT2G47470 protein OS=Arabidopsis thaliana GN=UNE5 PE=2 SV=1					2	2
B3H4B8	Putative peroxisomal (S)-2-hydroxy-acid oxidase 2 OS=Arabidopsis thaliana GN=At3g14420 PE=4 SV=1					3	3
B3H533	AAA-type ATPase family protein OS=Arabidopsis thaliana GN=At1g45000 PE=4 SV=1					3	3
B3H5S2	Ribulose bisphosphate carboxylase small chain OS=Arabidopsis thaliana GN=At5g38410 PE=3 SV=1			2		1	3
B3H5W6	AT5G35180 protein OS=Arabidopsis thaliana GN=At5g35180 PE=2 SV=1			1			1
B3H5Y8	Glycine dehydrogenase [decarboxylating] 2 OS=Arabidopsis thaliana GN=GLDP1 PE=4 SV=1		1				1
B9DFQ9	AT5G37510 protein OS=Arabidopsis thaliana GN=EMB1467 PE=2 SV=1			1		2	3
B9DG18	AT1G20620 protein OS=Arabidopsis thaliana GN=CAT3 PE=2 SV=1		7	8			15
F4HRW5	60S ribosomal protein L17-2 OS=Arabidopsis thaliana GN=At1g67430 PE=3 SV=1		1				1
F4HSP7	Anther-specific proline-rich protein APG OS=Arabidopsis thaliana GN=At1g20130 PE=4 SV=1		1				1
F4HU93	L-ascorbate peroxidase OS=Arabidopsis thaliana GN=APX1 PE=3 SV=1					4	4
F4HVY0	Protein ECERIFERUM 1 OS=Arabidopsis thaliana GN=CER1 PE=1 SV=1			1			1
F4HWJ6	Arabinogalactan protein 31 OS=Arabidopsis thaliana GN=AGP31 PE=4 SV=1					3	3
F4I3L1	Phosphoglycerate kinase OS=Arabidopsis thaliana GN=At1g56190 PE=3 SV=1					3	3
F4ICX0	Coatomer subunit beta~-2 OS=Arabidopsis thaliana GN=At1g52360 PE=4 SV=1		2				2
F4ICZ4	Alpha/beta-hydrolase domain-containing protein OS=Arabidopsis thaliana GN=At1g52510 PE=4 SV=1			1			1
F4IF15	Protein HOTHEAD OS=Arabidopsis thaliana GN=HTH PE=3 SV=1		1				1
F4IFZ9	Gamma-glutamyl phosphate reductase OS=Arabidopsis thaliana GN=P5CS1 PE=4 SV=1					1	1
F4IMB5	ATP synthase subunit alpha OS=Arabidopsis thaliana GN=At2g07698 PE=2 SV=1		2				2
F4INS6	NADP-dependent glyceraldehyde-3-phosphate dehydrogenase OS=Arabidopsis thaliana GN=ALDH11A3 PE=3 SV=1					4	4
F4IT48	60S ribosomal protein L7-3 OS=Arabidopsis thaliana GN=At2g44120 PE=3 SV=1		1				1
F4IVZ7	Ribulose bisphosphate carboxylase/oxygenase activase OS=Arabidopsis thaliana GN=RCA PE=4 SV=1					9	9
F4J109	Protein transport protein SEC31 OS=Arabidopsis thaliana GN=At3g63460 PE=4 SV=1		1				1
F4J8K6	RNA binding protein OS=Arabidopsis thaliana GN=At3g11964 PE=4 SV=1			2			2
F4J8S1	Histone deacetylase 15 OS=Arabidopsis thaliana GN=HDA15 PE=4 SV=1		1				1
F4J8V9	Actin 2 OS=Arabidopsis thaliana GN=ACT2 PE=3 SV=1		1				1
F4JBZ5	Sulfite oxidase OS=Arabidopsis thaliana GN=SOX PE=4 SV=1		1	1			2
F4JFV6	(S)-2-hydroxy-acid oxidase OS=Arabidopsis thaliana GN=At3g14415 PE=4 SV=1			2			2
F4JM86	Catalase OS=Arabidopsis thaliana GN=CAT2 PE=3 SV=1			1			1
F4JNZ8	Beta-adaptin-like protein B OS=Arabidopsis thaliana GN=At4g11380 PE=4 SV=1		1				1
F4JTQ0	V-type proton ATPase subunit B2 OS=Arabidopsis thaliana GN=At4g38510 PE=3 SV=1			1			1
F4JVB9	Glycine-rich RNA-binding protein 8 OS=Arabidopsis thaliana GN=CCR1 PE=4 SV=1		1				1
F4JWF3	DEAD-box ATP-dependent RNA helicase 56 OS=Arabidopsis thaliana GN=At5g11170 PE=4 SV=1					3	3
F4K007	Luminal-binding protein 2 OS=Arabidopsis thaliana GN=BIP2 PE=3 SV=1					3	3
F4K015	Dynamin-related protein 1A OS=Arabidopsis thaliana GN=DL1 PE=3 SV=1					5	5
F4K180	DEAD-box ATP-dependent RNA helicase 3 OS=Arabidopsis thaliana GN=emb1138 PE=4 SV=1		2				2
F4K292	Deoxyhypusine synthase OS=Arabidopsis thaliana GN=DHS PE=4 SV=1			2			2
F4K5C7	40S ribosomal protein S4-2 OS=Arabidopsis thaliana GN=At5g07090 PE=4 SV=1			6			6
F4K6B6	Heat shock protein 81-2 OS=Arabidopsis thaliana GN=HSP81-2 PE=3 SV=1					3	3
F4K6N0	TUDOR-SN protein 1 OS=Arabidopsis thaliana GN=Tudor1 PE=2 SV=1		1	1			2
F4K8I9	Uncharacterized protein OS=Arabidopsis thaliana GN=At5g28500 PE=4 SV=1		1				1
F4KCE5	Heat shock 70kDa protein 1/8 OS=Arabidopsis thaliana GN=HSC70-1 PE=3 SV=1					15	15
F4KDU5	60S ribosomal protein L4-2 OS=Arabidopsis thaliana GN=At5g02870 PE=4 SV=1			2			2
F4KEX3	Malate dehydrogenase OS=Arabidopsis thaliana GN=At5g58330 PE=3 SV=1					1	1
F4KGU2	40S ribosomal protein S6-2 OS=Arabidopsis thaliana GN=EMB3010 PE=4 SV=1			2			2
F4KHF4	3-oxoacyl-[acyl-carrier-protein] synthase I OS=Arabidopsis thaliana GN=KAS I PE=3 SV=1					1	1
O03986	Heat shock protein 90-4 OS=Arabidopsis thaliana GN=HSP90-4 PE=2 SV=1			3			3
O04379	Protein argonaute 1 OS=Arabidopsis thaliana GN=AGO1 PE=1 SV=1					5	5
O04496	Aspartyl protease-like protein OS=Arabidopsis thaliana GN=F21M12.13 PE=2 SV=1					1	1
O04603	50S ribosomal protein L5, chloroplastic OS=Arabidopsis thaliana GN=RPL5 PE=1 SV=1			1			1
O04621	A_IG002N01.14 protein OS=Arabidopsis thaliana GN=A_IG002N01.14 PE=2 SV=1		1	2			3
O22714	Pentatricopeptide repeat-containing protein At1g60770 OS=Arabidopsis thaliana GN=At1g60770 PE=2 SV=1			1			1
O22899	Probable pre-mRNA-splicing factor ATP-dependent RNA helicase OS=Arabidopsis thaliana GN=At2g47250 PE=2 SV=1					2	2
O23240	D-2-hydroxyglutarate dehydrogenase, mitochondrial OS=Arabidopsis thaliana GN=D2HGDH PE=1 SV=3					5	5
O49299	Probable phosphoglucomutase, cytoplasmic 1 OS=Arabidopsis thaliana GN=At1g23190 PE=1 SV=2					5	5
O65396	Aminomethyltransferase, mitochondrial OS=Arabidopsis thaliana GN=GDCST PE=1 SV=1		2	4		4	10
O80437	Glycerol-3-phosphate 2-O-acyltransferase 6 OS=Arabidopsis thaliana GN=GPAT6 PE=1 SV=1		3	2			5
O80448	Pyridoxal biosynthesis protein PDX1.1 OS=Arabidopsis thaliana GN=PDX11 PE=1 SV=1					3	3
O80559	Putative polygalacturonase OS=Arabidopsis thaliana GN=At2g43890 PE=2 SV=1			1			1
O81416	Endoglucanase 17 OS=Arabidopsis thaliana GN=At4g02290 PE=2 SV=1		2			2	4
O81742	Beta-adaptin-like protein C OS=Arabidopsis thaliana GN=BETAC-AD PE=1 SV=2			1			1
P04778	Chlorophyll a-b binding protein 1, chloroplastic OS=Arabidopsis thaliana GN=LHCB1.3 PE=1 SV=1		1				1
P0C896	Pentatricopeptide repeat-containing protein At3g02650, mitochondrial OS=Arabidopsis thaliana GN=At3g02650 PE=2 SV=1		1	3			4
P0CJ48	Chlorophyll a-b binding protein 2, chloroplastic OS=Arabidopsis thaliana GN=LHCB1.1 PE=1 SV=1					4	4
P10795	Ribulose bisphosphate carboxylase small chain 1A, chloroplastic OS=Arabidopsis thaliana GN=RBCS-1A PE=1 SV=2		3	4		5	12
P11574	V-type proton ATPase subunit B1 OS=Arabidopsis thaliana GN=VHA-B1 PE=2 SV=2					4	4
P17094	60S ribosomal protein L3-1 OS=Arabidopsis thaliana GN=ARP1 PE=2 SV=5			4			4
P25851	Fructose-1,6-bisphosphatase, chloroplastic OS=Arabidopsis thaliana GN=FBP PE=1 SV=2					4	4
P27140	Carbonic anhydrase, chloroplastic OS=Arabidopsis thaliana GN=CA1 PE=1 SV=2					5	5
P27521	Chlorophyll a-b binding protein 4, chloroplastic OS=Arabidopsis thaliana GN=LHCA4 PE=1 SV=1		2	2			4
P29976	Phospho-2-dehydro-3-deoxyheptonate aldolase 1, chloroplastic OS=Arabidopsis thaliana GN=DHS1 PE=2 SV=2		2			3	5
P35510	Phenylalanine ammonia-lyase 1 OS=Arabidopsis thaliana GN=PAL1 PE=1 SV=3					4	4
P35631	Floral homeotic protein APETALA 1 OS=Arabidopsis thaliana GN=AP1 PE=1 SV=2			1			1
P38666	60S ribosomal protein L24-2 OS=Arabidopsis thaliana GN=RPL24B PE=2 SV=2			3			3
P40602	Anther-specific proline-rich protein APG OS=Arabidopsis thaliana GN=APG PE=2 SV=2					4	4
P42794-2	Isoform 2 of 60S ribosomal protein L11-2 OS=Arabidopsis thaliana GN=RPL11B		3	2			5
P42799	Glutamate-1-semialdehyde 2,1-aminomutase 1, chloroplastic OS=Arabidopsis thaliana GN=GSA1 PE=1 SV=1					2	2
P46283	Sedoheptulose-1,7-bisphosphatase, chloroplastic OS=Arabidopsis thaliana GN=At3g55800 PE=1 SV=1					2	2
P46286	60S ribosomal protein L8-1 OS=Arabidopsis thaliana GN=RPL8A PE=1 SV=2			4			4
P49201	40S ribosomal protein S23-2 OS=Arabidopsis thaliana GN=RPS23B PE=2 SV=2		1				1
P49209	60S ribosomal protein L9-1 OS=Arabidopsis thaliana GN=RPL9B PE=2 SV=3			5		3	8
P49692	60S ribosomal protein L7a-1 OS=Arabidopsis thaliana GN=RPL7AA PE=1 SV=2			2			2
P51412	50S ribosomal protein L21, chloroplastic OS=Arabidopsis thaliana GN=RPL21 PE=2 SV=1			3			3
P51418	60S ribosomal protein L18a-2 OS=Arabidopsis thaliana GN=RPL18AB PE=1 SV=2			2			2
P51818	Heat shock protein 90-3 OS=Arabidopsis thaliana GN=HSP90-3 PE=1 SV=2		3				3
P53496	Actin-11 OS=Arabidopsis thaliana GN=ACT11 PE=1 SV=1		1				1
P55229	Glucose-1-phosphate adenylyltransferase large subunit 1, chloroplastic OS=Arabidopsis thaliana GN=ADG2 PE=1 SV=3					1	1
P56761	Photosystem II D2 protein OS=Arabidopsis thaliana GN=psbD PE=1 SV=3					1	1
P56762	DNA-directed RNA polymerase subunit alpha OS=Arabidopsis thaliana GN=rpoA PE=3 SV=1		1				1
P56772	ATP-dependent Clp protease proteolytic subunit 1 OS=Arabidopsis thaliana GN=clpP1 PE=1 SV=2					1	1
P56791	50S ribosomal protein L2, chloroplastic OS=Arabidopsis thaliana GN=rpl2-A PE=2 SV=1		1	2			3
P56799	30S ribosomal protein S4, chloroplastic OS=Arabidopsis thaliana GN=rps4 PE=3 SV=1		1	2			3
P59232	Ubiquitin-40S ribosomal protein S27a-2 OS=Arabidopsis thaliana GN=RPS27AB PE=1 SV=2		4				4
P59233	Ubiquitin-40S ribosomal protein S27a-3 OS=Arabidopsis thaliana GN=RPS27AC PE=1 SV=2			3			3
P59259	Histone H4 OS=Arabidopsis thaliana GN=At1g07660 PE=1 SV=2					5	5
P60040	60S ribosomal protein L7-2 OS=Arabidopsis thaliana GN=RPL7B PE=1 SV=1		1	3			4
P82281	Thylakoid lumenal 29 kDa protein, chloroplastic OS=Arabidopsis thaliana GN=TL29 PE=1 SV=2					1	1
P83483	ATP synthase subunit beta-1, mitochondrial OS=Arabidopsis thaliana GN=At5g08670 PE=1 SV=1		6				6
P83755	Photosystem Q(B) protein OS=Arabidopsis thaliana GN=psbA PE=1 SV=2		1	1		3	5
P92557	Ribosomal protein S7, mitochondrial OS=Arabidopsis thaliana GN=RPS7 PE=2 SV=1		1				1
P93014	30S ribosomal protein S5, chloroplastic OS=Arabidopsis thaliana GN=rps5 PE=1 SV=1		1	1			2
P93819	Malate dehydrogenase, cytoplasmic 1 OS=Arabidopsis thaliana GN=At1g04410 PE=1 SV=2		1	4		3	8
P94072	Germin-like protein subfamily 3 member 3 OS=Arabidopsis thaliana GN=GER3 PE=1 SV=1		1				1
Q01908	ATP synthase gamma chain 1, chloroplastic OS=Arabidopsis thaliana GN=ATPC1 PE=1 SV=1					3	3
Q02972	Cinnamyl alcohol dehydrogenase 8 OS=Arabidopsis thaliana GN=CAD8 PE=1 SV=1					1	1
Q05758	Ketol-acid reductoisomerase, chloroplastic OS=Arabidopsis thaliana GN=At3g58610 PE=2 SV=2		3			4	7
Q07473	Chlorophyll a-b binding protein CP29.1, chloroplastic OS=Arabidopsis thaliana GN=LHCB4.1 PE=1 SV=1		3	3		3	9
Q08467-2	Isoform 2 of Casein kinase II subunit alpha-1 OS=Arabidopsis thaliana GN=CKA1			1			1
Q0WV25	Tubulin alpha-4 chain OS=Arabidopsis thaliana GN=TUBA4 PE=2 SV=2		8	11		10	29
Q2V2R9	Light-harvesting complex I chlorophyll a/b binding protein 3 OS=Arabidopsis thaliana GN=LHCA3 PE=1 SV=1		2	1		4	7
Q2V3V9	Putative peroxisomal (S)-2-hydroxy-acid oxidase 2 OS=Arabidopsis thaliana GN=At3g14420 PE=1 SV=2		3				3
Q38814	Thiamine thiazole synthase, chloroplastic OS=Arabidopsis thaliana GN=THI1 PE=1 SV=1					2	2
Q39048	At4g24510 OS=Arabidopsis thaliana GN=cer2 PE=1 SV=1					5	5
Q39099	Xyloglucan endotransglucosylase/hydrolase protein 4 OS=Arabidopsis thaliana GN=XTH4 PE=1 SV=1		2	3		5	10
Q39211	DNA-directed RNA polymerase II subunit RPB3-A OS=Arabidopsis thaliana GN=RPB36A PE=2 SV=1			1			1
Q42064	60S ribosomal protein L8-3 OS=Arabidopsis thaliana GN=RPL8C PE=1 SV=2		2				2
Q42112	60S acidic ribosomal protein P0-2 OS=Arabidopsis thaliana GN=RPP0B PE=1 SV=2			3			3
Q42340	40S ribosomal protein S16-3 OS=Arabidopsis thaliana GN=RPS16C PE=2 SV=1			2			2
Q42347	60S ribosomal protein L24-1 OS=Arabidopsis thaliana GN=RPL24A PE=1 SV=2		2				2
Q42601	At1g29900/F1N18_6 OS=Arabidopsis thaliana GN=CARB PE=1 SV=1			1			1
Q570C8	3-ketoacyl-CoA thiolase 5, peroxisomal OS=Arabidopsis thaliana GN=KAT5 PE=2 SV=2		2	2			4
Q84J91	Putative uncharacterized protein At5g24500 OS=Arabidopsis thaliana GN=At5g24500 PE=2 SV=1		2				2
Q84W89	DEAD-box ATP-dependent RNA helicase 37 OS=Arabidopsis thaliana GN=RH37 PE=2 SV=2			3		2	5
Q8H1B3	Probable mediator of RNA polymerase II transcription subunit 37b OS=Arabidopsis thaliana GN=MED37B PE=1 SV=1			1			1
Q8L4Y5	Actin-related protein 7 OS=Arabidopsis thaliana GN=ARP7 PE=1 SV=1			1			1
Q8L7K9	NAD-dependent malic enzyme 2, mitochondrial OS=Arabidopsis thaliana GN=NAD-ME2 PE=1 SV=1			1			1
Q8L7S8	DEAD-box ATP-dependent RNA helicase 3, chloroplastic OS=Arabidopsis thaliana GN=RH3 PE=1 SV=2			4			4
Q8L8Y0	40S ribosomal protein S2-1 OS=Arabidopsis thaliana GN=RPS2A PE=2 SV=2			1			1
Q8LAS8	S-formylglutathione hydrolase OS=Arabidopsis thaliana GN=SFGH PE=1 SV=2					1	1
Q8LBI1	60S ribosomal protein L5-1 OS=Arabidopsis thaliana GN=ATL5 PE=2 SV=2		2	4			6
Q8LC83	40S ribosomal protein S24-2 OS=Arabidopsis thaliana GN=RPS24B PE=2 SV=2		1				1
Q8LF99	Probable xyloglucan endotransglucosylase/hydrolase protein 6 OS=Arabidopsis thaliana GN=XTH6 PE=2 SV=2					1	1
Q8LPF1	Pentatricopeptide repeat-containing protein At5g15980, mitochondrial OS=Arabidopsis thaliana GN=At5g15980 PE=2 SV=1			1			1
Q8LPJ4	ABC transporter E family member 2 OS=Arabidopsis thaliana GN=ABCE2 PE=2 SV=1			1			1
Q8LPJ7	40S ribosomal protein S26-2 OS=Arabidopsis thaliana GN=RPS26B PE=2 SV=2		1	2			3
Q8LPR9	Protein TIC110, chloroplastic OS=Arabidopsis thaliana GN=TIC110 PE=1 SV=1		1				1
Q8RUC6	Ubiquitin-NEDD8-like protein RUB2 OS=Arabidopsis thaliana GN=RUB2 PE=1 SV=3					3	3
Q8S4Y1	Acetyl-CoA acetyltransferase, cytosolic 1 OS=Arabidopsis thaliana GN=AAT1 PE=2 SV=1		2	3		5	10
Q8W4M5	Pyrophosphate--fructose 6-phosphate 1-phosphotransferase subunit beta 1 OS=Arabidopsis thaliana GN=PFP-BETA1 PE=2 SV=1					2	2
Q93VC7	Putative ribosomal protein S1 OS=Arabidopsis thaliana GN=At5g29771 PE=1 SV=1		3				3
Q93VR3	GDP-mannose 3,5-epimerase OS=Arabidopsis thaliana GN=At5g28840 PE=1 SV=1			1		5	6
Q93VT9	60S ribosomal protein L10-1 OS=Arabidopsis thaliana GN=RPL10A PE=1 SV=1		1	1			2
Q93ZC5	Allene oxide cyclase 4, chloroplastic OS=Arabidopsis thaliana GN=AOC4 PE=2 SV=1		1				1
Q93ZN9	LL-diaminopimelate aminotransferase, chloroplastic OS=Arabidopsis thaliana GN=DAP PE=1 SV=1					2	2
Q940B0	60S ribosomal protein L18-3 OS=Arabidopsis thaliana GN=RPL18C PE=2 SV=1		2	1			3
Q940P8	AT5g20890/F22D1_60 OS=Arabidopsis thaliana GN=At5g20890 PE=1 SV=1			1			1
Q94AH9	Mediator of RNA polymerase II transcription subunit 36a OS=Arabidopsis thaliana GN=MED36A PE=1 SV=2			1		4	5
Q94AR8	3-isopropylmalate dehydratase OS=Arabidopsis thaliana GN=IIL1 PE=2 SV=1					3	3
Q94B78	Glycine dehydrogenase [decarboxylating] 2, mitochondrial OS=Arabidopsis thaliana GN=At4g33010 PE=1 SV=2					6	6
Q94BV4	DEAD-box ATP-dependent RNA helicase 6 OS=Arabidopsis thaliana GN=RH6 PE=2 SV=2			2			2
Q94II3	Probable methyltransferase PMT21 OS=Arabidopsis thaliana GN=ERD3 PE=2 SV=1		1				1
Q96291	2-Cys peroxiredoxin BAS1, chloroplastic OS=Arabidopsis thaliana GN=BAS1 PE=1 SV=2		1			2	3
Q96533	Alcohol dehydrogenase class-3 OS=Arabidopsis thaliana GN=ADH2 PE=1 SV=2		1				1
Q9C4Z6	Guanine nucleotide-binding protein subunit beta-like protein B OS=Arabidopsis thaliana GN=RACK1B PE=2 SV=1					1	1
Q9C5M0	Mitochondrial dicarboxylate/tricarboxylate transporter DTC OS=Arabidopsis thaliana GN=DTC PE=1 SV=1			2			2
Q9C6U3	Putative uncharacterized protein T8G24.2 (Fragment) OS=Arabidopsis thaliana GN=T8G24.2 PE=4 SV=1					5	5
Q9C8F7	Putative 60S ribosomal protein L30-1 OS=Arabidopsis thaliana GN=RPL30A PE=3 SV=1			1			1
Q9CA67	Geranylgeranyl diphosphate reductase, chloroplastic OS=Arabidopsis thaliana GN=CHLP PE=1 SV=1		2			3	5
Q9CAV0	40S ribosomal protein S3a-1 OS=Arabidopsis thaliana GN=RPS3AA PE=1 SV=3			1			1
Q9FE06	AT5g64260/MSJ1_10 OS=Arabidopsis thaliana GN=EXL2 PE=2 SV=1		1				1
Q9FEF8	Probable mediator of RNA polymerase II transcription subunit 36b OS=Arabidopsis thaliana GN=MED36B PE=1 SV=1		1	4			5
Q9FGX1	ATP-citrate synthase beta chain protein 2 OS=Arabidopsis thaliana GN=ACLB-2 PE=1 SV=1		1			1	2
Q9FH14	Protein hapless 8 OS=Arabidopsis thaliana GN=HAP8 PE=2 SV=1		1				1
Q9FJA6	40S ribosomal protein S3-3 OS=Arabidopsis thaliana GN=RPS3C PE=1 SV=1					2	2
Q9FJY1	Allergen V5/Tpx-1-related family protein OS=Arabidopsis thaliana GN=K1F13.27 PE=2 SV=1		2	2			4
Q9FLT0	100 kDa coactivator-like protein OS=Arabidopsis thaliana GN=Tudor2 PE=2 SV=1		1				1
Q9FMU6	Mitochondrial phosphate carrier protein 3, mitochondrial OS=Arabidopsis thaliana GN=MPT3 PE=1 SV=1					2	2
Q9FNF2	Starch synthase 1, chloroplastic/amyloplastic OS=Arabidopsis thaliana GN=SS1 PE=2 SV=1					1	1
Q9FVT2	Probable elongation factor 1-gamma 2 OS=Arabidopsis thaliana GN=At1g57720 PE=2 SV=1		2				2
Q9FWA3	6-phosphogluconate dehydrogenase, decarboxylating 3 OS=Arabidopsis thaliana GN=At3g02360 PE=2 SV=1			1		3	4
Q9FWR4	Glutathione S-transferase DHAR1, mitochondrial OS=Arabidopsis thaliana GN=DHAR1 PE=1 SV=1		2			6	8
Q9FY49	Leukotriene-A4 hydrolase OS=Arabidopsis thaliana GN=T6I14_50 PE=2 SV=1		1				1
Q9GCB9	Ribosomal protein S2, mitochondrial OS=Arabidopsis thaliana GN=RPS2 PE=2 SV=1			1			1
Q9LD57	Phosphoglycerate kinase 1, chloroplastic OS=Arabidopsis thaliana GN=PGK1 PE=1 SV=1		3	3		2	8
Q9LFH5	60S ribosomal protein L12-2 OS=Arabidopsis thaliana GN=RPL12B PE=1 SV=1			1			1
Q9LFX8	Putative uncharacterized protein At1g27090 OS=Arabidopsis thaliana GN=At1g27090 PE=2 SV=1		1				1
Q9LHH7	5,10-methylenetetrahydrofolate dehydrogenase/5,10-methenyltetrahydrofolate cyclohydrolase OS=Arabidopsis thaliana GN=F28J15.8 PE=2 SV=1		1				1
Q9LJE4	Chaperonin 60 subunit beta 2, chloroplastic OS=Arabidopsis thaliana GN=CPN60B2 PE=1 SV=1		3	1		3	7
Q9LJX4	Pumilio homolog 5 OS=Arabidopsis thaliana GN=APUM5 PE=1 SV=2		1				1
Q9LJX4-2	Isoform 2 of Pumilio homolog 5 OS=Arabidopsis thaliana GN=APUM5			1			1
Q9LMM0	Glycerol-3-phosphate 2-O-acyltransferase 4 OS=Arabidopsis thaliana GN=GPAT4 PE=1 SV=1		2			2	4
Q9LMQ2	Chlorophyll A-B binding protein OS=Arabidopsis thaliana GN=F7H2.16 PE=2 SV=1		1	1		2	4
Q9LNC1	Cysteine proteinase-like protein OS=Arabidopsis thaliana GN=F9P14.12 PE=3 SV=1			1			1
Q9LNE6	UDP-glycosyltransferase 89C1 OS=Arabidopsis thaliana GN=UGT89C1 PE=2 SV=1		1	1		1	3
Q9LPV8	Eukaryotic peptide chain release factor subunit 1-2 OS=Arabidopsis thaliana GN=ERF1-2 PE=2 SV=1					1	1
Q9LQQ3	At1g07750/F24B9_13 OS=Arabidopsis thaliana GN=F24B9.13 PE=2 SV=1					2	2
Q9LR30	Glutamate--glyoxylate aminotransferase 1 OS=Arabidopsis thaliana GN=GGAT1 PE=1 SV=1					2	2
Q9LRX8	60S ribosomal protein L13a-2 OS=Arabidopsis thaliana GN=RPL13AB PE=1 SV=1		1				1
Q9LTX9	Heat shock 70 kDa protein 7, chloroplastic OS=Arabidopsis thaliana GN=HSP70-7 PE=1 SV=1		1			3	4
Q9LZX1	Protein LURP-one-related 15 OS=Arabidopsis thaliana GN=At5g01750 PE=1 SV=1					1	1
Q9M339	40S ribosomal protein S3-2 OS=Arabidopsis thaliana GN=RPS3B PE=1 SV=1		2				2
Q9M7Q7	Proliferating cellular nuclear antigen 1 OS=Arabidopsis thaliana GN=PCNA PE=1 SV=2		1			1	2
Q9M888	Putative chaperonin OS=Arabidopsis thaliana GN=F16B3.16 PE=2 SV=1		2				2
Q9M8Y5	GDSL esterase/lipase LTL1 OS=Arabidopsis thaliana GN=LTL1 PE=2 SV=1					2	2
Q9M8Z8	Probable pectate lyase 8 OS=Arabidopsis thaliana GN=At3g07010 PE=2 SV=1		1	2			3
Q9S7C0	Heat shock 70 kDa protein 14 OS=Arabidopsis thaliana GN=HSP70-14 PE=1 SV=1					9	9
Q9S7J7	At2g05070/F1O13.20 OS=Arabidopsis thaliana GN=LHCB2.2 PE=1 SV=1		1	3			4
Q9S7P9	SNAP25 homologous protein SNAP33 OS=Arabidopsis thaliana GN=SNAP33 PE=1 SV=1			1			1
Q9SA52	Chloroplast stem-loop binding protein of 41 kDa b, chloroplastic OS=Arabidopsis thaliana GN=CSP41B PE=1 SV=1			1		1	2
Q9SAB3	Polyadenylate-binding protein RBP45B OS=Arabidopsis thaliana GN=RBP45B PE=1 SV=1			1			1
Q9SCV9	Beta-galactosidase 3 OS=Arabidopsis thaliana GN=BGAL3 PE=1 SV=1		1			2	3
Q9SE60	Methylenetetrahydrofolate reductase 1 OS=Arabidopsis thaliana GN=MTHFR1 PE=1 SV=1					6	6
Q9SE83	Dynamin-2A OS=Arabidopsis thaliana GN=DRP2A PE=1 SV=2					2	2
Q9SEH3	Ras-related protein RABD2c OS=Arabidopsis thaliana GN=RABD2C PE=1 SV=1			1			1
Q9SF21	At3g11770 OS=Arabidopsis thaliana GN=F26K24.6 PE=2 SV=1					2	2
Q9SF85	Adenosine kinase 1 OS=Arabidopsis thaliana GN=ADK1 PE=1 SV=1		2				2
Q9SF85-2	Isoform 2 of Adenosine kinase 1 OS=Arabidopsis thaliana GN=ADK1					5	5
Q9SGE0	Similar to dihydroflavonol reductase OS=Arabidopsis thaliana GN=AXS2 PE=1 SV=1					3	3
Q9SGW3	26S proteasome non-ATPase regulatory subunit RPN12A OS=Arabidopsis thaliana GN=RPN12A PE=1 SV=1			1			1
Q9SI75	Elongation factor EF-G OS=Arabidopsis thaliana GN=SCO1 PE=1 SV=1		2			3	5
Q9SIH0	40S ribosomal protein S14-1 OS=Arabidopsis thaliana GN=RPS14A PE=1 SV=1		1	3			4
Q9SJQ0	Pyruvate kinase OS=Arabidopsis thaliana GN=At2g36580 PE=1 SV=2			1			1
Q9SK22	40S ribosomal protein S16-1 OS=Arabidopsis thaliana GN=RPS16A PE=2 SV=1			1			1
Q9SKI0	At2g10940/F15K19.1 OS=Arabidopsis thaliana GN=At2g10940/F15K19.1 PE=1 SV=1		1	1		1	3
Q9SMX3	Mitochondrial outer membrane protein porin 3 OS=Arabidopsis thaliana GN=VDAC3 PE=1 SV=3			1			1
Q9SN86	Malate dehydrogenase, chloroplastic OS=Arabidopsis thaliana GN=At3g47520 PE=1 SV=1			1		2	3
Q9SQI8	2-oxoacid dehydrogenases acyltransferase family protein OS=Arabidopsis thaliana GN=LTA2 PE=2 SV=1			3			3
Q9SS17	40S ribosomal protein S24-1 OS=Arabidopsis thaliana GN=RPS24A PE=2 SV=1		1	2			3
Q9STF2	Protein plastid transcriptionally active 16 OS=Arabidopsis thaliana GN=T6H20.190 PE=1 SV=1					1	1
Q9STW6	Heat shock 70 kDa protein 6, chloroplastic OS=Arabidopsis thaliana GN=HSP70-6 PE=1 SV=1		2				2
Q9STY6	40S ribosomal protein S20-2 OS=Arabidopsis thaliana GN=RPS20B PE=2 SV=1		1	1			2
Q9SU63	Aldehyde dehydrogenase family 2 member B4, mitochondrial OS=Arabidopsis thaliana GN=ALDH2B4 PE=1 SV=1					2	2
Q9SYL9	50S ribosomal protein L13, chloroplastic OS=Arabidopsis thaliana GN=RPL13 PE=1 SV=1			3			3
Q9SZN1	V-type proton ATPase subunit B2 OS=Arabidopsis thaliana GN=VHA-B2 PE=2 SV=1		2				2
Q9SZV5	AT4g30020 protein OS=Arabidopsis thaliana GN=F6G3.50 PE=2 SV=1		1				1
Q9XF89	Chlorophyll a-b binding protein CP26, chloroplastic OS=Arabidopsis thaliana GN=LHCB5 PE=2 SV=1			2		3	5
Q9XJ27	30S ribosomal protein S9, chloroplastic OS=Arabidopsis thaliana GN=RPS9 PE=2 SV=1			3			3
Q9ZP06	Malate dehydrogenase 1, mitochondrial OS=Arabidopsis thaliana GN=At1g53240 PE=1 SV=1					1	1
Q9ZPX5	Succinate dehydrogenase [ubiquinone] flavoprotein subunit 2, mitochondrial OS=Arabidopsis thaliana GN=SDH1-2 PE=1 SV=1		1	1		2	4
Q9ZSM8	Histone-lysine N-methyltransferase EZA1 OS=Arabidopsis thaliana GN=EZA1 PE=2 SV=1			2			2
Q9ZV34	At2g28790 OS=Arabidopsis thaliana GN=CBP1 PE=2 SV=1		1				1
