# Supplementary material for: Kicking against the PRCs – A Domesticated Transposase Antagonises Silencing Mediated by Polycomb Group Proteins and Is an Accessory Component of Polycomb Repressive Complex 2
Source: PLoS Genet. 2015 Dec 7;11(12):e1005660. doi: 10.1371/journal.pgen.1005660 (PMC4671723; doi:10.1371/journal.pgen.1005660)
Supplement: S4 Table — Excel sheet with list of oligonucleotide primers used. (XLSX) [file pgen.1005660.s011.xlsx]

## Sheet: Sheet1
Purpose	Primer name	Sequence 5' ->3'
ChIP-PCR	At4g00230-re	TATATTGGCGGCCTTCACTC
ChIP-PCR	At4g00230-fw	TTGACGTACGCAGCTACACC
ChIP-PCR	AG_TSS-fw	TCAATTTGGGGGTGTCCTTA
ChIP-PCR	AG_TSS-re	GCAATCTAAAGGTTCACAAAGCA
ChIP-PCR	AG_in2-fw	CGTTGTGATGTTACTCGGACA
ChIP-PCR	AG_in2-re	GCCATGCTGGCAAAATTAGA
ChIP-PCR	SEP3_pro-fw	TGCACCAAATTTTTAGGTTTGA
ChIP-PCR	SEP3_pro-re	CCCTCCAATTATTGTGTACCAAAG
ChIP-PCR	SEP3_in1-fw	GGGATGGGATTCATCCTTTT
ChIP-PCR	SEP3_in1-re	CATGCTTCACACCACACAAA
ChIP-PCR	SEP3_ex2-fw	CGCCTTACAGAGAACCCAAA
ChIP-PCR	SEP3_ex2-re	GGTCCAAGATCTTCTCCCAAC
ChIP-PCR	SEP3_end_fw	TGTCTTGTGTGCATGTGTGTG
ChIP-PCR	SEP3_end_re	GAAACTGGATCAGGAAGTTTAGGA
ChIP-PCR	AP3_in1-re	CCCAAACATCGACATCAGAA
ChIP-PCR	AP3_in1-fw	CATGAGCTCACGGTTTTGTG
ChIP-PCR	AP3_in5-re	CCTTTTTCTTGGTGGTCTCG
ChIP-PCR	AP3_in5-fw	TGGACGAGCTTGACATTCAG
ChIP-PCR	FLC_TSS-fw	GAAAGAAATAAAGCGAGAAAAGGAA
ChIP-PCR	FLC_TSS-re	GGCTTTGTGCCCTAATTTGAT
ChIP-PCR	FLC_in1-fw	CAATCTTTTGTTGTGAAAATCGACAA
ChIP-PCR	FLC_in1-re	ACAAGGCTGTGTGAATGACAA
ChIP-PCR	FLC_end-fw	CTTAAGTAGACGGAACTAAGTCAA
ChIP-PCR	FLC_end-re	TACACTCAAGATCTCGATGCAA
ChIP-PCR	AT4G24420-fw	AGGACCCAACGAGTGATGAA
ChIP-PCR	AT4G24420-re	ACTTGTTGTCAAGGCCAACC
ChIP-PCR	CHX11-fw	GCAAGGTCGTCAGACTCGAA
ChIP-PCR	CHX11-re	CGCGTTCTCGCATGAAAACT
Clone ALP1	SOP12 gDNA net	CACCGAAGAAGGAAAAAGAAGCAGAC
Clone ALP1	SOP12 gDNA R1	GTGGTGGTGGTCTCCAC
Clone ALP1	SOP12 cDNA R-S	CCTAAGCAAATGCTCAGCTA
qPCR (internal control)	eLFT22	TTCGCTCTTCTCTTTGCTCTC
qPCR (internal control)	eLFT221	GAACTCATCTTGTCCCTCAAGTA
qPCR (FLC)	RM_FLC_1	CCTGGTTCTCTTCTTTCAGCATTTTCT
qPCR (FLC)	RM_FLC_2	CGATGCTCTTGTTCAACTGGAGGA
qPCR (SEP3)	SEP3 Q PCR F	TATGACGCCTTACAGAGAACC
qPCR (SEP3)	SEP3 Q PCR R	ATACCCATCAGCTAACCTTAGTC
qPCR (FT)	FT Q RT F	CCTCAGGAACTTCTATACTTTGGTTATGG
qPCR (FT)	FT Q RT R	CTGTTTGCCTGCCAAGCTGTC
qPCR (AG)	AGQPCR1F	TCCGAGTATAAGTCTAATGCC
qPCR (AG)	AGQPCR1R	GCCTATATTACACTAACTGGAGAG
qPCR (ALP1)	SOP12 real F	TGTTTCTCAGGTTACATGGAG
qPCR (ALP1)	SOP12 real R	GTCATCTGATGCTTGCACAG
